# Supplementary material for: Complex Disease Interventions from a Network Model for Type 2 Diabetes
Source: PLoS One. 2013 Jun 11;8(6):e65854. doi: 10.1371/journal.pone.0065854 (PMC3679160; doi:10.1371/journal.pone.0065854)
Supplement: Table S1 — Estimated nonlinear model parameters for T2DFN. (XLSX) [file pone.0065854.s004.xlsx]

## Sheet: Table_S1
Complex Disease Interventions from a Network Model for Type 2 Diabetes
Table S1. Estimated nonlinear model parameters for T2DFN
Classification	α	β
N	0.257	1.067
RKEGG	1.454	0.292
RLOC	1.531	1.853
ROMIM	1.275	1.73
