# Supplementary material for: Complex Disease Interventions from a Network Model for Type 2 Diabetes
Source: PLoS One. 2013 Jun 11;8(6):e65854. doi: 10.1371/journal.pone.0065854 (PMC3679160; doi:10.1371/journal.pone.0065854)
Supplement: Table S2 — Selection criteria of the top scoring functional modules in T2DFN according to the results obtained from Genetic Algorithm. N and l are the number of proteins and the linkages in the condensed network, respectively. C-proteins are the core proteins, which are already associated with Type 2 diabetes. Distinct subnetworks indicate the number of distinctive groups observed in the condensed network. (XLSX) [file pone.0065854.s005.xlsx]

## Sheet: Table_S2
Complex Disease Interventions from a Network Model for Type 2 Diabetes
Table S2. Selection criteria of the top scoring functional modules in T2DFN according to the results obtained from Genetic Algorithm. N and l are the number of proteins and the linkages in the condensed network, respectively. C-proteins are the core proteins, which are already associated with Type 2 diabetes. Distinct subnetworks indicate the number of distinctive groups observed in the condensed…
Modules	Top-25	Top-50	Top-75	Top-100	Top-150	Top-250
N	58	92	203	278	325	440
l	387	521	1118	1693	2445	3233
c-proteins	6	21	54	74	82	112
c-proteins/N(%)	10.3	22.8	26.6	26.6	25.2	25.5
distinct subnetworks	2	4	3	3	3	4
