# Supplementary material for: Complex Disease Interventions from a Network Model for Type 2 Diabetes
Source: PLoS One. 2013 Jun 11;8(6):e65854. doi: 10.1371/journal.pone.0065854 (PMC3679160; doi:10.1371/journal.pone.0065854)
Supplement: Table S3 — All GO Terms associated with the network. (XLSX) [file pone.0065854.s006.xlsx]

## Sheet: Table_S3
Complex Disease Interventions from a Network Model for Type 2 Diabetes
Table S3. GO Terms
GO Term	Aspect	P-value	Sample frequency	Background frequency	Genes
GO:0051439 regulation of ubiquitin-protein ligase activity involved in mitotic cell cycle	P	4.12e-58	29/203 (14.3%)	109/194780 (0.1%)	PLK1 PSMD13 UBC PSMD6 PSMC5 PSMC6 PSMB4 PSMB2 PSMA3 PSMC1 PSMD10 PSMA5 PSMB1 PSMA6 CDK2 PSMC2 PSMB6 PSMA7 PSMA1 PSMB7 PSMB3 PSMA4 PSMA2 PSMD7 PSMD12 PSMD8 PSMB5 PSMB10 CDK1
GO:0051352 negative regulation of ligase activity	P	1.64e-55	28/203 (13.8%)	109/194780 (0.1%)	PSMD13 UBC PSMD6 PSMC5 PSMC6 PSMB4 PSMB2 PSMA3 PSMC1 PSMD10 SMAD7 PSMA5 PSEN1 PSMB1 PSMA6 PSMC2 PSMB6 PSMA7 PSMA1 PSMB7 PSMB3 PSMA4 PSMA2 PSMD7 PSMD12 PSMD8 PSMB5 PSMB10
GO:0051438 regulation of ubiquitin-protein ligase activity	P	3.75e-55	31/203 (15.3%)	188/194780 (0.1%)	PLK1 PSMD13 UBC PSMD6 PSMC5 PSMC6 PSMB4 PSMB2 PSMA3 PSMC1 PSMD10 SMAD7 PSMA5 PSEN1 PSMB1 PSMA6 CDK2 PSMC2 PSMB6 PSMA7 PSMA1 PSMB7 PSMB3 PSMA4 PSMA2 PSMD7 PSMD12 PSMD8 PSMB5 PSMB10 CDK1
GO:0072474 signal transduction involved in mitotic cell cycle G1/S checkpoint	P	5.84e-54	27/203 (13.3%)	101/194780 (0.1%)	PSMD13 UBC PSMD6 PSMC5 PSMC6 PSMB4 PSMB2 PSMA3 PSMC1 PSMD10 PSMA5 PSMB1 PSMA6 CDK2 PSMC2 PSMB6 PSMA7 PSMA1 PSMB7 PSMB3 PSMA4 PSMA2 PSMD7 PSMD12 PSMD8 PSMB5 PSMB10
GO:0051436 negative regulation of ubiquitin-protein ligase activity involved in mitotic cell cycle	P	7.19e-53	26/203 (12.8%)	90/194780 (0.0%)	PSMD13 UBC PSMD6 PSMC5 PSMC6 PSMB4 PSMB2 PSMA3 PSMC1 PSMD10 PSMA5 PSMB1 PSMA6 PSMC2 PSMB6 PSMA7 PSMA1 PSMB7 PSMB3 PSMA4 PSMA2 PSMD7 PSMD12 PSMD8 PSMB5 PSMB10
GO:0006521 regulation of cellular amino acid metabolic process	P	1.4e-52	26/203 (12.8%)	92/194780 (0.0%)	PSMD13 PSMD6 PSMC5 PSMC6 PSMB4 PSMB2 PSMA3 PSMC1 PSMD10 PSMA5 PSMB1 PSMA6 PSMC2 PSMB6 PSMA7 PSMA1 PSMB7 PSMB3 PSMA4 PSMA2 PSMD7 PSMD12 PSMD8 INS PSMB5 PSMB10
GO:0051351 positive regulation of ligase activity	P	5.44e-52	28/203 (13.8%)	141/194780 (0.1%)	PLK1 PSMD13 UBC PSMD6 PSMC5 PSMC6 PSMB4 PSMB2 PSMA3 PSMC1 PSMD10 PSMA5 PSMB1 PSMA6 PSMC2 PSMB6 PSMA7 PSMA1 PSMB7 PSMB3 PSMA4 PSMA2 PSMD7 PSMD12 PSMD8 PSMB5 PSMB10 CDK1
GO:0006352 DNA-dependent transcription, initiation	P	6.46e-51	38/203 (18.7%)	634/194780 (0.3%)	POLR2C SMAD4 MED12 POLR2B RARA CREBBP CDK9 POLR2L UBC MED17 NR3C1 SMAD7 ERCC2 GTF2B POLR2D MED24 CCNH CDK7 POLR2I POLR2H MED14 NCOR2 ERCC3 TAF10 TBP POLR2F POLR2E SMAD2 HNF1A POLR2A POLR2K PPARGC1A SMAD3 MED1 NOTCH2 NR1D1 RXRA POLR2G
GO:0071158 positive regulation of cell cycle arrest	P	9.78e-50	28/203 (13.8%)	167/194780 (0.1%)	PSMD13 UBC PSMD6 PSMC5 PSMC6 PSMB4 PSMB2 PSMA3 PSMC1 PSMD10 PSMA5 PSMB1 PSMA6 CDK2 PSMC2 PSMB6 PSMA7 PSMA1 PSMB7 PSMB3 PSMA4 PSMA2 PSMD7 PSMD12 PSMD8 PSMB5 PSMB10 TGFB1
GO:0071779 G1/S transition checkpoint	P	6.3e-49	29/203 (14.3%)	211/194780 (0.1%)	PSMD13 UBC PSMD6 PSMC5 PSMC6 PSMB4 PSMB2 PSMA3 PSMC1 PSMD10 PSMA5 PSMB1 PSMA6 CDK2 PSMC2 PSMB6 PSMA7 AKT1 PSMA1 PSMB7 PSMB3 PSMA4 PSMA2 PSMD7 PSMD12 PSMD8 PSMB5 PSMB10 TGFB1
GO:0010565 regulation of cellular ketone metabolic process	P	5.78e-47	34/203 (16.7%)	504/194780 (0.3%)	IRS1 PSMD13 PSMD6 PSMC5 PSMC6 NR3C1 PSMB4 PSMB2 IRS2 PSMA3 PSMC1 PSMD10 PSMA5 PSMB1 PSMA6 NCOR2 PSMC2 PSMB6 PSMA7 AKT1 PSMA1 PSMB7 PPARGC1A PSMB3 PSMA4 PSMA2 PSMD7 PSMD12 PSMD8 INS IL6 BMP2 PSMB5 PSMB10
GO:0090068 positive regulation of cell cycle process	P	1.08e-46	35/203 (17.2%)	581/194780 (0.3%)	CDC6 PLK1 PSMD13 UBC PSMD6 PSMC5 PSMC6 PSMB4 PSMB2 PSMA3 SMAD6 PSMC1 PSMD10 INSR PSMA5 PSMB1 PSMA6 CYP1A1 CDK2 PSMC2 PSMB6 PSMA7 PSMA1 PSMB7 PSMB3 PSMA4 PSMA2 MED1 PSMD7 PSMD12 PSMD8 INS PSMB5 PSMB10 TGFB1
GO:2000602 regulation of interphase of mitotic cell cycle	P	5.93e-46	34/203 (16.7%)	539/194780 (0.3%)	CDC6 PSMD13 UBC PSMD6 PSMC5 PSMC6 PSMB4 PSMB2 PSMA3 SMAD6 PSMC1 PSMD10 PSMA5 PSMB1 PSMA6 CDC45 CYP1A1 CDK2 PSMC2 PSMB6 PSMA7 PSMA1 PSMB7 PSMB3 PSMA4 PSMA2 PSMD7 PSMD12 CDT1 PSMD8 PSMB5 PSMB10 CDK1 TGFB1
GO:0031398 positive regulation of protein ubiquitination	P	2.64e-44	30/203 (14.8%)	349/194780 (0.2%)	PLK1 PSMD13 UBC PSMD6 PSMC5 PSMC6 PSMB4 PSMB2 PSMA3 PSMC1 PSMD10 SMAD7 PSMA5 PSMB1 PSMA6 PSMC2 PSMB6 PSMA7 PSMA1 PSMB7 PSMB3 PSMA4 PSMA2 PSMD7 PSMD12 PSMD8 SMURF1 PSMB5 PSMB10 CDK1
GO:0031570 DNA integrity checkpoint	P	5.49e-44	33/203 (16.3%)	542/194780 (0.3%)	CDC6 PLK1 PSMD13 UBC PSMD6 PSMC5 PSMC6 PSMB4 PSMB2 PSMA3 PSMC1 PSMD10 CLOCK PSMA5 PSMB1 PSMA6 CDC45 CDK2 PSMC2 PSMB6 PSMA7 PSMA1 PSMB7 PSMB3 PSMA4 PSMA2 PSMD7 PSMD12 CDT1 PSMD8 PSMB5 PSMB10 CDK1
GO:0031396 regulation of protein ubiquitination	P	2.08e-43	33/203 (16.3%)	564/194780 (0.3%)	PLK1 PSMD13 UBC PSMD6 PSMC5 PSMC6 PSMB4 PSMB2 PSMA3 PSMC1 PSMD10 SMAD7 PSMA5 TGFBR1 PSEN1 PSMB1 PSMA6 CDK2 PSMC2 PSMB6 PSMA7 PSMA1 PSMB7 PSMB3 PSMA4 PSMA2 PSMD7 PSMD12 PSMD8 SMURF1 PSMB5 PSMB10 CDK1
GO:0019048 virus-host interaction	P	3.4e-43	34/203 (16.7%)	648/194780 (0.3%)	EP300 CREBBP APOA2 UBC PSMB4 PSMB2 PSMA3 GRB2 ERCC2 GTF2B INSR IL2RB STAT2 CDC25C PSMB1 ERCC3 TCEB1 TBP IL2RG PSMC2 GNB2L1 PSMB6 PSMA7 POLR2E PSMB7 SMAD3 PSMB3 PSMA4 STAT1 PSMB5 PSMB10 RXRA PIK3R1 TGFB1
GO:0048820 hair follicle maturation	P	1.42e-42	30/203 (14.8%)	397/194780 (0.2%)	PSMD13 UBC PSMD6 PSMC5 PSMC6 PSMB4 PSMB2 PSMA3 PSMC1 PSMD10 ERCC2 PSMA5 PSEN2 PSEN1 PSMB1 PSMA6 PSMC2 PSMB6 PSMA7 AKT1 PSMA1 PSMB7 PSMB3 PSMA4 PSMA2 PSMD7 PSMD12 PSMD8 PSMB5 PSMB10
GO:0007346 regulation of mitotic cell cycle	P	5.01e-42	40/203 (19.7%)	1312/194780 (0.7%)	CDC6 PLK1 PSMD13 UBC PSMD6 PSMC5 PSMC6 PSMB4 PSMB2 PSMA3 SMAD6 PSMC1 PSMD10 INSR PSMA5 CDC25C PSMB1 PSMA6 CDC45 CYP1A1 CDK2 PSMC2 PSMB6 PSMA7 PSMA1 PSMB7 SMAD3 PSMB3 PSMA4 PSMA2 PSMD7 PSMD12 CDT1 PTCH1 PSMD8 INS PSMB5 PSMB10 CDK1 TGFB1
GO:0010498 proteasomal protein catabolic process	P	4.78e-41	36/203 (17.7%)	937/194780 (0.5%)	SHH PLK1 PSMD13 UBC PSMD6 PSMC5 PSMC6 PSMB4 PSMB2 PSMA3 PSMC1 PSMD10 SMAD7 PSMA5 PSEN1 PSMB1 PSMA6 CDK2 PSMC2 GNB2L1 PSMB6 PSMA7 AKT1 GPX1 PSMA1 PSMB7 PSMB3 PSMA4 PSMA2 PSMD7 PSMD12 PSMD8 SMURF1 PSMB5 PSMB10 CDK1
GO:0022405 hair cycle process	P	5.35e-41	33/203 (16.3%)	666/194780 (0.3%)	SHH SMAD4 SMO PSMD13 UBC PSMD6 PSMC5 PSMC6 PSMB4 PSMB2 PSMA3 PSMC1 PSMD10 ERCC2 PSMA5 PSEN2 PSEN1 PSMB1 PSMA6 PSMC2 PSMB6 PSMA7 AKT1 PSMA1 PSMB7 PSMB3 PSMA4 PSMA2 PSMD7 PSMD12 PSMD8 PSMB5 PSMB10
GO:0071695 anatomical structure maturation	P	6.45e-41	31/203 (15.3%)	517/194780 (0.3%)	PSMD13 UBC PSMD6 PSMC5 PSMC6 PSMB4 PSMB2 PSMA3 PSMC1 PSMD10 ERCC2 PSMA5 PSEN2 PSEN1 PSMB1 PSMA6 PSMC2 PSMB6 PSMA7 AKT1 PSMA1 PSMB7 PSMB3 PSMA4 PSMA2 PSMD7 PSMD12 PSMD8 BMP2 PSMB5 PSMB10
GO:0043161 proteasomal ubiquitin-dependent protein catabolic process	P	1.46e-40	35/203 (17.2%)	867/194780 (0.4%)	SHH PLK1 PSMD13 UBC PSMD6 PSMC5 PSMC6 PSMB4 PSMB2 PSMA3 PSMC1 PSMD10 SMAD7 PSMA5 PSEN1 PSMB1 PSMA6 CDK2 PSMC2 GNB2L1 PSMB6 PSMA7 AKT1 PSMA1 PSMB7 PSMB3 PSMA4 PSMA2 PSMD7 PSMD12 PSMD8 SMURF1 PSMB5 PSMB10 CDK1
GO:0042770 signal transduction in response to DNA damage	P	3.55e-40	28/203 (13.8%)	352/194780 (0.2%)	PSMD13 UBC PSMD6 PSMC5 PSMC6 PSMB4 PSMB2 PSMA3 GRB2 PSMC1 PSMD10 PSMA5 PSMB1 PSMA6 CDK2 PSMC2 PSMB6 PSMA7 PSMA1 PSMB7 PSMB3 PSMA4 PSMA2 PSMD7 PSMD12 PSMD8 PSMB5 PSMB10
GO:0007093 mitotic cell cycle checkpoint	P	4.49e-40	29/203 (14.3%)	414/194780 (0.2%)	PSMD13 UBC PSMD6 PSMC5 PSMC6 PSMB4 PSMB2 PSMA3 PSMC1 PSMD10 PSMA5 PSMB1 PSMA6 CDK2 PSMC2 PSMB6 PSMA7 PSMA1 PSMB7 PSMB3 PSMA4 PSMA2 PSMD7 PSMD12 PSMD8 PSMB5 PSMB10 CDK1 TGFB1
GO:0000077 DNA damage checkpoint	P	3.23e-39	30/203 (14.8%)	511/194780 (0.3%)	PLK1 PSMD13 UBC PSMD6 PSMC5 PSMC6 PSMB4 PSMB2 PSMA3 PSMC1 PSMD10 CLOCK PSMA5 PSMB1 PSMA6 CDK2 PSMC2 PSMB6 PSMA7 PSMA1 PSMB7 PSMB3 PSMA4 PSMA2 PSMD7 PSMD12 PSMD8 PSMB5 PSMB10 CDK1
GO:0008544 epidermis development	P	3.34e-39	38/203 (18.7%)	1288/194780 (0.7%)	SHH SMAD4 SMO PSMD13 UBC PSMD6 PSMC5 PSMC6 PSMB4 PSMB2 PSMA3 PSMC1 PSMD10 ERCC2 PSMA5 PSEN2 PSEN1 PSMB1 PSMA6 ERCC3 GLI2 PSMC2 PSMB6 PSMA7 AKT1 PSMA1 PSMB7 NCOA3 PSMB3 PSMA4 PSMA2 MED1 PSMD7 PSMD12 PTCH1 PSMD8 PSMB5 PSMB10
GO:0072331 signal transduction by p53 class mediator	P	5.84e-39	28/203 (13.8%)	388/194780 (0.2%)	EP300 PSMD13 UBC PSMD6 PSMC5 PSMC6 PSMB4 PSMB2 PSMA3 PSMC1 PSMD10 PSMA5 PSMB1 PSMA6 CDK2 PSMC2 PSMB6 PSMA7 PSMA1 PSMB7 PSMB3 PSMA4 PSMA2 PSMD7 PSMD12 PSMD8 PSMB5 PSMB10
GO:0006368 transcription elongation from RNA polymerase II promoter	P	8.34e-35	22/203 (10.8%)	188/194780 (0.1%)	POLR2C SHH POLR2B CDK9 POLR2L TCEB2 ERCC2 GTF2B POLR2D CCNH CDK7 POLR2I POLR2H ERCC3 TCEB1 TAF10 TBP POLR2F POLR2E POLR2A POLR2K POLR2G
GO:0021700 developmental maturation	P	1.19e-34	33/203 (16.3%)	1038/194780 (0.5%)	PSMD13 UBC PSMD6 PSMC5 PSMC6 PSMB4 PSMB2 PSMA3 PSMC1 PSMD10 IL15 ERCC2 PSMA5 PSEN2 PSEN1 PSMB1 PSMA6 PSMC2 PSMB6 PSMA7 AKT1 PSMA1 PSMB7 HIF1A PSMB3 PSMA4 PSMA2 PSMD7 PSMD12 PSMD8 BMP2 PSMB5 PSMB10
GO:0050434 positive regulation of viral transcription	P	1.39e-32	19/203 (9.4%)	117/194780 (0.1%)	POLR2C POLR2B EP300 CDK9 POLR2L TCEB2 ERCC2 POLR2D CCNH CDK7 POLR2I POLR2H ERCC3 TCEB1 POLR2F POLR2E POLR2A POLR2K POLR2G
GO:0050776 regulation of immune response	P	1.56e-32	39/203 (19.2%)	2119/194780 (1.1%)	RARA IL2RA IL23R APOA2 UBC APOA1 SOCS3 PIK3CA PSMB4 JAK3 IL12RB1 IL15 PRKCZ PSEN2 PSEN1 TYK2 STAT2 IL12A IL23A STAT6 IFNG JAK1 GPX1 PSMA1 SMAD3 MED1 IL6ST IL12B PTPN1 NR1D1 STAT1 IFNA1 INS IL6 IFNGR1 IL2 CDK1 PIK3R1 TGFB1
GO:0044403 symbiosis, encompassing mutualism through parasitism	P	3.37e-32	37/203 (18.2%)	1823/194780 (0.9%)	EP300 CREBBP APOA2 UBC PSMB4 PSMB2 PSMA3 GRB2 ERCC2 GTF2B INSR IL2RB STAT2 CDC25C PSMB1 ERCC3 TCEB1 TBP IL2RG PSMC2 GNB2L1 PSMB6 PSMA7 POLR2E IFNG GPX1 PSMB7 SMAD3 PSMB3 PSMA4 IL12B STAT1 PSMB5 PSMB10 RXRA PIK3R1 TGFB1
GO:0000209 protein polyubiquitination	P	8.2e-32	27/203 (13.3%)	602/194780 (0.3%)	PSMD13 UBC PSMD6 PSMC5 PSMC6 PSMB4 PSMB2 PSMA3 PSMC1 PSMD10 PSMA5 PSMB1 PSMA6 PSMC2 PSMB6 PSMA7 PSMA1 PSMB7 PSMB3 PSMA4 PSMA2 PSMD7 PSMD12 PSMD8 SMURF1 PSMB5 PSMB10
GO:0045597 positive regulation of cell differentiation	P	1.05e-30	38/203 (18.7%)	2185/194780 (1.1%)	SHH SMAD4 SMO FOXA2 RARA CNTF IL2RA EP300 IL23R BMPR2 SOCS3 IL12RB1 TGFBR2 BMPR1A IL15 SMAD1 PRKCZ IL23A BMPR1B GLI2 SMAD2 IFNG AKT1 LIF HIF1A NCOA3 SMAD3 MED1 IL15RA IL6ST IL12B APOB INS IL6 BMP2 IL2 PIK3R1 TGFB1
GO:0031347 regulation of defense response	P	1.69e-30	34/203 (16.7%)	1542/194780 (0.8%)	IL2RA IL23R UBC APOA1 SOCS3 SERPINC1 PSMB4 IL12RB1 IL15 PTGIS TYK2 STAT2 IL12A PSMA6 IL23A IFNG JAK1 GPX1 OSM PSMA1 SMAD3 MED1 IL6ST IL12B PTPN1 NR1D1 STAT1 IFNA1 INS IL6 IFNGR1 IL2 CDK1 TGFB1
GO:0044106 cellular amine metabolic process	P	1.99e-30	28/203 (13.8%)	778/194780 (0.4%)	PSMD13 APOA2 APOA1 PSMD6 PSMC5 PSMC6 PSMB4 PSMB2 PSMA3 PSMC1 PSMD10 PSMA5 PSMB1 PSMA6 PSMC2 PSMB6 PSMA7 PSMA1 PSMB7 PSMB3 PSMA4 PSMA2 PSMD7 PSMD12 PSMD8 INS PSMB5 PSMB10
GO:0016567 protein ubiquitination	P	9.49e-30	36/203 (17.7%)	1957/194780 (1.0%)	PLK1 PSMD13 UBC PSMD6 PSMC5 PSMC6 SOCS3 PSMB4 PSMB2 PSMA3 TCEB2 PSMC1 PSMD10 SMAD7 PSMA5 TGFBR1 PSEN1 PSMB1 PSMA6 CDK2 PSMC2 PSMB6 PSMA7 AKT1 PSMA1 PSMB7 PSMB3 PSMA4 PSMA2 PSMD7 PSMD12 PSMD8 SMURF1 PSMB5 PSMB10 CDK1
GO:0043900 regulation of multi-organism process	P	1.02e-29	27/203 (13.3%)	720/194780 (0.4%)	POLR2C SHH POLR2B IL2RA EP300 IL23R CDK9 POLR2L IL12RB1 TCEB2 IL15 ERCC2 POLR2D CCNH CDK7 POLR2I POLR2H IL23A ERCC3 TCEB1 POLR2F POLR2E IFNG POLR2A POLR2K IL12B POLR2G
GO:0071495 cellular response to endogenous stimulus	P	2.44e-29	40/203 (19.7%)	2785/194780 (1.4%)	SMAD4 ZFYVE9 RARA IRS1 CDK9 UBC NR3C1 SOCS3 PIK3CA JAK3 IRS2 SMAD6 GRB2 TGFBR2 BMPR1A SMAD7 PPP2R1A INSR SMAD1 IGF1R PRKCZ TGFBR1 GRB14 PPP2CA NCOR2 SMAD2 AKT1 HIF1A SMAD3 MED1 PTPN1 APOB STAT1 INS SMURF1 BMP2 RXRA CDK1 PIK3R1 TGFB1
GO:0009308 amine metabolic process	P	3.62e-29	29/203 (14.3%)	981/194780 (0.5%)	PSMD13 APOA2 APOA1 PSMD6 PSMC5 PSMC6 PSMB4 PSMB2 PSMA3 PSMC1 PSMD10 PSMA5 PSMB1 PSMA6 CYP1A1 PSMC2 PSMB6 PSMA7 PSMA1 PSMB7 PSMB3 PSMA4 PSMA2 PSMD7 PSMD12 PSMD8 INS PSMB5 PSMB10
GO:0006511 ubiquitin-dependent protein catabolic process	P	7.83e-29	36/203 (17.7%)	2080/194780 (1.1%)	SHH PLK1 PSMD13 UBC PSMD6 PSMC5 PSMC6 PSMB4 PSMB2 PSMA3 PSMC1 PSMD10 SMAD7 PSMA5 PSEN1 PSMB1 PSMA6 TCEB1 CDK2 PSMC2 GNB2L1 PSMB6 PSMA7 AKT1 PSMA1 PSMB7 PSMB3 PSMA4 PSMA2 PSMD7 PSMD12 PSMD8 SMURF1 PSMB5 PSMB10 CDK1
GO:0051603 proteolysis involved in cellular protein catabolic process	P	2.44e-28	37/203 (18.2%)	2340/194780 (1.2%)	SHH PLK1 PSMD13 UBC PSMD6 PSMC5 PSMC6 PSMB4 PSMB2 PSMA3 PSMC1 PSMD10 SMAD7 PSMA5 PSEN1 PSMB1 PSMA6 TCEB1 CDK2 PSMC2 GNB2L1 PSMB6 PSMA7 AKT1 GPX1 PSMA1 PSMB7 PSMB3 PSMA4 PSMA2 PSMD7 PSMD12 PSMD8 SMURF1 PSMB5 PSMB10 CDK1
GO:0033993 response to lipid	P	2.6e-28	35/203 (17.2%)	1971/194780 (1.0%)	SHH SMO RARA EP300 IL23R APOA2 NR3C1 SOCS3 SMAD6 TGFBR2 PTGS1 IL15 INSR PTGDS TGFBR1 IL12A F3 CYP1A1 THBD SMAD2 IFNG MGST1 MED1 F7 PTCH1 IL12B APOB NR1D1 GSTM3 STAT1 IL6 BMP2 RXRA PIK3R1 TGFB1
GO:0043902 positive regulation of multi-organism process	P	7.99e-28	20/203 (9.9%)	254/194780 (0.1%)	POLR2C POLR2B EP300 CDK9 POLR2L TCEB2 ERCC2 POLR2D CCNH CDK7 POLR2I POLR2H ERCC3 TCEB1 POLR2F POLR2E IFNG POLR2A POLR2K POLR2G
GO:0042060 wound healing	P	8.1e-28	33/203 (16.3%)	1690/194780 (0.9%)	SHH FOXA2 APOA1 F5 PROC IL11 SERPINC1 PIK3CA GRB2 SMAD1 PRKCZ F10 TGFBR1 GRB14 F3 THBD CDK2 AKT1 GPX1 HIF1A SMAD3 TFPI NOTCH2 F2 F7 PTPN1 APOB IFNA1 INS IL6 PIK3R1 F8 TGFB1
GO:0007259 JAK-STAT cascade	P	1.91e-27	22/203 (10.8%)	397/194780 (0.2%)	CNTF STAT4 IRS1 IL23R SOCS3 JAK3 IRS2 IL15 PPP2R1A STAT2 IL12A PPP2CA IL23A IFNG LIF OSM IL6ST IL12B PTPN1 STAT1 IL6 IL2
GO:0009725 response to hormone stimulus	P	2.29e-27	36/203 (17.7%)	2294/194780 (1.2%)	SHH FOXA2 RARA EP300 IRS1 APOA2 NR3C1 SOCS3 PIK3CA JAK3 IRS2 SMAD6 GRB2 PTGS1 INSR IGF1R PTGDS PRKCZ TGFBR1 GRB14 F3 SLC2A2 AKT1 HIF1A MED1 F7 PTPN1 APOB GSTM3 STAT1 INS IL6 RXRA CDK1 PIK3R1 TGFB1
GO:0070647 protein modification by small protein conjugation or removal	P	3.28e-27	37/203 (18.2%)	2519/194780 (1.3%)	PLK1 PSMD13 UBC PSMD6 PSMC5 PSMC6 SOCS3 PSMB4 PSMB2 PSMA3 TCEB2 PSMC1 PSMD10 SMAD7 PSMA5 TGFBR1 PSEN1 PSMB1 PSMA6 TAF10 CDK2 PSMC2 PSMB6 PSMA7 AKT1 PSMA1 PSMB7 PSMB3 PSMA4 PSMA2 PSMD7 PSMD12 PSMD8 SMURF1 PSMB5 PSMB10 CDK1
GO:0001775 cell activation	P	3.94e-27	39/203 (19.2%)	2960/194780 (1.5%)	SHH RARA CNTF IL2RA IL23R APOA1 F5 IL11 PIK3CA JAK3 IL12RB1 IRS2 GRB2 TGFBR2 IL15 NCSTN PRKCZ PSEN2 PSEN1 IL12A IL23A THBD GLI2 STAT6 IFNG AKT1 SMAD3 IL15RA F2 IL6ST IL12B PTPN1 INS IL6 PSMB10 IL2 PIK3R1 F8 TGFB1
GO:0006370 7-methylguanosine mRNA capping	P	1.74e-26	15/203 (7.4%)	77/194780 (0.0%)	POLR2C POLR2B POLR2L ERCC2 POLR2D CCNH CDK7 POLR2I POLR2H ERCC3 POLR2F POLR2E POLR2A POLR2K POLR2G
GO:0019882 antigen processing and presentation	P	3.01e-26	27/203 (13.3%)	971/194780 (0.5%)	PSMD13 UBC PSMD6 PSMC5 PSMC6 PSMB4 PSMB2 PSMA3 PSMC1 PSMD10 PSMA5 PSMB1 PSMA6 PSMC2 PSMB6 PSMA7 IFNG PSMA1 PSMB7 PSMB3 PSMA4 PSMA2 PSMD7 PSMD12 PSMD8 PSMB5 PSMB10
GO:0042327 positive regulation of phosphorylation	P	3.17e-26	35/203 (17.2%)	2275/194780 (1.2%)	SMAD4 CNTF EP300 IRS1 PLK1 IL23R UBC BMPR2 IL11 PIK3CA TGFBR2 PSMD10 BMPR1A IL15 INSR TGFBR1 PSEN1 IL12A PPP2CA IL23A GNB2L1 IFNG AKT1 LIF OSM F2 IL6ST IL12B INS IL6 BMP2 IL2 CDK1 PIK3R1 TGFB1
GO:0014070 response to organic cyclic compound	P	3.34e-26	34/203 (16.7%)	2085/194780 (1.1%)	SHH SMO RARA EP300 APOA2 NR3C1 SOCS3 PSMB2 SMAD6 TGFBR2 PTGS1 IL15 INSR SMAD1 IGF1R PTGDS TGFBR1 F3 CYP1A1 THBD GLI2 SMAD2 SMAD3 MED1 F7 PTCH1 GSTM3 STAT1 IL6 BMP2 RXRA CDK1 PIK3R1 TGFB1
GO:0050817 coagulation	P	6.21e-26	28/203 (13.8%)	1132/194780 (0.6%)	SHH FOXA2 APOA1 F5 PROC IL11 SERPINC1 PIK3CA GRB2 PRKCZ PSEN2 F10 PSEN1 GRB14 F3 THBD CDK2 AKT1 TFPI F2 F7 PTPN1 APOB IFNA1 IL6 PIK3R1 F8 TGFB1
GO:0045937 positive regulation of phosphate metabolic process	P	1.19e-25	36/203 (17.7%)	2575/194780 (1.3%)	SMAD4 CNTF EP300 IRS1 PLK1 IL23R UBC BMPR2 IL11 PIK3CA TGFBR2 PSMD10 BMPR1A IL15 INSR TGFBR1 PSEN1 IL12A PPP2CA IL23A GNB2L1 IFNG AKT1 LIF OSM F2 PPP2R4 IL6ST IL12B INS IL6 BMP2 IL2 CDK1 PIK3R1 TGFB1
GO:2000243 positive regulation of reproductive process	P	1.31e-25	20/203 (9.9%)	326/194780 (0.2%)	POLR2C SHH POLR2B EP300 CDK9 POLR2L TCEB2 ERCC2 POLR2D CCNH CDK7 POLR2I POLR2H ERCC3 TCEB1 POLR2F POLR2E POLR2A POLR2K POLR2G
GO:0001934 positive regulation of protein phosphorylation	P	2.38e-25	34/203 (16.7%)	2215/194780 (1.1%)	SMAD4 CNTF EP300 PLK1 IL23R UBC BMPR2 IL11 PIK3CA TGFBR2 PSMD10 BMPR1A IL15 INSR TGFBR1 PSEN1 IL12A PPP2CA IL23A GNB2L1 IFNG AKT1 LIF OSM F2 IL6ST IL12B INS IL6 BMP2 IL2 CDK1 PIK3R1 TGFB1
GO:2000241 regulation of reproductive process	P	3.7e-25	25/203 (12.3%)	814/194780 (0.4%)	POLR2C SHH POLR2B EP300 CDK9 POLR2L TCEB2 ERCC2 POLR2D CCNH CDK7 PTGDS POLR2I POLR2H ERCC3 TCEB1 POLR2F POLR2E POLR2A LIF OSM POLR2K IL6 RXRA POLR2G
GO:0060548 negative regulation of cell death	P	5.9e-25	36/203 (17.7%)	2699/194780 (1.4%)	SHH SMAD4 SMO CNTF PLK1 PROC PSMC5 SOCS3 PIK3CA JAK3 IRS2 SMAD6 PSMD10 SMAD7 ERCC2 IL2RB IGF1R PRKCZ PSEN2 TGFBR1 PSEN1 F3 AKT1 GPX1 HIF1A PPARGC1A SMAD3 MED1 NOTCH2 F7 IL6ST INS IL6 IL2 CDK1 PIK3R1
GO:0071345 cellular response to cytokine stimulus	P	6.4e-25	28/203 (13.8%)	1233/194780 (0.6%)	CNTF STAT4 IL23R CDK9 UBC APOA1 SOCS3 JAK3 IL12RB1 PTGIS IL2RB TYK2 STAT2 STAT6 IL2RG IFNG JAK1 HIF1A MED1 IL15RA IL6ST IL12B PTPN1 APOB STAT1 IFNA1 IL6 IFNGR1
GO:0034097 response to cytokine stimulus	P	9.13e-25	30/203 (14.8%)	1566/194780 (0.8%)	FOXA2 CNTF STAT4 IL23R CDK9 UBC APOA1 SOCS3 JAK3 IL12RB1 INSR PTGIS IL2RB TYK2 STAT2 STAT6 IL2RG IFNG JAK1 HIF1A MED1 IL15RA IL6ST IL12B PTPN1 APOB STAT1 IFNA1 IL6 IFNGR1
GO:0051251 positive regulation of lymphocyte activation	P	1.8e-24	25/203 (12.3%)	868/194780 (0.4%)	SHH RARA IL2RA IL23R PIK3CA JAK3 IL12RB1 IRS2 GRB2 TGFBR2 IL15 PRKCZ IL12A IL23A GLI2 STAT6 IFNG AKT1 IL15RA IL6ST IL12B IL6 IL2 PIK3R1 TGFB1
GO:0006954 inflammatory response	P	1.95e-24	31/203 (15.3%)	1783/194780 (0.9%)	IL2RA IL23R APOA2 APOA1 SERPINC1 PSMB4 IL15 SMAD1 PTGIS PRKCZ F3 PSMA6 IL23A BMPR1B AKT1 GPX1 OSM PSMA1 HIF1A SMAD3 NOTCH2 F2 IL6ST IL12B INS IL6 BMP2 RXRA IL2 F8 TGFB1
GO:0043069 negative regulation of programmed cell death	P	2.43e-24	35/203 (17.2%)	2593/194780 (1.3%)	SHH SMO CNTF PLK1 PROC PSMC5 SOCS3 PIK3CA JAK3 IRS2 SMAD6 PSMD10 SMAD7 ERCC2 IL2RB IGF1R PRKCZ PSEN2 TGFBR1 PSEN1 F3 AKT1 GPX1 HIF1A PPARGC1A SMAD3 MED1 NOTCH2 F7 IL6ST INS IL6 IL2 CDK1 PIK3R1
GO:0048610 cellular process involved in reproduction	P	4.2e-24	33/203 (16.3%)	2215/194780 (1.1%)	POLR2C SHH POLR2B RARA EP300 PLK1 PSMD13 CDK9 POLR2L TCEB2 ERCC2 POLR2D CCNH CDK7 TGFBR1 POLR2I POLR2H PPP2CA ERCC3 TCEB1 CDK2 POLR2F POLR2E AKT1 POLR2A LIF OSM POLR2K MGST1 RXRA POLR2G CDK1 TGFB1
GO:0000122 negative regulation of transcription from RNA polymerase II promoter	P	8.1e-24	33/203 (16.3%)	2262/194780 (1.2%)	SHH SMAD4 SMO FOXA2 RARA PER1 EP300 PLK1 CREBBP UBC CRY1 PSMD10 SMAD7 BHLHE41 PSEN1 NCOR2 PDX1 NRIP1 GLI2 PER3 STAT6 SMAD2 IFNG SMAD3 MED1 ORC2 PTCH1 NR1D1 STAT1 TIMELESS BMP2 RXRA TGFB1
GO:0042110 T cell activation	P	8.15e-24	29/203 (14.3%)	1517/194780 (0.8%)	SHH RARA IL2RA IL23R PIK3CA JAK3 IL12RB1 GRB2 TGFBR2 IL15 NCSTN PRKCZ PSEN2 PSEN1 IL12A IL23A GLI2 STAT6 IFNG AKT1 SMAD3 IL6ST IL12B INS IL6 PSMB10 IL2 PIK3R1 TGFB1
GO:0046649 lymphocyte activation	P	1.07e-23	32/203 (15.8%)	2081/194780 (1.1%)	SHH RARA IL2RA IL23R IL11 PIK3CA JAK3 IL12RB1 IRS2 GRB2 TGFBR2 IL15 NCSTN PRKCZ PSEN2 PSEN1 IL12A IL23A GLI2 STAT6 IFNG AKT1 SMAD3 IL15RA IL6ST IL12B INS IL6 PSMB10 IL2 PIK3R1 TGFB1
GO:0006260 DNA replication	P	1.44e-23	30/203 (14.8%)	1723/194780 (0.9%)	CDC6 CDK9 PPP2R1A INSR GMNN IGF1R ORC1 CDC25C PPP2CA MCM5 CDC45 GLI2 DBF4 CDK2 MCM6 MCM7 MCM10 ORC5 MED1 ORC2 MCM2 ORC4 MCM3 CDT1 INS MCM4 IL6 CDC7 CDK1 TGFB1
GO:0019221 cytokine-mediated signaling pathway	P	1.6e-23	24/203 (11.8%)	822/194780 (0.4%)	CNTF STAT4 IL23R UBC APOA1 SOCS3 JAK3 IL12RB1 IL2RB TYK2 STAT2 STAT6 IL2RG IFNG JAK1 HIF1A MED1 IL15RA IL6ST PTPN1 STAT1 IFNA1 IL6 IFNGR1
GO:0051049 regulation of transport	P	1.66e-23	40/203 (19.7%)	3986/194780 (2.0%)	SHH SMAD4 SMO FOXA2 CNTF EP300 IRS1 APOA2 APOA1 IL11 NR3C1 JAK3 IRS2 PTGS1 PSMD10 BMPR1A INSR PRKCZ TGFBR1 IL23A GNB2L1 SLC2A2 HNF1A IFNG AKT1 LIF OSM HIF1A SMAD3 MED1 F2 PTCH1 IL12B PTPN1 INS IL6 IL2 CDK1 PIK3R1 TGFB1
GO:0007596 blood coagulation	P	1.86e-23	26/203 (12.8%)	1092/194780 (0.6%)	SHH FOXA2 APOA1 F5 PROC IL11 SERPINC1 PIK3CA GRB2 PRKCZ F10 GRB14 F3 THBD CDK2 AKT1 TFPI F2 F7 PTPN1 APOB IFNA1 IL6 PIK3R1 F8 TGFB1
GO:0043066 negative regulation of apoptotic process	P	2.33e-23	34/203 (16.7%)	2554/194780 (1.3%)	SHH SMO CNTF PLK1 PROC SOCS3 PIK3CA JAK3 IRS2 SMAD6 PSMD10 SMAD7 ERCC2 IL2RB IGF1R PRKCZ PSEN2 TGFBR1 PSEN1 F3 AKT1 GPX1 HIF1A PPARGC1A SMAD3 MED1 NOTCH2 F7 IL6ST INS IL6 IL2 CDK1 PIK3R1
GO:0060341 regulation of cellular localization	P	3e-23	34/203 (16.7%)	2574/194780 (1.3%)	SHH SMAD4 SMO FOXA2 CNTF EP300 IRS1 APOA2 APOA1 IL11 NR3C1 IRS2 PTGS1 PSMD10 BMPR1A PRKCZ TGFBR1 IL23A SLC2A2 HNF1A IFNG AKT1 LIF OSM HIF1A SMAD3 MED1 IL12B INS IL6 IL2 CDK1 PIK3R1 TGFB1
GO:0048729 tissue morphogenesis	P	9.27e-23	32/203 (15.8%)	2234/194780 (1.1%)	SHH SMAD4 SMO FOXA2 BMPR2 NR3C1 SOCS3 GRB2 TGFBR2 BMPR1A SMAD7 SMAD1 IGF1R PSEN1 PDX1 GLI2 SMAD2 HNF1A IFNG LIF HIF1A NCOA3 SMAD3 MED1 NOTCH2 PTCH1 STAT1 IL6 TIMELESS BMP2 RXRA TGFB1
GO:0019058 viral infectious cycle	P	1.32e-22	21/203 (10.3%)	554/194780 (0.3%)	POLR2C POLR2B EP300 CDK9 POLR2L UBC TCEB2 ERCC2 POLR2D CCNH CDK7 POLR2I POLR2H ERCC3 TCEB1 POLR2F POLR2E POLR2A POLR2K POLR2G TGFB1
GO:0050878 regulation of body fluid levels	P	1.5e-22	28/203 (13.8%)	1508/194780 (0.8%)	SHH FOXA2 APOA1 F5 PROC IL11 SERPINC1 PIK3CA GRB2 PRKCZ F10 GRB14 F3 THBD CDK2 AKT1 HIF1A MED1 TFPI F2 F7 PTPN1 APOB IFNA1 IL6 PIK3R1 F8 TGFB1
GO:0009790 embryo development	P	1.82e-22	40/203 (19.7%)	4254/194780 (2.2%)	SHH SMAD4 SMO FOXA2 EP300 CREBBP APOA1 CCNB2 BMPR2 SOCS3 SMAD6 GRB2 TGFBR2 BMPR1A ERCC2 MED21 INSR SMAD1 PSEN2 TGFBR1 PSEN1 PDX1 CYP1A1 THBD GLI2 GNB2L1 SMAD2 HNF1A AKT1 LIF HIF1A SMAD3 MED1 NOTCH2 PTCH1 APOB TIMELESS BMP2 CDK1 TGFB1
GO:1901698 response to nitrogen compound	P	3.14e-22	32/203 (15.8%)	2326/194780 (1.2%)	SHH FOXA2 IRS1 NR3C1 SOCS3 PIK3CA JAK3 PSMB2 IRS2 GRB2 PTGS1 INSR SMAD1 IGF1R PRKCZ GRB14 THBD CDK2 SLC2A2 SMAD2 AKT1 HIF1A MGST1 SMAD3 F7 PTPN1 STAT1 INS IL6 RXRA CDK1 PIK3R1
GO:0071363 cellular response to growth factor stimulus	P	6.64e-22	28/203 (13.8%)	1594/194780 (0.8%)	SMAD4 ZFYVE9 CDK9 UBC NR3C1 PIK3CA SMAD6 GRB2 TGFBR2 BMPR1A SMAD7 PPP2R1A INSR SMAD1 PRKCZ TGFBR1 PPP2CA NCOR2 SMAD2 AKT1 HIF1A SMAD3 MED1 SMURF1 BMP2 CDK1 PIK3R1 TGFB1
GO:0016477 cell migration	P	9.25e-22	38/203 (18.7%)	3886/194780 (2.0%)	SHH SMO IRS1 APOA1 PROC BMPR2 PIK3CA IRS2 GRB2 TGFBR2 SMAD7 INSR IGF1R F10 TGFBR1 PSEN1 GRB14 IL12A F3 IL23A THBD GNB2L1 IFNG AKT1 GPX1 HIF1A SMAD3 F2 F7 IL6ST IL12B APOB INS IL6 BMP2 CDK1 PIK3R1 TGFB1
GO:0002684 positive regulation of immune system process	P	2.38e-21	31/203 (15.3%)	2269/194780 (1.2%)	SHH RARA IL2RA IL23R UBC PIK3CA JAK3 IL12RB1 IRS2 GRB2 TGFBR2 IL15 PRKCZ PSEN2 PSEN1 IL12A IL23A GLI2 STAT6 IFNG AKT1 IL15RA F7 IL6ST IL12B NR1D1 IL6 IL2 CDK1 PIK3R1 TGFB1
GO:0009887 organ morphogenesis	P	2.54e-21	36/203 (17.7%)	3462/194780 (1.8%)	SHH SMAD4 SMO FOXA2 RARA CNTF EP300 APOA2 SOCS3 TGFBR2 BMPR1A SMAD7 INSR BHLHE41 GMNN IGF1R PSEN2 TGFBR1 PSEN1 BMPR1B PDX1 GLI2 SMAD2 IFNG LIF HIF1A SMAD3 MED1 NOTCH2 F7 PTCH1 STAT1 BMP2 RXRA CDK1 TGFB1
GO:0051172 negative regulation of nitrogen compound metabolic process	P	3.89e-21	40/203 (19.7%)	4627/194780 (2.4%)	SHH SMAD4 SMO FOXA2 CDC6 RARA PER1 EP300 PLK1 CREBBP CDK9 UBC CRY1 PSMC5 BMPR2 PSMD10 SMAD7 BHLHE41 PTGIS GMNN PSEN1 NCOR2 PDX1 NRIP1 GLI2 PER3 STAT6 SMAD2 HNF1A IFNG SMAD3 MED1 ORC2 PTCH1 NR1D1 STAT1 TIMELESS BMP2 RXRA TGFB1
GO:0050870 positive regulation of T cell activation	P	5.91e-21	21/203 (10.3%)	665/194780 (0.3%)	SHH RARA IL2RA IL23R PIK3CA JAK3 IL12RB1 GRB2 TGFBR2 IL15 PRKCZ IL12A IL23A GLI2 IFNG AKT1 IL6ST IL12B IL6 IL2 PIK3R1
GO:0051240 positive regulation of multicellular organismal process	P	7.6e-21	31/203 (15.3%)	2361/194780 (1.2%)	SHH SMO RARA EP300 IL23R BMPR2 IL12RB1 PTGS1 BMPR1A IL15 PRKCZ PSEN2 PSEN1 IL12A F3 IL23A BMPR1B THBD IFNG HIF1A SMAD3 F2 F7 IL6ST IL12B INS IL6 BMP2 IL2 CDK1 TGFB1
GO:0050865 regulation of cell activation	P	1.22e-20	27/203 (13.3%)	1590/194780 (0.8%)	SHH RARA IL2RA IL23R PIK3CA JAK3 IL12RB1 IRS2 GRB2 TGFBR2 IL15 PRKCZ IL12A IL23A THBD GLI2 STAT6 IFNG AKT1 IL15RA F2 IL6ST IL12B IL6 IL2 PIK3R1 TGFB1
GO:0009968 negative regulation of signal transduction	P	1.51e-20	34/203 (16.7%)	3131/194780 (1.6%)	SHH ZFYVE9 MED12 IRS1 UBC APOA1 NR3C1 SOCS3 SMAD6 GRB2 TGFBR2 PSMD10 SMAD7 PPP2R1A IGF1R PRKCZ TGFBR1 PSEN1 GRB14 PPP2CA GNB2L1 SMAD2 AKT1 LIF HIF1A SMAD3 IL6ST PTCH1 PTPN1 NR1D1 STAT1 SMURF1 BMP2 TGFB1
GO:0010627 regulation of intracellular protein kinase cascade	P	1.92e-20	34/203 (16.7%)	3155/194780 (1.6%)	CNTF IL23R UBC IL11 GRB2 PSMD10 IL15 PPP2R1A INSR IGF1R PRKCZ F10 TGFBR1 PSEN1 IL12A F3 PPP2CA IL23A GNB2L1 IFNG AKT1 LIF GPX1 OSM F7 IL6ST IL12B STAT1 INS IL6 BMP2 IL2 CDK1 TGFB1
GO:0010629 negative regulation of gene expression	P	2e-20	39/203 (19.2%)	4539/194780 (2.3%)	SHH SMAD4 SMO FOXA2 RARA PER1 EP300 PLK1 CREBBP UBC CRY1 PSMC5 PSMD10 SMAD7 INSR BHLHE41 SMAD1 GMNN PSEN1 NCOR2 PDX1 NRIP1 GLI2 PER3 STAT6 CDK2 SMAD2 HNF1A IFNG SMAD3 MED1 ORC2 PTCH1 NR1D1 STAT1 TIMELESS BMP2 RXRA TGFB1
GO:0051050 positive regulation of transport	P	2.4e-20	29/203 (14.3%)	2024/194780 (1.0%)	SHH SMAD4 SMO CNTF EP300 IRS1 NR3C1 JAK3 IRS2 BMPR1A INSR PRKCZ TGFBR1 IL23A IFNG AKT1 LIF HIF1A SMAD3 MED1 F2 PTCH1 IL12B INS IL6 IL2 CDK1 PIK3R1 TGFB1
GO:0045934 negative regulation of nucleobase-containing compound metabolic process	P	2.45e-20	39/203 (19.2%)	4565/194780 (2.3%)	SHH SMAD4 SMO FOXA2 CDC6 RARA PER1 EP300 PLK1 CREBBP CDK9 UBC CRY1 PSMC5 BMPR2 PSMD10 SMAD7 BHLHE41 GMNN PSEN1 NCOR2 PDX1 NRIP1 GLI2 PER3 STAT6 SMAD2 HNF1A IFNG SMAD3 MED1 ORC2 PTCH1 NR1D1 STAT1 TIMELESS BMP2 RXRA TGFB1
GO:0010243 response to organic nitrogen	P	3.84e-20	29/203 (14.3%)	2059/194780 (1.1%)	SHH FOXA2 IRS1 NR3C1 SOCS3 PIK3CA JAK3 PSMB2 IRS2 GRB2 PTGS1 INSR SMAD1 IGF1R PRKCZ GRB14 THBD SLC2A2 AKT1 HIF1A MGST1 F7 PTPN1 STAT1 INS IL6 RXRA CDK1 PIK3R1
GO:0035295 tube development	P	4.16e-20	29/203 (14.3%)	2065/194780 (1.1%)	SHH SMAD4 SMO FOXA2 RARA EP300 BMPR2 NR3C1 SMAD6 TGFBR2 BMPR1A SMAD7 SMAD1 PSEN2 TGFBR1 PSEN1 GLI2 SMAD2 IFNG LIF HIF1A NCOA3 SMAD3 MED1 PTCH1 STAT1 TIMELESS BMP2 TGFB1
GO:0060429 epithelium development	P	4.64e-20	32/203 (15.8%)	2747/194780 (1.4%)	SHH SMAD4 SMO FOXA2 BMPR2 NR3C1 SOCS3 GRB2 TGFBR2 IGF1R TGFBR1 PSEN1 PDX1 GLI2 SMAD2 IFNG AKT1 LIF GPX1 HIF1A NCOA3 SMAD3 MED1 NOTCH2 PTCH1 GSTM3 STAT1 IL6 TIMELESS BMP2 RXRA TGFB1
GO:0060284 regulation of cell development	P	6.6e-20	29/203 (14.3%)	2100/194780 (1.1%)	SHH SMAD4 SMO FOXA2 CNTF EP300 BMPR1A SMAD7 BHLHE41 SMAD1 PSEN1 PPP2CA GLI2 SMAD2 IFNG AKT1 LIF HIF1A SMAD3 MED1 F2 IL6ST STAT1 INS IL6 BMP2 CDK1 PIK3R1 TGFB1
GO:0051338 regulation of transferase activity	P	7.71e-20	31/203 (15.3%)	2557/194780 (1.3%)	FOXA2 CDC6 IRS1 PLK1 IL23R UBC APOA1 CCNB2 SOCS3 IRS2 TGFBR2 PSMD10 PPP2R1A INSR CCNH IGF1R CDK7 PSEN2 TGFBR1 PSEN1 CDC25C PPP2CA IL23A GNB2L1 AKT1 IL12B INS IL6 CDK1 PIK3R1 TGFB1
GO:0007169 transmembrane receptor protein tyrosine kinase signaling pathway	P	1.16e-19	29/203 (14.3%)	2144/194780 (1.1%)	IRS1 UBC BMPR2 SOCS3 PIK3CA JAK3 IRS2 GRB2 PPP2R1A INSR NCSTN IGF1R PRKCZ PSEN2 PSEN1 GRB14 F3 PPP2CA AKT1 HIF1A APH1A F7 PTPN1 STAT1 INS BMP2 CDK1 PIK3R1 TGFB1
GO:0018108 peptidyl-tyrosine phosphorylation	P	1.24e-19	23/203 (11.3%)	1049/194780 (0.5%)	CNTF IL23R IL11 JAK3 IL12RB1 IL15 PPP2R1A INSR PRKCZ PSEN1 IL12A PPP2CA IL23A GNB2L1 IFNG JAK1 LIF OSM IL6ST IL12B INS IL6 IL2
GO:0043434 response to peptide hormone stimulus	P	1.85e-19	23/203 (11.3%)	1068/194780 (0.5%)	FOXA2 IRS1 NR3C1 SOCS3 PIK3CA JAK3 IRS2 GRB2 INSR IGF1R PRKCZ GRB14 SLC2A2 AKT1 HIF1A F7 PTPN1 STAT1 INS IL6 RXRA CDK1 PIK3R1
GO:0045892 negative regulation of transcription, DNA-dependent	P	3.82e-19	36/203 (17.7%)	4030/194780 (2.1%)	SHH SMAD4 SMO FOXA2 RARA PER1 EP300 PLK1 CREBBP UBC CRY1 PSMC5 PSMD10 SMAD7 BHLHE41 GMNN PSEN1 NCOR2 PDX1 NRIP1 GLI2 PER3 STAT6 SMAD2 HNF1A IFNG SMAD3 MED1 ORC2 PTCH1 NR1D1 STAT1 TIMELESS BMP2 RXRA TGFB1
GO:0050863 regulation of T cell activation	P	3.83e-19	22/203 (10.8%)	953/194780 (0.5%)	SHH RARA IL2RA IL23R PIK3CA JAK3 IL12RB1 GRB2 TGFBR2 IL15 PRKCZ IL12A IL23A GLI2 IFNG AKT1 IL6ST IL12B IL6 IL2 PIK3R1 TGFB1
GO:0043549 regulation of kinase activity	P	4.04e-19	30/203 (14.8%)	2471/194780 (1.3%)	FOXA2 CDC6 IRS1 PLK1 IL23R UBC CCNB2 SOCS3 IRS2 TGFBR2 PSMD10 PPP2R1A INSR CCNH IGF1R CDK7 PSEN2 TGFBR1 PSEN1 CDC25C PPP2CA IL23A GNB2L1 AKT1 IL12B INS IL6 CDK1 PIK3R1 TGFB1
GO:0007260 tyrosine phosphorylation of STAT protein	P	7.61e-19	15/203 (7.4%)	235/194780 (0.1%)	CNTF IL23R JAK3 IL15 PPP2R1A IL12A PPP2CA IL23A IFNG LIF OSM IL6ST IL12B IL6 IL2
GO:0002520 immune system development	P	1.25e-18	30/203 (14.8%)	2573/194780 (1.3%)	SHH RARA IL2RA IL23R CCNB2 IL11 JAK3 IL12RB1 TGFBR2 IL15 ERCC2 PRKCZ PSEN2 TGFBR1 PSEN1 IL23A GLI2 STAT6 IFNG LIF HIF1A SMAD3 MED1 NOTCH2 IL15RA IL12B IL6 IL2 PIK3R1 TGFB1
GO:0048534 hematopoietic or lymphoid organ development	P	2.96e-18	29/203 (14.3%)	2415/194780 (1.2%)	SHH RARA IL2RA IL23R CCNB2 IL11 JAK3 IL12RB1 TGFBR2 IL15 ERCC2 PRKCZ PSEN2 TGFBR1 PSEN1 IL23A GLI2 STAT6 IFNG LIF HIF1A MED1 NOTCH2 IL15RA IL12B IL6 IL2 PIK3R1 TGFB1
GO:0002009 morphogenesis of an epithelium	P	2.96e-18	26/203 (12.8%)	1763/194780 (0.9%)	SHH SMAD4 SMO FOXA2 NR3C1 SOCS3 GRB2 TGFBR2 IGF1R PSEN1 PDX1 GLI2 IFNG LIF HIF1A NCOA3 SMAD3 MED1 NOTCH2 PTCH1 STAT1 IL6 TIMELESS BMP2 RXRA TGFB1
GO:0051241 negative regulation of multicellular organismal process	P	3.48e-18	25/203 (12.3%)	1578/194780 (0.8%)	SMO RARA CNTF IL23R APOA2 UBC APOA1 PROC BMPR2 JAK3 IL12A IL23A THBD IFNG HIF1A F2 PTCH1 IL12B STAT1 INS SMURF1 IL6 IL2 PIK3R1 TGFB1
GO:0032101 regulation of response to external stimulus	P	5.15e-18	26/203 (12.8%)	1803/194780 (0.9%)	FOXA2 CNTF IL2RA APOA1 PROC SERPINC1 PSMB4 IL15 PTGIS F3 PSMA6 IL23A THBD GPX1 OSM PSMA1 SMAD3 MED1 F2 F7 IL6ST IL12B INS IL6 IL2 TGFB1
GO:0048732 gland development	P	5.26e-18	23/203 (11.3%)	1242/194780 (0.6%)	SHH SMAD4 SMO IRS1 APOA1 NR3C1 IRS2 TGFBR2 BMPR1A IGF1R TGFBR1 GLI2 AKT1 GPX1 HIF1A NCOA3 SMAD3 MED1 PTCH1 IL6 BMP2 RXRA TGFB1
GO:0006520 cellular amino acid metabolic process	P	5.81e-18	32/203 (15.8%)	3234/194780 (1.7%)	PSMD13 PSMD6 PSMC5 PSMC6 PSMB4 PSMB2 PSMA3 PSMC1 PSMD10 PSMA5 PSMB1 PSMA6 PSMC2 PSMB6 PSMA7 GPX1 PSMA1 PSMB7 MGST1 PSMB3 PSMA4 PSMA2 MED1 GSTA4 PSMD7 PSMD12 PSMD8 GSTM3 INS GSTT1 PSMB5 PSMB10
GO:0034504 protein localization to nucleus	P	7.84e-18	22/203 (10.8%)	1098/194780 (0.6%)	SHH SMAD4 SMO ZFYVE9 EP300 IRS1 JAK3 PSMD10 BMPR1A ARNTL TGFBR1 IL23A IFNG AKT1 LIF SMAD3 MED1 IL12B IL6 CDK1 PIK3R1 TGFB1
GO:0002521 leukocyte differentiation	P	9.05e-18	24/203 (11.8%)	1452/194780 (0.7%)	SHH RARA IL2RA IL23R IL11 JAK3 IL12RB1 TGFBR2 IL15 PRKCZ PSEN2 PSEN1 IL23A GLI2 STAT6 IFNG LIF MED1 IL15RA IL12B IL6 IL2 PIK3R1 TGFB1
GO:0032880 regulation of protein localization	P	1.41e-17	25/203 (12.3%)	1674/194780 (0.9%)	SHH SMAD4 SMO EP300 APOA2 APOA1 PSMD10 BMPR1A PRKCZ TGFBR1 IL23A GNB2L1 IFNG AKT1 LIF SMAD3 MED1 PTCH1 IL12B INS IL6 IL2 CDK1 PIK3R1 TGFB1
GO:0006270 DNA replication initiation	P	1.78e-17	13/203 (6.4%)	158/194780 (0.1%)	ORC1 MCM5 CDC45 CDK2 MCM6 MCM7 ORC5 ORC2 MCM2 ORC4 MCM3 CDT1 MCM4
GO:0010740 positive regulation of intracellular protein kinase cascade	P	3.66e-17	27/203 (13.3%)	2175/194780 (1.1%)	CNTF IL23R UBC IL11 IL15 INSR IGF1R PRKCZ F10 TGFBR1 PSEN1 IL12A F3 IL23A IFNG LIF GPX1 OSM F7 IL6ST IL12B INS IL6 BMP2 IL2 CDK1 TGFB1
GO:0007178 transmembrane receptor protein serine/threonine kinase signaling pathway	P	4.09e-17	22/203 (10.8%)	1187/194780 (0.6%)	SHH SMAD4 ZFYVE9 CDK9 UBC BMPR2 NR3C1 SMAD6 TGFBR2 BMPR1A SMAD7 SMAD1 PRKCZ TGFBR1 BMPR1B NCOR2 SMAD2 HNF1A SMAD3 SMURF1 BMP2 TGFB1
GO:0045596 negative regulation of cell differentiation	P	4.69e-17	26/203 (12.8%)	1973/194780 (1.0%)	SHH SMO FOXA2 RARA CNTF CREBBP JAK3 BMPR1A SMAD7 BHLHE41 TGFBR1 PSEN1 PPP2CA GLI2 IFNG LIF SMAD3 MED1 NOTCH2 F2 PTCH1 STAT1 IL6 BMP2 PIK3R1 TGFB1
GO:0051128 regulation of cellular component organization	P	4.75e-17	39/203 (19.2%)	5672/194780 (2.9%)	SMAD4 FOXA2 CDC6 CNTF EP300 PLK1 CDK9 APOA2 APOA1 BMPR2 SMAD6 GRB2 PSMD10 SMAD7 PPP2R1A INSR SMAD1 PRKCZ TGFBR1 PSEN1 CDC25C PPP2CA GNB2L1 SMAD2 HNF1A IFNG AKT1 LIF PPARGC1A SMAD3 F2 PTPN1 STAT1 INS IL6 BMP2 IL2 PIK3R1 TGFB1
GO:0009628 response to abiotic stimulus	P	5.8e-17	33/203 (16.3%)	3786/194780 (1.9%)	SHH SMAD4 PER1 EP300 CREBBP UBC CRY1 NR3C1 SOCS3 TCEB2 GRB2 ERCC2 PTGIS CLOCK PSEN2 TGFBR1 IL12A F3 CYP1A1 ERCC3 TCEB1 THBD AKT1 GPX1 OSM HIF1A SMAD3 IL12B IL6 TIMELESS BMP2 PIK3R1 TGFB1
GO:0050730 regulation of peptidyl-tyrosine phosphorylation	P	6.42e-17	19/203 (9.4%)	751/194780 (0.4%)	CNTF IL23R IL11 IL15 PPP2R1A PRKCZ PSEN1 IL12A PPP2CA IL23A GNB2L1 IFNG LIF OSM IL6ST IL12B INS IL6 IL2
GO:0097305 response to alcohol	P	8.21e-17	19/203 (9.4%)	761/194780 (0.4%)	SHH SMO RARA EP300 NR3C1 SOCS3 TGFBR2 PTGS1 IL15 INSR TGFBR1 F3 SMAD2 MED1 PTCH1 RXRA CDK1 PIK3R1 TGFB1
GO:0030097 hemopoiesis	P	1.04e-16	27/203 (13.3%)	2267/194780 (1.2%)	SHH RARA IL2RA IL23R IL11 JAK3 IL12RB1 TGFBR2 IL15 ERCC2 PRKCZ PSEN2 PSEN1 IL23A GLI2 STAT6 IFNG LIF HIF1A MED1 NOTCH2 IL15RA IL12B IL6 IL2 PIK3R1 TGFB1
GO:0032868 response to insulin stimulus	P	1.43e-16	19/203 (9.4%)	784/194780 (0.4%)	FOXA2 IRS1 NR3C1 SOCS3 PIK3CA IRS2 GRB2 INSR IGF1R PRKCZ GRB14 AKT1 HIF1A PTPN1 INS IL6 RXRA CDK1 PIK3R1
GO:0072359 circulatory system development	P	2.62e-16	31/203 (15.3%)	3398/194780 (1.7%)	SHH SMO RARA EP300 BMPR2 SOCS3 PIK3CA TGFBR2 BMPR1A SMAD7 INSR PTGIS TGFBR1 PSEN1 F3 GLI2 SMAD2 AKT1 LIF GPX1 HIF1A SMAD3 MED1 NOTCH2 PTCH1 APOB STAT1 IL6 BMP2 RXRA CDK1
GO:0006606 protein import into nucleus	P	2.81e-16	20/203 (9.9%)	963/194780 (0.5%)	SHH SMAD4 SMO ZFYVE9 EP300 JAK3 PSMD10 BMPR1A ARNTL TGFBR1 IL23A IFNG AKT1 SMAD3 MED1 IL12B IL6 CDK1 PIK3R1 TGFB1
GO:0030098 lymphocyte differentiation	P	3.44e-16	20/203 (9.9%)	973/194780 (0.5%)	SHH RARA IL2RA IL23R IL11 JAK3 IL12RB1 TGFBR2 IL15 PRKCZ IL23A GLI2 STAT6 IFNG IL15RA IL12B IL6 IL2 PIK3R1 TGFB1
GO:0009792 embryo development ending in birth or egg hatching	P	3.88e-16	27/203 (13.3%)	2389/194780 (1.2%)	SHH SMAD4 SMO FOXA2 EP300 CCNB2 SOCS3 GRB2 TGFBR2 BMPR1A ERCC2 MED21 PSEN2 TGFBR1 PSEN1 CYP1A1 GLI2 SMAD2 HNF1A AKT1 LIF HIF1A SMAD3 MED1 PTCH1 APOB BMP2
GO:0032870 cellular response to hormone stimulus	P	3.95e-16	22/203 (10.8%)	1322/194780 (0.7%)	RARA IRS1 SOCS3 PIK3CA JAK3 IRS2 GRB2 INSR IGF1R PRKCZ GRB14 AKT1 HIF1A MED1 PTPN1 APOB STAT1 INS RXRA CDK1 PIK3R1 TGFB1
GO:0042509 regulation of tyrosine phosphorylation of STAT protein	P	5.68e-16	13/203 (6.4%)	205/194780 (0.1%)	CNTF IL23R IL15 PPP2R1A IL12A PPP2CA IL23A IFNG LIF IL6ST IL12B IL6 IL2
GO:0045621 positive regulation of lymphocyte differentiation	P	6.33e-16	14/203 (6.9%)	280/194780 (0.1%)	SHH RARA IL2RA IL23R IL12RB1 TGFBR2 IL15 PRKCZ IL23A GLI2 IL15RA IL12B IL6 IL2
GO:0051272 positive regulation of cellular component movement	P	6.81e-16	21/203 (10.3%)	1176/194780 (0.6%)	IRS1 BMPR2 IRS2 TGFBR2 INSR IGF1R F10 TGFBR1 F3 IL23A GNB2L1 AKT1 HIF1A SMAD3 F7 IL6ST INS IL6 BMP2 PIK3R1 TGFB1
GO:0001959 regulation of cytokine-mediated signaling pathway	P	1.36e-15	13/203 (6.4%)	219/194780 (0.1%)	APOA1 SOCS3 TYK2 STAT2 IFNG JAK1 HIF1A MED1 IL6ST PTPN1 STAT1 IFNA1 IFNGR1
GO:0007179 transforming growth factor beta receptor signaling pathway	P	1.42e-15	17/203 (8.4%)	610/194780 (0.3%)	SMAD4 ZFYVE9 CDK9 UBC NR3C1 SMAD6 TGFBR2 BMPR1A SMAD7 SMAD1 PRKCZ TGFBR1 NCOR2 SMAD2 SMAD3 SMURF1 TGFB1
GO:1901699 cellular response to nitrogen compound	P	1.74e-15	22/203 (10.8%)	1419/194780 (0.7%)	IRS1 SOCS3 PIK3CA JAK3 IRS2 GRB2 INSR SMAD1 IGF1R PRKCZ GRB14 CDK2 SMAD2 AKT1 HIF1A SMAD3 PTPN1 STAT1 INS RXRA CDK1 PIK3R1
GO:0048545 response to steroid hormone stimulus	P	1.86e-15	19/203 (9.4%)	901/194780 (0.5%)	SHH RARA EP300 APOA2 NR3C1 SOCS3 SMAD6 PTGS1 INSR PTGDS TGFBR1 F3 MED1 F7 GSTM3 IL6 RXRA PIK3R1 TGFB1
GO:0051093 negative regulation of developmental process	P	1.9e-15	27/203 (13.3%)	2546/194780 (1.3%)	SHH SMO FOXA2 RARA CNTF CREBBP JAK3 BMPR1A SMAD7 BHLHE41 TGFBR1 PSEN1 PPP2CA GLI2 IFNG LIF HIF1A SMAD3 MED1 NOTCH2 F2 PTCH1 STAT1 IL6 BMP2 PIK3R1 TGFB1
GO:0010817 regulation of hormone levels	P	2.05e-15	22/203 (10.8%)	1430/194780 (0.7%)	SHH FOXA2 CNTF IRS1 IL11 NR3C1 IRS2 PTGS1 IGF1R PDX1 CYP1A1 SLC2A2 SMAD2 HNF1A IFNG LIF OSM HIF1A MED1 INS IL6 BMP2
GO:0070201 regulation of establishment of protein localization	P	2.37e-15	22/203 (10.8%)	1440/194780 (0.7%)	SHH SMAD4 SMO EP300 APOA2 APOA1 PSMD10 BMPR1A PRKCZ TGFBR1 IL23A IFNG AKT1 SMAD3 MED1 IL12B INS IL6 IL2 CDK1 PIK3R1 TGFB1
GO:0046631 alpha-beta T cell activation	P	2.4e-15	15/203 (7.4%)	401/194780 (0.2%)	SHH RARA IL23R JAK3 IL12RB1 TGFBR2 IL15 PRKCZ IL12A IL23A STAT6 IFNG IL12B INS IL6
GO:0035270 endocrine system development	P	2.46e-15	16/203 (7.9%)	509/194780 (0.3%)	SHH SMO FOXA2 APOA1 NR3C1 BMPR1A TGFBR1 PDX1 GLI2 SLC2A2 HNF1A AKT1 SMAD3 INS IL6 BMP2
GO:0043009 chordate embryonic development	P	2.88e-15	26/203 (12.8%)	2338/194780 (1.2%)	SHH SMAD4 SMO FOXA2 EP300 CCNB2 SOCS3 GRB2 TGFBR2 BMPR1A ERCC2 MED21 PSEN2 TGFBR1 PSEN1 GLI2 SMAD2 HNF1A AKT1 LIF HIF1A SMAD3 MED1 PTCH1 APOB BMP2
GO:0045859 regulation of protein kinase activity	P	2.91e-15	26/203 (12.8%)	2339/194780 (1.2%)	CDC6 PLK1 IL23R UBC CCNB2 SOCS3 TGFBR2 PSMD10 PPP2R1A INSR CCNH IGF1R CDK7 PSEN2 TGFBR1 PSEN1 CDC25C PPP2CA IL23A GNB2L1 AKT1 IL12B INS IL6 CDK1 TGFB1
GO:0046903 secretion	P	3.51e-15	29/203 (14.3%)	3147/194780 (1.6%)	FOXA2 CNTF EP300 IRS1 APOA2 APOA1 F5 IL11 NR3C1 IRS2 PTGS1 PRKCZ PSEN1 PDX1 SLC2A2 SMAD2 HNF1A IFNG LIF OSM HIF1A MED1 NOTCH2 PTGES2 INS IL6 IL2 F8 TGFB1
GO:0071375 cellular response to peptide hormone stimulus	P	4.34e-15	18/203 (8.9%)	791/194780 (0.4%)	IRS1 SOCS3 PIK3CA JAK3 IRS2 GRB2 INSR IGF1R PRKCZ GRB14 AKT1 HIF1A PTPN1 STAT1 INS RXRA CDK1 PIK3R1
GO:0042503 tyrosine phosphorylation of Stat3 protein	P	4.48e-15	11/203 (5.4%)	117/194780 (0.1%)	CNTF IL23R IL15 PPP2R1A PPP2CA IL23A LIF OSM IL6ST IL12B IL6
GO:0030335 positive regulation of cell migration	P	5.07e-15	20/203 (9.9%)	1119/194780 (0.6%)	IRS1 BMPR2 IRS2 TGFBR2 INSR IGF1R F10 F3 IL23A GNB2L1 AKT1 HIF1A SMAD3 F7 IL6ST INS IL6 BMP2 PIK3R1 TGFB1
GO:0001701 in utero embryonic development	P	6.6e-15	21/203 (10.3%)	1317/194780 (0.7%)	SMAD4 SMO FOXA2 CCNB2 SOCS3 GRB2 TGFBR2 BMPR1A ERCC2 MED21 TGFBR1 GLI2 SMAD2 HNF1A AKT1 LIF HIF1A SMAD3 MED1 APOB BMP2
GO:0045087 innate immune response	P	7.5e-15	22/203 (10.8%)	1522/194780 (0.8%)	EP300 CREBBP IL23R UBC SOCS3 JAK3 IL12RB1 TYK2 STAT2 IL12A IL23A IFNG JAK1 MED1 IL12B PTPN1 STAT1 IFNA1 INS IFNGR1 CDK1 TGFB1
GO:0045580 regulation of T cell differentiation	P	9.63e-15	14/203 (6.9%)	340/194780 (0.2%)	SHH RARA IL2RA IL23R JAK3 IL12RB1 TGFBR2 IL15 PRKCZ IL23A GLI2 IL12B IL6 IL2
GO:0045619 regulation of lymphocyte differentiation	P	1.06e-14	15/203 (7.4%)	443/194780 (0.2%)	SHH RARA IL2RA IL23R JAK3 IL12RB1 TGFBR2 IL15 PRKCZ IL23A GLI2 IL15RA IL12B IL6 IL2
GO:0002697 regulation of immune effector process	P	1.09e-14	18/203 (8.9%)	834/194780 (0.4%)	RARA IL2RA IL23R APOA2 APOA1 JAK3 IL12RB1 IL15 PRKCZ IL12A IL23A STAT6 IFNG IL12B INS IL6 IL2 TGFB1
GO:0032940 secretion by cell	P	1.29e-14	27/203 (13.3%)	2750/194780 (1.4%)	FOXA2 CNTF EP300 IRS1 APOA2 APOA1 F5 IL11 NR3C1 IRS2 PTGS1 PRKCZ PSEN1 PDX1 SLC2A2 SMAD2 HNF1A IFNG LIF OSM HIF1A NOTCH2 INS IL6 IL2 F8 TGFB1
GO:0042592 homeostatic process	P	1.59e-14	36/203 (17.7%)	5615/194780 (2.9%)	FOXA2 CNTF IL2RA IRS1 CREBBP APOA2 APOA1 CCNB2 JAK3 IRS2 SMAD7 ERCC2 INSR SMAD1 NCSTN PRKCZ PSEN2 PSEN1 PDX1 MTTP HNF1A IFNG AKT1 GPX1 HIF1A PPARGC1A MED1 F2 IL6ST PTGES2 PTCH1 APOB INS IL6 IL2 TGFB1
GO:0048589 developmental growth	P	1.99e-14	20/203 (9.9%)	1202/194780 (0.6%)	SHH SMAD4 SMO RARA EP300 BMPR1A INSR PSEN2 PSEN1 BMPR1B GLI2 SMAD2 AKT1 GPX1 NCOA3 SMAD3 MED1 NOTCH2 CDK1 TGFB1
GO:0048598 embryonic morphogenesis	P	2.38e-14	25/203 (12.3%)	2299/194780 (1.2%)	SHH SMAD4 SMO FOXA2 CREBBP APOA1 BMPR2 SOCS3 GRB2 TGFBR2 BMPR1A SMAD1 PSEN2 TGFBR1 PSEN1 PDX1 GLI2 GNB2L1 SMAD2 HNF1A HIF1A SMAD3 MED1 NOTCH2 PTCH1
GO:0030217 T cell differentiation	P	2.56e-14	17/203 (8.4%)	726/194780 (0.4%)	SHH RARA IL2RA IL23R JAK3 IL12RB1 TGFBR2 IL15 PRKCZ IL23A GLI2 STAT6 IFNG IL12B IL6 IL2 TGFB1
GO:0022603 regulation of anatomical structure morphogenesis	P	2.61e-14	27/203 (13.3%)	2830/194780 (1.5%)	SHH SMAD4 SMO FOXA2 CNTF EP300 APOA1 BMPR1A SMAD7 SMAD1 PTGIS PSEN1 F3 PPP2CA GNB2L1 SMAD2 IFNG LIF HIF1A SMAD3 MED1 F2 STAT1 IL6 BMP2 RXRA TGFB1
GO:0051052 regulation of DNA metabolic process	P	3.11e-14	19/203 (9.4%)	1051/194780 (0.5%)	CDC6 CDK9 BMPR2 PIK3CA PPP2R1A INSR GMNN IGF1R PPP2CA GLI2 STAT6 CDK2 IFNG CDT1 INS IL6 IL2 CDK1 TGFB1
GO:0001666 response to hypoxia	P	3.59e-14	18/203 (8.9%)	893/194780 (0.5%)	SHH SMAD4 EP300 CREBBP UBC SOCS3 TCEB2 ERCC2 PTGIS PSEN2 TGFBR1 CYP1A1 ERCC3 TCEB1 HIF1A SMAD3 BMP2 TGFB1
GO:0048511 rhythmic process	P	4.78e-14	17/203 (8.4%)	754/194780 (0.4%)	PER1 CRY1 NR3C1 BHLHE41 CLOCK PTGDS ARNTL BMPR1B NPAS2 NRIP1 PER3 GNB2L1 F7 NR1D1 IL6 TIMELESS BMP2
GO:0051222 positive regulation of protein transport	P	5.45e-14	17/203 (8.4%)	760/194780 (0.4%)	SHH SMAD4 SMO EP300 BMPR1A PRKCZ TGFBR1 IL23A IFNG SMAD3 MED1 IL12B INS IL6 IL2 CDK1 TGFB1
GO:0032869 cellular response to insulin stimulus	P	6.66e-14	16/203 (7.9%)	628/194780 (0.3%)	IRS1 SOCS3 PIK3CA IRS2 GRB2 INSR IGF1R PRKCZ GRB14 AKT1 HIF1A PTPN1 INS RXRA CDK1 PIK3R1
GO:0000904 cell morphogenesis involved in differentiation	P	8.61e-14	25/203 (12.3%)	2431/194780 (1.2%)	SHH SMAD4 SMO FOXA2 CNTF EP300 GRB2 SMAD7 SMAD1 IGF1R TGFBR1 PSEN1 PPP2CA BMPR1B GLI2 SMAD2 IFNG LIF HIF1A SMAD3 STAT1 BMP2 RXRA CDK1 TGFB1
GO:0002285 lymphocyte activation involved in immune response	P	8.93e-14	14/203 (6.9%)	399/194780 (0.2%)	RARA IL23R JAK3 IL12RB1 PRKCZ PSEN2 PSEN1 IL23A STAT6 IFNG IL12B IL6 IL2 TGFB1
GO:0008285 negative regulation of cell proliferation	P	9.28e-14	25/203 (12.3%)	2439/194780 (1.3%)	SHH SMAD4 CDC6 IL2RA IL15 SMAD1 IL12A PDX1 SMAD2 IFNG LIF OSM SMAD3 MED1 NOTCH2 PTCH1 IL12B STAT1 IL6 BMP2 RXRA IL2 PTGES PIK3R1 TGFB1
GO:0043065 positive regulation of apoptotic process	P	1.06e-13	23/203 (11.3%)	1958/194780 (1.0%)	IL2RA NR3C1 PPP2R1A ERCC2 PTGIS PSEN2 TGFBR1 PSEN1 IL12A PPP2CA ERCC3 GNB2L1 IFNG GPX1 SMAD3 NOTCH2 PPP2R4 IL12B STAT1 BMP2 RXRA PIK3R1 TGFB1
GO:0006913 nucleocytoplasmic transport	P	1.14e-13	21/203 (10.3%)	1520/194780 (0.8%)	SHH SMAD4 SMO ZFYVE9 EP300 JAK3 PSMD10 BMPR1A ARNTL TGFBR1 IL23A IFNG AKT1 SMAD3 MED1 IL12B SMURF1 IL6 CDK1 PIK3R1 TGFB1
GO:0050727 regulation of inflammatory response	P	1.14e-13	17/203 (8.4%)	795/194780 (0.4%)	IL2RA APOA1 SERPINC1 PSMB4 IL15 PTGIS PSMA6 IL23A GPX1 OSM PSMA1 SMAD3 IL6ST IL12B INS IL6 IL2
GO:0045582 positive regulation of T cell differentiation	P	1.14e-13	12/203 (5.9%)	224/194780 (0.1%)	SHH RARA IL2RA IL23R IL12RB1 TGFBR2 PRKCZ IL23A GLI2 IL12B IL6 IL2
GO:0045088 regulation of innate immune response	P	1.2e-13	16/203 (7.9%)	652/194780 (0.3%)	UBC SOCS3 TYK2 STAT2 IL12A IFNG JAK1 MED1 IL12B PTPN1 NR1D1 STAT1 IFNA1 INS IFNGR1 CDK1
GO:0002252 immune effector process	P	1.39e-13	23/203 (11.3%)	1983/194780 (1.0%)	RARA IL2RA IL23R APOA2 APOA1 JAK3 IL12RB1 IL15 PRKCZ PSEN2 PSEN1 STAT2 IL12A IL23A STAT6 IFNG IL12B STAT1 IFNA1 INS IL6 IL2 TGFB1
GO:0042516 regulation of tyrosine phosphorylation of Stat3 protein	P	1.52e-13	10/203 (4.9%)	105/194780 (0.1%)	CNTF IL23R IL15 PPP2R1A PPP2CA IL23A LIF IL6ST IL12B IL6
GO:0045165 cell fate commitment	P	1.72e-13	19/203 (9.4%)	1155/194780 (0.6%)	SHH SMAD4 SMO FOXA2 RARA IL23R IL12RB1 BMPR1A SMAD1 PSEN2 TGFBR1 PSEN1 IL23A GLI2 STAT6 SMAD2 NOTCH2 IL12B BMP2
GO:0051223 regulation of protein transport	P	1.78e-13	20/203 (9.9%)	1349/194780 (0.7%)	SHH SMAD4 SMO EP300 APOA2 APOA1 PSMD10 BMPR1A PRKCZ TGFBR1 IL23A IFNG SMAD3 MED1 IL12B INS IL6 IL2 CDK1 TGFB1
GO:1900180 regulation of protein localization to nucleus	P	1.97e-13	15/203 (7.4%)	540/194780 (0.3%)	SHH SMAD4 SMO EP300 PSMD10 BMPR1A TGFBR1 IL23A LIF SMAD3 MED1 IL12B IL6 CDK1 TGFB1
GO:0002286 T cell activation involved in immune response	P	2.04e-13	12/203 (5.9%)	235/194780 (0.1%)	RARA IL23R JAK3 IL12RB1 PRKCZ PSEN2 PSEN1 IL23A STAT6 IFNG IL12B IL6
GO:0042098 T cell proliferation	P	2.05e-13	16/203 (7.9%)	675/194780 (0.3%)	SHH IL2RA IL23R JAK3 IL12RB1 IL15 NCSTN IL12A IL23A IFNG IL6ST IL12B IL6 PSMB10 IL2 TGFB1
GO:0032989 cellular component morphogenesis	P	2.44e-13	30/203 (14.8%)	4019/194780 (2.1%)	SHH SMAD4 SMO FOXA2 CNTF EP300 GRB2 SMAD7 ERCC2 SMAD1 IGF1R TGFBR1 PSEN1 PPP2CA BMPR1B GLI2 SMAD2 IFNG LIF HIF1A SMAD3 MED1 F2 STAT1 IL6 BMP2 PSMB10 RXRA CDK1 TGFB1
GO:0001933 negative regulation of protein phosphorylation	P	2.83e-13	17/203 (8.4%)	840/194780 (0.4%)	PLK1 SOCS3 SMAD6 SMAD7 PPP2R1A INSR IGF1R PRKCZ PSEN2 PSEN1 PPP2CA GNB2L1 AKT1 SMAD3 IL6 IL2 TGFB1
GO:0007623 circadian rhythm	P	2.87e-13	12/203 (5.9%)	330/194780 (0.2%)	PER1 CRY1 NR3C1 BHLHE41 CLOCK PTGDS ARNTL NPAS2 PER3 NR1D1 IL6 TIMELESS
GO:1901701 cellular response to oxygen-containing compound	P	2.88e-13	21/203 (10.3%)	1593/194780 (0.8%)	SMO FOXA2 RARA EP300 IL15 F3 CDK2 IFNG GPX1 HIF1A MGST1 MED1 PTCH1 IL12B APOB NR1D1 STAT1 IL6 CDK1 PIK3R1 TGFB1
GO:0008286 insulin receptor signaling pathway	P	2.95e-13	14/203 (6.9%)	435/194780 (0.2%)	IRS1 SOCS3 PIK3CA IRS2 GRB2 INSR IGF1R PRKCZ GRB14 AKT1 PTPN1 INS CDK1 PIK3R1
GO:0033365 protein localization to organelle	P	3.29e-13	23/203 (11.3%)	2065/194780 (1.1%)	SHH SMAD4 SMO ZFYVE9 EP300 IRS1 PLK1 JAK3 PSMD10 BMPR1A ARNTL TGFBR1 IL23A IFNG AKT1 LIF SMAD3 MED1 IL12B IL6 CDK1 PIK3R1 TGFB1
GO:0000902 cell morphogenesis	P	3.51e-13	29/203 (14.3%)	3754/194780 (1.9%)	SHH SMAD4 SMO FOXA2 CNTF EP300 GRB2 SMAD7 SMAD1 IGF1R TGFBR1 PSEN1 PPP2CA BMPR1B GLI2 SMAD2 IFNG LIF HIF1A SMAD3 MED1 F2 STAT1 IL6 BMP2 PSMB10 RXRA CDK1 TGFB1
GO:0055123 digestive system development	P	3.68e-13	14/203 (6.9%)	442/194780 (0.2%)	SHH SMO EP300 INSR IGF1R TGFBR1 PDX1 CYP1A1 GLI2 SMAD2 HIF1A SMAD3 RXRA TGFB1
GO:0051707 response to other organism	P	3.97e-13	26/203 (12.8%)	2875/194780 (1.5%)	RARA IL2RA IL23R SOCS3 IL12RB1 IL15 STAT2 IL12A F3 IL23A CYP1A1 THBD IFNG GPX1 MGST1 SMAD3 PSMA2 IL12B APOB NR1D1 STAT1 IFNA1 IL6 IFNGR1 PIK3R1 TGFB1
GO:0042102 positive regulation of T cell proliferation	P	4.39e-13	13/203 (6.4%)	341/194780 (0.2%)	SHH IL2RA IL23R JAK3 IL12RB1 IL15 IL12A IL23A IFNG IL6ST IL12B IL6 IL2
GO:0008104 protein localization	P	4.41e-13	39/203 (19.2%)	7444/194780 (3.8%)	SHH SMAD4 SMO ZFYVE9 EP300 IRS1 PLK1 APOA2 APOA1 JAK3 PSMD10 BMPR1A SMAD7 PRKCZ PSEN2 ARNTL TGFBR1 PSEN1 IL23A ERCC3 MTTP GNB2L1 HNF1A IFNG AKT1 LIF SMAD3 MED1 NOTCH2 PTCH1 IL12B APOB INS SMURF1 IL6 IL2 CDK1 PIK3R1 TGFB1
GO:0006275 regulation of DNA replication	P	4.44e-13	14/203 (6.9%)	448/194780 (0.2%)	CDC6 CDK9 PPP2R1A INSR GMNN IGF1R PPP2CA GLI2 CDK2 CDT1 INS IL6 CDK1 TGFB1
GO:0040008 regulation of growth	P	4.53e-13	25/203 (12.3%)	2614/194780 (1.3%)	SMAD4 CNTF EP300 BMPR2 SOCS3 PIK3CA TGFBR2 PSMD10 PPP2R1A INSR TGFBR1 PPP2CA GNB2L1 IFNG AKT1 OSM HIF1A SMAD3 F2 PTCH1 IL12B INS IL2 CDK1 TGFB1
GO:0042531 positive regulation of tyrosine phosphorylation of STAT protein	P	5.08e-13	11/203 (5.4%)	178/194780 (0.1%)	CNTF IL23R IL15 IL12A IL23A IFNG LIF IL6ST IL12B IL6 IL2
GO:0001816 cytokine production	P	5.85e-13	22/203 (10.8%)	1880/194780 (1.0%)	SMAD4 RARA IL23R APOA2 UBC APOA1 JAK3 IL12RB1 IL15 PRKCZ IL12A IL23A IFNG HIF1A SMAD3 NOTCH2 IL6ST IL12B INS IL6 IL2 TGFB1
GO:0030168 platelet activation	P	6.02e-13	14/203 (6.9%)	458/194780 (0.2%)	APOA1 F5 IL11 PIK3CA GRB2 PRKCZ THBD AKT1 F2 PTPN1 IL6 PIK3R1 F8 TGFB1
GO:0030522 intracellular receptor mediated signaling pathway	P	6.1e-13	16/203 (7.9%)	724/194780 (0.4%)	MED12 RARA EP300 UBC CRY1 MED17 PTGIS MED24 CDK7 MED14 NRIP1 PPARGC1A NCOA3 MED1 NR1D1 RXRA
GO:0001817 regulation of cytokine production	P	6.48e-13	21/203 (10.3%)	1660/194780 (0.9%)	SMAD4 RARA IL23R APOA2 UBC APOA1 JAK3 IL12RB1 IL15 PRKCZ IL12A IL23A IFNG HIF1A SMAD3 IL6ST IL12B INS IL6 IL2 TGFB1
GO:0001655 urogenital system development	P	6.62e-13	20/203 (9.9%)	1446/194780 (0.7%)	SHH SMAD4 SMO RARA SMAD6 SMAD7 SMAD1 IGF1R TGFBR1 GLI2 SMAD2 IFNG LIF SMAD3 APH1A PTCH1 STAT1 BMP2 RXRA TGFB1
GO:0090316 positive regulation of intracellular protein transport	P	6.86e-13	13/203 (6.4%)	353/194780 (0.2%)	SHH SMAD4 SMO EP300 BMPR1A TGFBR1 IL23A SMAD3 MED1 IL12B IL6 CDK1 TGFB1
GO:0030512 negative regulation of transforming growth factor beta receptor signaling pathway	P	7.35e-13	11/203 (5.4%)	184/194780 (0.1%)	ZFYVE9 UBC NR3C1 SMAD6 TGFBR2 SMAD7 TGFBR1 SMAD2 SMAD3 SMURF1 TGFB1
GO:0009607 response to biotic stimulus	P	8.28e-13	27/203 (13.3%)	3260/194780 (1.7%)	SMO RARA IL2RA IL23R SOCS3 IL12RB1 IL15 STAT2 IL12A F3 IL23A CYP1A1 THBD IFNG GPX1 MGST1 SMAD3 PSMA2 IL12B APOB NR1D1 STAT1 IFNA1 IL6 IFNGR1 PIK3R1 TGFB1
GO:0050671 positive regulation of lymphocyte proliferation	P	8.34e-13	14/203 (6.9%)	469/194780 (0.2%)	SHH IL2RA IL23R JAK3 IL12RB1 IRS2 IL15 IL12A IL23A IFNG IL6ST IL12B IL6 IL2
GO:0010563 negative regulation of phosphorus metabolic process	P	8.43e-13	18/203 (8.9%)	1072/194780 (0.6%)	PLK1 SOCS3 SMAD6 SMAD7 PPP2R1A INSR IGF1R PRKCZ PSEN2 PSEN1 PPP2CA GNB2L1 AKT1 SMAD3 PPP2R4 IL6 IL2 TGFB1
GO:0043491 protein kinase B signaling cascade	P	9.01e-13	15/203 (7.4%)	599/194780 (0.3%)	EP300 IRS1 PIK3CA INSR IGF1R F10 TGFBR1 F3 GNB2L1 AKT1 GPX1 F7 INS IL6 TGFB1
GO:0090092 regulation of transmembrane receptor protein serine/threonine kinase signaling pathway	P	9.12e-13	16/203 (7.9%)	743/194780 (0.4%)	SHH SMAD4 ZFYVE9 UBC BMPR2 NR3C1 SMAD6 TGFBR2 BMPR1A SMAD7 TGFBR1 SMAD2 SMAD3 SMURF1 BMP2 TGFB1
GO:0007267 cell-cell signaling	P	1.58e-12	27/203 (13.3%)	3348/194780 (1.7%)	SHH SMO FOXA2 CNTF IRS1 IL11 NR3C1 IRS2 GRB2 IL15 PRKCZ PSEN2 PSEN1 PDX1 GLI2 SLC2A2 SMAD2 HNF1A IFNG LIF OSM HIF1A CTF1 INS IL6 BMP2 IL2
GO:0048011 nerve growth factor receptor signaling pathway	P	1.61e-12	12/203 (5.9%)	279/194780 (0.1%)	IRS1 UBC PIK3CA IRS2 GRB2 NCSTN PSEN2 PSEN1 AKT1 APH1A CDK1 PIK3R1
GO:0051270 regulation of cellular component movement	P	1.65e-12	23/203 (11.3%)	2228/194780 (1.1%)	SHH IRS1 BMPR2 IRS2 TGFBR2 SMAD7 INSR IGF1R F10 TGFBR1 F3 IL23A GNB2L1 AKT1 HIF1A SMAD3 F7 IL6ST INS IL6 BMP2 PIK3R1 TGFB1
GO:0065003 macromolecular complex assembly	P	1.68e-12	32/203 (15.8%)	5019/194780 (2.6%)	SMAD4 ZFYVE9 EP300 IRS1 CREBBP APOA2 APOA1 SMAD6 TCEB2 GRB2 PSMD10 PPP2R1A INSR SMAD1 GMNN MED24 IL2RB IGF1R PRKCZ PPP2CA TAF10 GNB2L1 SMAD2 HNF1A PPARGC1A MGST1 SMAD3 MCM2 APOB INS CDK1 TGFB1
GO:0051046 regulation of secretion	P	1.76e-12	21/203 (10.3%)	1747/194780 (0.9%)	FOXA2 CNTF EP300 IRS1 APOA2 APOA1 IL11 NR3C1 IRS2 PTGS1 PRKCZ SLC2A2 HNF1A IFNG LIF OSM HIF1A INS IL6 IL2 TGFB1
GO:0048699 generation of neurons	P	1.9e-12	29/203 (14.3%)	4009/194780 (2.1%)	SHH SMAD4 SMO FOXA2 CNTF EP300 GRB2 BMPR1A SMAD1 IGF1R PSD4 TGFBR1 PSEN1 BMPR1B GLI2 IFNG AKT1 LIF HIF1A MED1 F2 CTF1 PSD2 IL6ST IL6 BMP2 RXRA CDK1 TGFB1
GO:0030334 regulation of cell migration	P	2.02e-12	22/203 (10.8%)	1998/194780 (1.0%)	SHH IRS1 BMPR2 IRS2 TGFBR2 SMAD7 INSR IGF1R F10 F3 IL23A GNB2L1 AKT1 HIF1A SMAD3 F7 IL6ST INS IL6 BMP2 PIK3R1 TGFB1
GO:0046651 lymphocyte proliferation	P	2.08e-12	17/203 (8.4%)	949/194780 (0.5%)	SHH IL2RA IL23R JAK3 IL12RB1 IRS2 IL15 NCSTN IL12A IL23A IFNG IL6ST IL12B IL6 PSMB10 IL2 TGFB1
GO:0022008 neurogenesis	P	2.16e-12	30/203 (14.8%)	4364/194780 (2.2%)	SHH SMAD4 SMO FOXA2 CNTF EP300 GRB2 BMPR1A ERCC2 SMAD1 IGF1R PSD4 TGFBR1 PSEN1 BMPR1B GLI2 IFNG AKT1 LIF HIF1A MED1 F2 CTF1 PSD2 IL6ST IL6 BMP2 RXRA CDK1 TGFB1
GO:0031016 pancreas development	P	2.56e-12	12/203 (5.9%)	290/194780 (0.1%)	SHH SMO FOXA2 INSR IGF1R PDX1 SLC2A2 SMAD2 HNF1A AKT1 INS IL6
GO:0031099 regeneration	P	3.11e-12	13/203 (6.4%)	397/194780 (0.2%)	SMO CNTF APOA2 SOCS3 TGFBR1 LIF GPX1 MED1 NOTCH2 F7 RXRA CDK1 TGFB1
GO:0009914 hormone transport	P	3.67e-12	16/203 (7.9%)	813/194780 (0.4%)	FOXA2 CNTF IRS1 IL11 IRS2 PTGS1 PDX1 SLC2A2 SMAD2 HNF1A IFNG LIF OSM HIF1A INS IL6
GO:0006629 lipid metabolic process	P	3.69e-12	35/203 (17.2%)	6302/194780 (3.2%)	SHH IRS1 CREBBP APOA2 APOA1 NR3C1 PIK3CA IRS2 PTGS1 PPP2R1A PTGIS IGF1R PTGDS PPP2CA NPAS2 NCOR2 CYP1A1 MTTP TBXAS1 HNF1A IFNG AKT1 GPX1 PPARGC1A NCOA3 MED1 IL6ST PTGES2 APOB INS BMP2 RXRA PTGES PIK3R1 TGFB1
GO:0006605 protein targeting	P	3.92e-12	21/203 (10.3%)	1820/194780 (0.9%)	SHH SMAD4 SMO ZFYVE9 EP300 JAK3 PSMD10 BMPR1A ARNTL TGFBR1 IL23A IFNG AKT1 SMAD3 MED1 PTCH1 IL12B IL6 CDK1 PIK3R1 TGFB1
GO:0046632 alpha-beta T cell differentiation	P	4.49e-12	12/203 (5.9%)	304/194780 (0.2%)	SHH RARA IL23R JAK3 IL12RB1 TGFBR2 PRKCZ IL23A STAT6 IFNG IL12B IL6
GO:0050767 regulation of neurogenesis	P	4.68e-12	20/203 (9.9%)	1605/194780 (0.8%)	SHH SMO FOXA2 CNTF EP300 BMPR1A SMAD1 PSEN1 GLI2 IFNG AKT1 LIF HIF1A MED1 F2 IL6ST IL6 BMP2 CDK1 TGFB1
GO:0042306 regulation of protein import into nucleus	P	5.49e-12	14/203 (6.9%)	538/194780 (0.3%)	SHH SMAD4 SMO EP300 PSMD10 BMPR1A TGFBR1 IL23A SMAD3 MED1 IL12B IL6 CDK1 TGFB1
GO:0042129 regulation of T cell proliferation	P	5.63e-12	14/203 (6.9%)	539/194780 (0.3%)	SHH IL2RA IL23R JAK3 IL12RB1 IL15 IL12A IL23A IFNG IL6ST IL12B IL6 IL2 TGFB1
GO:0002287 alpha-beta T cell activation involved in immune response	P	6.33e-12	10/203 (4.9%)	151/194780 (0.1%)	RARA IL23R JAK3 IL12RB1 PRKCZ IL23A STAT6 IFNG IL12B IL6
GO:0010769 regulation of cell morphogenesis involved in differentiation	P	6.8e-12	15/203 (7.4%)	688/194780 (0.4%)	SMAD4 FOXA2 CNTF EP300 SMAD7 SMAD1 PSEN1 PPP2CA SMAD2 IFNG LIF SMAD3 STAT1 BMP2 TGFB1
GO:0030879 mammary gland development	P	7.06e-12	14/203 (6.9%)	548/194780 (0.3%)	SMO IRS1 NR3C1 IRS2 TGFBR2 IGF1R GLI2 AKT1 GPX1 HIF1A NCOA3 MED1 PTCH1 TGFB1
GO:0007507 heart development	P	8.49e-12	20/203 (9.9%)	1657/194780 (0.9%)	SHH SMO RARA EP300 TGFBR2 BMPR1A SMAD7 INSR TGFBR1 PSEN1 GLI2 SMAD2 HIF1A SMAD3 MED1 NOTCH2 PTCH1 BMP2 RXRA CDK1
GO:0017015 regulation of transforming growth factor beta receptor signaling pathway	P	8.6e-12	12/203 (5.9%)	321/194780 (0.2%)	SMAD4 ZFYVE9 UBC NR3C1 SMAD6 TGFBR2 SMAD7 TGFBR1 SMAD2 SMAD3 SMURF1 TGFB1
GO:0050731 positive regulation of peptidyl-tyrosine phosphorylation	P	8.61e-12	14/203 (6.9%)	556/194780 (0.3%)	CNTF IL23R IL11 IL15 IL12A IL23A IFNG LIF OSM IL6ST IL12B INS IL6 IL2
GO:0032496 response to lipopolysaccharide	P	8.92e-12	15/203 (7.4%)	701/194780 (0.4%)	RARA IL23R SOCS3 IL12A F3 CYP1A1 THBD IFNG MGST1 IL12B APOB NR1D1 STAT1 IL6 TGFB1
GO:0006261 DNA-dependent DNA replication	P	1.36e-11	14/203 (6.9%)	575/194780 (0.3%)	CDK9 ORC1 MCM5 CDC45 CDK2 MCM6 MCM7 ORC5 ORC2 MCM2 ORC4 MCM3 CDT1 MCM4
GO:0072001 renal system development	P	1.48e-11	18/203 (8.9%)	1268/194780 (0.7%)	SHH SMAD4 SMO RARA SMAD6 SMAD7 SMAD1 TGFBR1 GLI2 SMAD2 IFNG LIF SMAD3 APH1A PTCH1 STAT1 BMP2 TGFB1
GO:0007389 pattern specification process	P	1.54e-11	21/203 (10.3%)	1953/194780 (1.0%)	SHH SMAD4 SMO FOXA2 EP300 BMPR2 SMAD6 TGFBR2 BMPR1A SMAD1 PSEN2 TGFBR1 PSEN1 BMPR1B GLI2 SMAD2 HIF1A SMAD3 NOTCH2 PTCH1 BMP2
GO:0046637 regulation of alpha-beta T cell differentiation	P	1.56e-11	10/203 (4.9%)	165/194780 (0.1%)	SHH RARA IL23R JAK3 IL12RB1 TGFBR2 PRKCZ IL23A IL12B IL6
GO:0009615 response to virus	P	1.58e-11	16/203 (7.9%)	894/194780 (0.5%)	IL2RA IL23R IL12RB1 IL15 STAT2 IL12A IL23A CYP1A1 IFNG PSMA2 IL12B APOB STAT1 IFNA1 IL6 IFNGR1
GO:0031667 response to nutrient levels	P	1.99e-11	18/203 (8.9%)	1290/194780 (0.7%)	FOXA2 BMPR2 SOCS3 SERPINC1 IL15 INSR IGF1R PSEN1 CYP1A1 AKT1 PPARGC1A MED1 F7 IL6ST IL6 RXRA PIK3R1 TGFB1
GO:0050670 regulation of lymphocyte proliferation	P	2.07e-11	15/203 (7.4%)	743/194780 (0.4%)	SHH IL2RA IL23R JAK3 IL12RB1 IRS2 IL15 IL12A IL23A IFNG IL6ST IL12B IL6 IL2 TGFB1
GO:0048878 chemical homeostasis	P	2.68e-11	27/203 (13.3%)	3768/194780 (1.9%)	FOXA2 CNTF IRS1 APOA2 APOA1 JAK3 IRS2 SMAD7 ERCC2 INSR PRKCZ PSEN2 PSEN1 PDX1 MTTP HNF1A IFNG AKT1 HIF1A PPARGC1A F2 IL6ST PTCH1 APOB INS IL2 TGFB1
GO:0043627 response to estrogen stimulus	P	2.92e-11	13/203 (6.4%)	473/194780 (0.2%)	SHH RARA EP300 APOA2 SOCS3 SMAD6 INSR TGFBR1 F3 F7 GSTM3 PIK3R1 TGFB1
GO:0022607 cellular component assembly	P	3.09e-11	38/203 (18.7%)	8048/194780 (4.1%)	SMAD4 ZFYVE9 FOXA2 EP300 IRS1 CREBBP APOA2 APOA1 SMAD6 TCEB2 GRB2 PSMD10 SMAD7 PPP2R1A ERCC2 INSR SMAD1 GMNN MED24 IL2RB IGF1R PRKCZ TGFBR1 PSEN1 PPP2CA TAF10 GNB2L1 SMAD2 HNF1A PPARGC1A MGST1 SMAD3 MCM2 HAUS1 APOB INS CDK1 TGFB1
GO:0046634 regulation of alpha-beta T cell activation	P	3.1e-11	11/203 (5.4%)	258/194780 (0.1%)	SHH RARA IL23R JAK3 IL12RB1 TGFBR2 PRKCZ IL12A IL23A IL12B IL6
GO:0006353 DNA-dependent transcription, termination	P	3.13e-11	9/203 (4.4%)	113/194780 (0.1%)	POLR2L ERCC2 CCNH CDK7 POLR2H ERCC3 POLR2F POLR2E POLR2K
GO:0007219 Notch signaling pathway	P	3.25e-11	13/203 (6.4%)	477/194780 (0.2%)	IL2RA EP300 CREBBP UBC NCSTN PSEN2 PSEN1 NCOR2 HIF1A APH1A NOTCH2 IL6ST BMP2
GO:0015031 protein transport	P	3.64e-11	32/203 (15.8%)	5614/194780 (2.9%)	SHH SMAD4 SMO ZFYVE9 EP300 APOA2 APOA1 JAK3 PSMD10 BMPR1A PRKCZ PSEN2 ARNTL TGFBR1 PSEN1 IL23A MTTP IFNG AKT1 SMAD3 MED1 NOTCH2 PTCH1 IL12B APOB INS SMURF1 IL6 IL2 CDK1 PIK3R1 TGFB1
GO:0007417 central nervous system development	P	3.8e-11	23/203 (11.3%)	2588/194780 (1.3%)	SHH SMO FOXA2 CNTF BMPR2 NR3C1 IRS2 TGFBR2 BMPR1A ERCC2 SMAD1 IGF1R PSEN2 PSEN1 NPAS2 GLI2 LIF HIF1A MED1 F2 IL6ST PTCH1 BMP2
GO:0006461 protein complex assembly	P	3.85e-11	27/203 (13.3%)	3826/194780 (2.0%)	SMAD4 ZFYVE9 IRS1 CREBBP SMAD6 TCEB2 GRB2 PSMD10 PPP2R1A INSR SMAD1 GMNN MED24 IL2RB IGF1R PRKCZ PPP2CA TAF10 GNB2L1 SMAD2 HNF1A PPARGC1A MGST1 SMAD3 INS CDK1 TGFB1
GO:0046879 hormone secretion	P	4.26e-11	15/203 (7.4%)	781/194780 (0.4%)	FOXA2 CNTF IRS1 IL11 IRS2 PDX1 SLC2A2 SMAD2 HNF1A IFNG LIF OSM HIF1A INS IL6
GO:0048762 mesenchymal cell differentiation	P	4.72e-11	14/203 (6.9%)	630/194780 (0.3%)	SHH SMAD4 SMO FOXA2 BMPR1A SMAD7 TGFBR1 PPP2CA SMAD2 HIF1A SMAD3 STAT1 BMP2 TGFB1
GO:0044255 cellular lipid metabolic process	P	6.14e-11	29/203 (14.3%)	4599/194780 (2.4%)	IRS1 CREBBP APOA2 APOA1 PIK3CA IRS2 PTGS1 PPP2R1A PTGIS PTGDS PPP2CA NPAS2 NCOR2 CYP1A1 MTTP TBXAS1 HNF1A AKT1 GPX1 PPARGC1A NCOA3 MED1 IL6ST PTGES2 APOB INS RXRA PTGES PIK3R1
GO:0009743 response to carbohydrate stimulus	P	6.55e-11	13/203 (6.4%)	504/194780 (0.3%)	FOXA2 EP300 APOA2 IRS2 INSR PDX1 SLC2A2 SMAD2 HNF1A HIF1A APOB PIK3R1 TGFB1
GO:0023061 signal release	P	7.96e-11	17/203 (8.4%)	1189/194780 (0.6%)	FOXA2 CNTF IRS1 IL11 NR3C1 IRS2 PSEN1 PDX1 SLC2A2 SMAD2 HNF1A IFNG LIF OSM HIF1A INS IL6
GO:0001763 morphogenesis of a branching structure	P	7.97e-11	16/203 (7.9%)	994/194780 (0.5%)	SHH SMAD4 SMO FOXA2 SOCS3 GRB2 TGFBR2 GLI2 NCOA3 MED1 PTCH1 IL6 TIMELESS BMP2 RXRA TGFB1
GO:0000165 MAPK cascade	P	9.75e-11	22/203 (10.8%)	2422/194780 (1.2%)	CNTF UBC IL11 GRB2 PSMD10 PPP2R1A INSR SMAD1 IGF1R PRKCZ TGFBR1 PSEN1 PPP2CA AKT1 LIF OSM MED1 INS IL6 BMP2 CDK1 TGFB1
GO:0009746 response to hexose stimulus	P	1.24e-10	12/203 (5.9%)	402/194780 (0.2%)	FOXA2 EP300 APOA2 IRS2 INSR PDX1 SLC2A2 SMAD2 HNF1A HIF1A PIK3R1 TGFB1
GO:0002819 regulation of adaptive immune response	P	1.24e-10	12/203 (5.9%)	402/194780 (0.2%)	IL23R JAK3 IL12RB1 PRKCZ IL12A IL23A STAT6 IFNG IL6ST IL12B IL2 TGFB1
GO:0001819 positive regulation of cytokine production	P	1.26e-10	15/203 (7.4%)	842/194780 (0.4%)	RARA IL23R IL12RB1 IL15 PRKCZ IL12A IL23A IFNG HIF1A SMAD3 IL6ST IL12B IL6 IL2 TGFB1
GO:0006362 transcription elongation from RNA polymerase I promoter	P	1.52e-10	6/203 (3.0%)	19/194780 (0.0%)	ERCC2 CCNH CDK7 POLR2H ERCC3 POLR2K
GO:0022604 regulation of cell morphogenesis	P	1.62e-10	17/203 (8.4%)	1243/194780 (0.6%)	SMAD4 FOXA2 CNTF EP300 SMAD7 SMAD1 PSEN1 PPP2CA SMAD2 IFNG LIF SMAD3 F2 STAT1 IL6 BMP2 TGFB1
GO:0048565 digestive tract development	P	1.71e-10	12/203 (5.9%)	413/194780 (0.2%)	SHH SMO EP300 TGFBR1 PDX1 CYP1A1 GLI2 SMAD2 HIF1A SMAD3 RXRA TGFB1
GO:0061138 morphogenesis of a branching epithelium	P	1.82e-10	15/203 (7.4%)	864/194780 (0.4%)	SHH SMAD4 SMO FOXA2 SOCS3 GRB2 TGFBR2 GLI2 NCOA3 MED1 PTCH1 IL6 BMP2 RXRA TGFB1
GO:0001503 ossification	P	1.87e-10	17/203 (8.4%)	1254/194780 (0.6%)	SHH SMO BMPR2 BMPR1A ERCC2 SMAD1 BMPR1B GLI2 AKT1 HIF1A SMAD3 IL6ST PTCH1 SMURF1 IL6 BMP2 TGFB1
GO:0014031 mesenchymal cell development	P	1.94e-10	13/203 (6.4%)	549/194780 (0.3%)	SHH SMAD4 SMO FOXA2 BMPR1A SMAD7 TGFBR1 PPP2CA SMAD2 HIF1A SMAD3 BMP2 TGFB1
GO:0045622 regulation of T-helper cell differentiation	P	2.59e-10	8/203 (3.9%)	85/194780 (0.0%)	RARA IL23R JAK3 IL12RB1 PRKCZ IL23A IL12B IL6
GO:0007584 response to nutrient	P	2.74e-10	12/203 (5.9%)	430/194780 (0.2%)	FOXA2 SERPINC1 IL15 INSR IGF1R CYP1A1 MED1 F7 IL6ST RXRA PIK3R1 TGFB1
GO:0050673 epithelial cell proliferation	P	2.79e-10	17/203 (8.4%)	1286/194780 (0.7%)	SHH SMO APOA1 BMPR2 BMPR1A NCSTN PSEN1 F3 GPX1 HIF1A SMAD3 MED1 PTCH1 STAT1 IL6 BMP2 TGFB1
GO:0002294 CD4-positive, alpha-beta T cell differentiation involved in immune response	P	2.9e-10	9/203 (4.4%)	144/194780 (0.1%)	RARA IL23R JAK3 IL12RB1 PRKCZ IL23A STAT6 IL12B IL6
GO:0032660 regulation of interleukin-17 production	P	3.13e-10	8/203 (3.9%)	87/194780 (0.0%)	IL23R IL15 IL12A IL23A IFNG IL12B IL2 TGFB1
GO:0030521 androgen receptor signaling pathway	P	3.54e-10	10/203 (4.9%)	225/194780 (0.1%)	MED12 EP300 MED17 MED24 CDK7 MED14 NRIP1 PPARGC1A NCOA3 MED1
GO:0006397 mRNA processing	P	3.88e-10	17/203 (8.4%)	1313/194780 (0.7%)	POLR2C POLR2B POLR2L CDC5L ERCC2 POLR2D CCNH CDK7 POLR2I POLR2H ERCC3 POLR2F POLR2E POLR2A POLR2K PPARGC1A POLR2G
GO:0046883 regulation of hormone secretion	P	3.96e-10	13/203 (6.4%)	581/194780 (0.3%)	FOXA2 CNTF IRS1 IL11 IRS2 SLC2A2 HNF1A IFNG LIF OSM HIF1A INS IL6
GO:0030162 regulation of proteolysis	P	4.01e-10	14/203 (6.9%)	738/194780 (0.4%)	SHH EP300 PLK1 SERPINC1 PSMD10 SMAD7 PSEN1 GNB2L1 IFNG AKT1 GPX1 F2 INS PIK3R1
GO:0031331 positive regulation of cellular catabolic process	P	4.11e-10	12/203 (5.9%)	445/194780 (0.2%)	IRS1 PLK1 IRS2 PSMD10 SMAD7 INSR PSEN1 GNB2L1 IFNG AKT1 HIF1A INS
GO:0042517 positive regulation of tyrosine phosphorylation of Stat3 protein	P	4.15e-10	8/203 (3.9%)	90/194780 (0.0%)	CNTF IL23R IL15 IL23A LIF IL6ST IL12B IL6
GO:0002699 positive regulation of immune effector process	P	4.44e-10	12/203 (5.9%)	448/194780 (0.2%)	RARA IL23R IL12RB1 PRKCZ IL12A IL23A STAT6 IFNG IL12B IL6 IL2 TGFB1
GO:0060338 regulation of type I interferon-mediated signaling pathway	P	4.73e-10	7/203 (3.4%)	49/194780 (0.0%)	SOCS3 TYK2 STAT2 JAK1 PTPN1 STAT1 IFNA1
GO:0090287 regulation of cellular response to growth factor stimulus	P	4.81e-10	13/203 (6.4%)	590/194780 (0.3%)	SMAD4 ZFYVE9 UBC NR3C1 SMAD6 TGFBR2 SMAD7 TGFBR1 SMAD2 HIF1A SMAD3 SMURF1 TGFB1
GO:0016049 cell growth	P	4.91e-10	18/203 (8.9%)	1561/194780 (0.8%)	SMAD4 SMO CNTF EP300 BMPR2 PSMD10 PPP2R1A TGFBR1 PPP2CA GNB2L1 AKT1 SMAD3 NOTCH2 F2 INS IL6 IL2 TGFB1
GO:0050728 negative regulation of inflammatory response	P	5.37e-10	11/203 (5.4%)	335/194780 (0.2%)	IL2RA APOA1 SERPINC1 PSMB4 PTGIS GPX1 PSMA1 SMAD3 IL12B INS IL2
GO:0060334 regulation of interferon-gamma-mediated signaling pathway	P	5.5e-10	7/203 (3.4%)	50/194780 (0.0%)	SOCS3 IFNG JAK1 MED1 PTPN1 STAT1 IFNGR1
GO:0009896 positive regulation of catabolic process	P	6.2e-10	13/203 (6.4%)	602/194780 (0.3%)	IRS1 PLK1 APOA2 IRS2 PSMD10 SMAD7 INSR PSEN1 GNB2L1 IFNG AKT1 HIF1A INS
GO:0043408 regulation of MAPK cascade	P	6.33e-10	20/203 (9.9%)	2094/194780 (1.1%)	CNTF UBC IL11 GRB2 PSMD10 PPP2R1A INSR IGF1R PRKCZ TGFBR1 PSEN1 PPP2CA AKT1 LIF OSM INS IL6 BMP2 CDK1 TGFB1
GO:0007183 SMAD protein complex assembly	P	6.37e-10	7/203 (3.4%)	51/194780 (0.0%)	SMAD4 ZFYVE9 SMAD6 SMAD1 SMAD2 SMAD3 TGFB1
GO:0006360 transcription from RNA polymerase I promoter	P	6.47e-10	8/203 (3.9%)	95/194780 (0.0%)	POLR2L ERCC2 CCNH CDK7 POLR2H ERCC3 POLR2K MED1
GO:0030182 neuron differentiation	P	6.68e-10	25/203 (12.3%)	3623/194780 (1.9%)	SHH SMAD4 SMO FOXA2 CNTF EP300 GRB2 SMAD1 IGF1R PSD4 TGFBR1 PSEN1 BMPR1B GLI2 IFNG AKT1 LIF HIF1A MED1 CTF1 PSD2 IL6 BMP2 RXRA CDK1
GO:0042307 positive regulation of protein import into nucleus	P	6.74e-10	10/203 (4.9%)	240/194780 (0.1%)	SHH SMAD4 SMO BMPR1A TGFBR1 IL23A SMAD3 IL12B IL6 TGFB1
GO:0010720 positive regulation of cell development	P	7.02e-10	13/203 (6.4%)	608/194780 (0.3%)	SHH SMAD4 SMO CNTF EP300 SMAD1 SMAD2 LIF HIF1A SMAD3 IL6ST BMP2 TGFB1
GO:0051090 regulation of sequence-specific DNA binding transcription factor activity	P	7.03e-10	17/203 (8.4%)	1363/194780 (0.7%)	SHH SMO FOXA2 EP300 UBC PSMD10 SMAD7 PTGIS PRKCZ PSMA6 AKT1 PPARGC1A NCOA3 PTCH1 INS IL6 TGFB1
GO:0072378 blood coagulation, fibrin clot formation	P	7.49e-10	6/203 (3.0%)	24/194780 (0.0%)	F10 F3 TFPI F2 F7 F8
GO:0051051 negative regulation of transport	P	7.54e-10	16/203 (7.9%)	1153/194780 (0.6%)	SHH IRS1 APOA2 APOA1 IL11 IRS2 PTGS1 PSMD10 INSR GNB2L1 AKT1 LIF OSM INS IL6 TGFB1
GO:0042176 regulation of protein catabolic process	P	7.73e-10	14/203 (6.9%)	775/194780 (0.4%)	SHH SMAD4 PLK1 PSMD10 SMAD7 ARNTL PSEN1 PPP2CA GNB2L1 IFNG AKT1 GPX1 SMAD3 INS
GO:0018105 peptidyl-serine phosphorylation	P	8.62e-10	13/203 (6.4%)	618/194780 (0.3%)	PLK1 IL11 PIK3CA TGFBR2 SMAD7 PRKCZ TGFBR1 IFNG AKT1 LIF OSM IL6 TGFB1
GO:0051384 response to glucocorticoid stimulus	P	9.48e-10	11/203 (5.4%)	353/194780 (0.2%)	EP300 APOA2 NR3C1 SOCS3 PTGS1 INSR PTGDS IL6 RXRA PIK3R1 TGFB1
GO:0001657 ureteric bud development	P	9.74e-10	12/203 (5.9%)	479/194780 (0.2%)	SHH SMAD4 SMO RARA SMAD6 SMAD7 SMAD1 SMAD2 SMAD3 PTCH1 BMP2 TGFB1
GO:0002822 regulation of adaptive immune response based on somatic recombination of immune receptors built from immunoglobulin superfamily domains	P	1.77e-09	11/203 (5.4%)	374/194780 (0.2%)	IL23R JAK3 IL12RB1 PRKCZ IL12A IL23A STAT6 IFNG IL12B IL2 TGFB1
GO:0060389 pathway-restricted SMAD protein phosphorylation	P	1.89e-09	9/203 (4.4%)	177/194780 (0.1%)	SMAD4 BMPR2 SMAD6 TGFBR2 BMPR1A SMAD7 TGFBR1 BMP2 TGFB1
GO:0060416 response to growth hormone stimulus	P	2e-09	8/203 (3.9%)	109/194780 (0.1%)	IRS1 SOCS3 JAK3 IRS2 F7 PTPN1 STAT1 PIK3R1
GO:0030518 intracellular steroid hormone receptor signaling pathway	P	2.05e-09	11/203 (5.4%)	379/194780 (0.2%)	MED12 RARA EP300 MED17 MED24 CDK7 MED14 NRIP1 PPARGC1A NCOA3 MED1
GO:0042508 tyrosine phosphorylation of Stat1 protein	P	2.11e-09	7/203 (3.4%)	60/194780 (0.0%)	IL23R IL23A IFNG LIF OSM IL6ST IL12B
GO:0001649 osteoblast differentiation	P	2.42e-09	13/203 (6.4%)	671/194780 (0.3%)	SHH SMO BMPR2 BMPR1A SMAD1 BMPR1B GLI2 AKT1 SMAD3 IL6ST PTCH1 IL6 BMP2
GO:0030855 epithelial cell differentiation	P	2.45e-09	16/203 (7.9%)	1247/194780 (0.6%)	SHH SMO FOXA2 BMPR2 TGFBR1 IFNG AKT1 LIF GPX1 HIF1A NCOA3 MED1 PTCH1 GSTM3 STAT1 RXRA
GO:0061061 muscle structure development	P	2.6e-09	19/203 (9.4%)	1987/194780 (1.0%)	SHH SMO RARA CNTF EP300 SMAD7 BHLHE41 AKT1 LIF GPX1 SMAD3 MED1 CTF1 IL6 BMP2 RXRA CDK1 PIK3R1 TGFB1
GO:0009749 response to glucose stimulus	P	2.71e-09	11/203 (5.4%)	389/194780 (0.2%)	FOXA2 EP300 APOA2 IRS2 INSR PDX1 SLC2A2 SMAD2 HNF1A HIF1A TGFB1
GO:0000086 G2/M transition of mitotic cell cycle	P	2.86e-09	11/203 (5.4%)	391/194780 (0.2%)	CDC6 PLK1 CCNB2 PPP2R1A CCNH CDK7 CDC25C CDC45 CDK2 CDT1 CDK1
GO:0008380 RNA splicing	P	3.68e-09	15/203 (7.4%)	1067/194780 (0.5%)	POLR2C POLR2B POLR2L CDC5L PPP2R1A POLR2D POLR2I POLR2H PPP2CA POLR2F POLR2E POLR2A POLR2K PPARGC1A POLR2G
GO:0061053 somite development	P	3.72e-09	10/203 (4.9%)	285/194780 (0.1%)	SHH SMAD4 SMO FOXA2 EP300 BMPR1A PSEN2 PSEN1 SMAD3 PTCH1
GO:0009617 response to bacterium	P	3.77e-09	17/203 (8.4%)	1516/194780 (0.8%)	RARA IL23R SOCS3 IL12A F3 IL23A CYP1A1 THBD IFNG GPX1 MGST1 IL12B APOB NR1D1 STAT1 IL6 TGFB1
GO:0003007 heart morphogenesis	P	4.1e-09	13/203 (6.4%)	700/194780 (0.4%)	SHH SMO BMPR1A SMAD7 INSR PSEN1 HIF1A SMAD3 MED1 NOTCH2 PTCH1 BMP2 RXRA
GO:0046635 positive regulation of alpha-beta T cell activation	P	4.14e-09	9/203 (4.4%)	193/194780 (0.1%)	SHH RARA IL23R TGFBR2 PRKCZ IL12A IL23A IL12B IL6
GO:0003002 regionalization	P	4.36e-09	17/203 (8.4%)	1530/194780 (0.8%)	SHH SMAD4 SMO FOXA2 EP300 BMPR2 SMAD6 BMPR1A PSEN2 TGFBR1 PSEN1 BMPR1B GLI2 SMAD2 SMAD3 PTCH1 BMP2
GO:0030324 lung development	P	4.81e-09	13/203 (6.4%)	709/194780 (0.4%)	SHH FOXA2 EP300 BMPR2 NR3C1 TGFBR2 BMPR1A PSEN2 TGFBR1 GLI2 SMAD2 LIF TIMELESS
GO:0034613 cellular protein localization	P	6.06e-09	27/203 (13.3%)	4754/194780 (2.4%)	SHH SMAD4 SMO ZFYVE9 EP300 IRS1 PLK1 JAK3 PSMD10 BMPR1A SMAD7 PRKCZ ARNTL TGFBR1 IL23A IFNG AKT1 LIF SMAD3 MED1 PTCH1 IL12B SMURF1 IL6 CDK1 PIK3R1 TGFB1
GO:0030099 myeloid cell differentiation	P	7.29e-09	15/203 (7.4%)	1120/194780 (0.6%)	RARA IL23R IL11 TGFBR2 ERCC2 PSEN2 PSEN1 IL23A IFNG LIF HIF1A MED1 IL12B PIK3R1 TGFB1
GO:0031100 organ regeneration	P	7.4e-09	8/203 (3.9%)	128/194780 (0.1%)	APOA2 SOCS3 TGFBR1 LIF MED1 F7 CDK1 TGFB1
GO:0019216 regulation of lipid metabolic process	P	7.85e-09	14/203 (6.9%)	922/194780 (0.5%)	IRS1 APOA2 APOA1 NR3C1 IRS2 IGF1R IFNG AKT1 PPARGC1A APOB INS BMP2 PIK3R1 TGFB1
GO:0051130 positive regulation of cellular component organization	P	8.61e-09	19/203 (9.4%)	2130/194780 (1.1%)	SMAD4 CNTF EP300 PLK1 GRB2 INSR SMAD1 TGFBR1 GNB2L1 SMAD2 HNF1A AKT1 LIF PPARGC1A SMAD3 INS BMP2 PIK3R1 TGFB1
GO:0006281 DNA repair	P	8.96e-09	20/203 (9.9%)	2425/194780 (1.2%)	POLR2C POLR2B CDK9 POLR2L UBC CRY1 ERCC2 POLR2D CCNH CDK7 POLR2I POLR2H ERCC3 CDK2 POLR2F POLR2E POLR2A POLR2K POLR2G CDK1
GO:0006396 RNA processing	P	9.68e-09	22/203 (10.8%)	3061/194780 (1.6%)	POLR2C POLR2B POLR2L CDC5L PPP2R1A ERCC2 SMAD1 POLR2D CCNH CDK7 POLR2I POLR2H PPP2CA ERCC3 POLR2F POLR2E SMAD2 POLR2A POLR2K PPARGC1A SMAD3 POLR2G
GO:0006109 regulation of carbohydrate metabolic process	P	9.71e-09	11/203 (5.4%)	438/194780 (0.2%)	FOXA2 IRS1 NR3C1 IRS2 INSR AKT1 HIF1A PPARGC1A INS IL6 TGFB1
GO:0000398 mRNA splicing, via spliceosome	P	1.02e-08	12/203 (5.9%)	586/194780 (0.3%)	POLR2C POLR2B POLR2L CDC5L POLR2D POLR2I POLR2H POLR2F POLR2E POLR2A POLR2K POLR2G
GO:0002573 myeloid leukocyte differentiation	P	1.02e-08	12/203 (5.9%)	586/194780 (0.3%)	RARA IL23R TGFBR2 PSEN2 PSEN1 IL23A IFNG LIF MED1 IL12B PIK3R1 TGFB1
GO:0051897 positive regulation of protein kinase B signaling cascade	P	1.1e-08	10/203 (4.9%)	318/194780 (0.2%)	INSR IGF1R F10 TGFBR1 F3 GPX1 F7 INS IL6 TGFB1
GO:0051896 regulation of protein kinase B signaling cascade	P	1.15e-08	11/203 (5.4%)	445/194780 (0.2%)	INSR IGF1R F10 TGFBR1 F3 GNB2L1 GPX1 F7 INS IL6 TGFB1
GO:0001568 blood vessel development	P	1.2e-08	19/203 (9.4%)	2172/194780 (1.1%)	SHH SMO BMPR2 SOCS3 PIK3CA TGFBR2 SMAD7 PTGIS TGFBR1 PSEN1 F3 AKT1 LIF GPX1 HIF1A MED1 APOB STAT1 IL6
GO:0061180 mammary gland epithelium development	P	1.24e-08	10/203 (4.9%)	322/194780 (0.2%)	SMO NR3C1 GLI2 AKT1 GPX1 HIF1A NCOA3 MED1 PTCH1 TGFB1
GO:0009894 regulation of catabolic process	P	1.39e-08	19/203 (9.4%)	2190/194780 (1.1%)	SHH SMAD4 IRS1 PLK1 APOA2 IRS2 PSMD10 SMAD7 INSR ARNTL PSEN1 PPP2CA GNB2L1 IFNG AKT1 GPX1 HIF1A SMAD3 INS
GO:0061418 regulation of transcription from RNA polymerase II promoter in response to hypoxia	P	1.52e-08	6/203 (3.0%)	38/194780 (0.0%)	EP300 CREBBP UBC TCEB2 TCEB1 HIF1A
GO:0009953 dorsal/ventral pattern formation	P	1.68e-08	10/203 (4.9%)	461/194780 (0.2%)	SHH SMO FOXA2 SMAD6 BMPR1A PSEN2 PSEN1 BMPR1B GLI2 PTCH1
GO:0021904 dorsal/ventral neural tube patterning	P	1.7e-08	7/203 (3.4%)	80/194780 (0.0%)	SHH SMO FOXA2 PSEN2 PSEN1 GLI2 PTCH1
GO:0002706 regulation of lymphocyte mediated immunity	P	1.73e-08	10/203 (4.9%)	333/194780 (0.2%)	IL23R IL12RB1 PRKCZ IL12A IL23A STAT6 IFNG IL12B IL2 TGFB1
GO:0010906 regulation of glucose metabolic process	P	1.78e-08	10/203 (4.9%)	334/194780 (0.2%)	FOXA2 IRS1 NR3C1 IRS2 INSR AKT1 HIF1A PPARGC1A INS IL6
GO:0007517 muscle organ development	P	1.82e-08	16/203 (7.9%)	1427/194780 (0.7%)	SHH CNTF EP300 SMAD7 BHLHE41 LIF GPX1 SMAD3 MED1 CTF1 IL6 BMP2 RXRA CDK1 PIK3R1 TGFB1
GO:0035239 tube morphogenesis	P	1.86e-08	16/203 (7.9%)	1429/194780 (0.7%)	SHH SMAD4 SMO FOXA2 NR3C1 TGFBR2 PSEN1 GLI2 HIF1A NCOA3 SMAD3 MED1 PTCH1 TIMELESS BMP2 TGFB1
GO:0048771 tissue remodeling	P	1.98e-08	11/203 (5.4%)	468/194780 (0.2%)	BMPR2 IL15 IL23A HNF1A LIF HIF1A NOTCH2 IL12B IL6 IL2 TGFB1
GO:0034341 response to interferon-gamma	P	2e-08	10/203 (4.9%)	338/194780 (0.2%)	IL23R SOCS3 IL12RB1 IFNG JAK1 MED1 IL12B PTPN1 STAT1 IFNGR1
GO:0001837 epithelial to mesenchymal transition	P	2e-08	10/203 (4.9%)	338/194780 (0.2%)	SMAD4 FOXA2 SMAD7 TGFBR1 PPP2CA SMAD2 HIF1A SMAD3 BMP2 TGFB1
GO:0051054 positive regulation of DNA metabolic process	P	2.07e-08	11/203 (5.4%)	470/194780 (0.2%)	INSR IGF1R GLI2 STAT6 CDK2 IFNG INS IL6 IL2 CDK1 TGFB1
GO:0050778 positive regulation of immune response	P	2.1e-08	16/203 (7.9%)	1441/194780 (0.7%)	IL23R UBC PIK3CA JAK3 IL12RB1 IL15 PRKCZ PSEN2 PSEN1 IL12A IL23A IL6ST IL12B NR1D1 CDK1 PIK3R1
GO:0030072 peptide hormone secretion	P	2.23e-08	12/203 (5.9%)	627/194780 (0.3%)	FOXA2 IRS1 IRS2 PDX1 SLC2A2 SMAD2 HNF1A IFNG LIF HIF1A INS IL6
GO:0051301 cell division	P	2.62e-08	17/203 (8.4%)	1716/194780 (0.9%)	SHH CDC6 PLK1 CCNB2 ERCC2 IGF1R CDK7 CDC25C CDK2 GNB2L1 OSM HAUS1 PTCH1 TIMELESS CDC7 CDK1 TGFB1
GO:2000330 positive regulation of T-helper 17 cell lineage commitment	P	2.72e-08	4/203 (2.0%)	5/194780 (0.0%)	IL23R IL12RB1 IL23A IL12B
GO:0007598 blood coagulation, extrinsic pathway	P	2.72e-08	4/203 (2.0%)	5/194780 (0.0%)	F10 F3 TFPI F7
GO:0060397 JAK-STAT cascade involved in growth hormone signaling pathway	P	2.88e-08	6/203 (3.0%)	42/194780 (0.0%)	IRS1 SOCS3 JAK3 IRS2 PTPN1 STAT1
GO:0001558 regulation of cell growth	P	2.97e-08	15/203 (7.4%)	1238/194780 (0.6%)	SMAD4 CNTF EP300 BMPR2 PSMD10 PPP2R1A TGFBR1 PPP2CA GNB2L1 AKT1 SMAD3 F2 INS IL2 TGFB1
GO:0060396 growth hormone receptor signaling pathway	P	3.11e-08	7/203 (3.4%)	87/194780 (0.0%)	IRS1 SOCS3 JAK3 IRS2 PTPN1 STAT1 PIK3R1
GO:0007220 Notch receptor processing	P	3.34e-08	6/203 (3.0%)	43/194780 (0.0%)	UBC NCSTN PSEN2 PSEN1 APH1A NOTCH2
GO:0060393 regulation of pathway-restricted SMAD protein phosphorylation	P	3.47e-08	8/203 (3.9%)	155/194780 (0.1%)	SMAD4 BMPR2 SMAD6 BMPR1A SMAD7 TGFBR1 BMP2 TGFB1
GO:0010717 regulation of epithelial to mesenchymal transition	P	3.47e-08	8/203 (3.9%)	155/194780 (0.1%)	SMAD4 FOXA2 SMAD7 PPP2CA SMAD2 SMAD3 BMP2 TGFB1
GO:0042104 positive regulation of activated T cell proliferation	P	3.97e-08	7/203 (3.4%)	90/194780 (0.0%)	IL2RA IL23R JAK3 IL12RB1 IL23A IL12B IL2
GO:0010608 posttranscriptional regulation of gene expression	P	4.23e-08	17/203 (8.4%)	1770/194780 (0.9%)	SMO RARA EP300 PLK1 APOA2 APOA1 JAK3 SMAD7 INSR SMAD1 GNB2L1 SMAD2 AKT1 PPARGC1A SMAD3 IL6 BMP2
GO:0006385 transcription elongation from RNA polymerase III promoter	P	4.71e-08	5/203 (2.5%)	18/194780 (0.0%)	POLR2L POLR2H POLR2F POLR2E POLR2K
GO:0043255 regulation of carbohydrate biosynthetic process	P	5.4e-08	9/203 (4.4%)	257/194780 (0.1%)	IRS1 NR3C1 IRS2 INSR AKT1 PPARGC1A INS IL6 TGFB1
GO:0033002 muscle cell proliferation	P	5.72e-08	11/203 (5.4%)	517/194780 (0.3%)	SHH IL15 IL12A IFNG HIF1A IL12B STAT1 IL6 RXRA CDK1 PIK3R1
GO:0009314 response to radiation	P	5.92e-08	16/203 (7.9%)	1546/194780 (0.8%)	PER1 CRY1 NR3C1 SOCS3 GRB2 ERCC2 CLOCK IL12A ERCC3 THBD AKT1 GPX1 HIF1A IL12B PIK3R1 TGFB1
GO:0071346 cellular response to interferon-gamma	P	6.19e-08	9/203 (4.4%)	261/194780 (0.1%)	SOCS3 IL12RB1 IFNG JAK1 MED1 IL12B PTPN1 STAT1 IFNGR1
GO:0097285 cell-type specific apoptotic process	P	6.39e-08	15/203 (7.4%)	1308/194780 (0.7%)	CNTF IL2RA NR3C1 JAK3 IRS2 PSEN1 IL12A IFNG AKT1 GPX1 HIF1A PPARGC1A IL12B IL6 IL2
GO:0032103 positive regulation of response to external stimulus	P	7.04e-08	12/203 (5.9%)	693/194780 (0.4%)	CNTF IL15 F3 IL23A OSM SMAD3 F7 IL6ST IL12B IL6 IL2 TGFB1
GO:0051347 positive regulation of transferase activity	P	8e-08	16/203 (7.9%)	1578/194780 (0.8%)	IRS1 IL23R UBC APOA1 TGFBR2 PSMD10 INSR TGFBR1 PSEN1 PPP2CA IL23A AKT1 IL12B INS CDK1 TGFB1
GO:0006886 intracellular protein transport	P	9.73e-08	22/203 (10.8%)	3453/194780 (1.8%)	SHH SMAD4 SMO ZFYVE9 EP300 JAK3 PSMD10 BMPR1A ARNTL TGFBR1 IL23A IFNG AKT1 SMAD3 MED1 PTCH1 IL12B SMURF1 IL6 CDK1 PIK3R1 TGFB1
GO:0006979 response to oxidative stress	P	1.05e-07	15/203 (7.4%)	1356/194780 (0.7%)	EP300 PTGS1 ERCC2 PSEN1 F3 ERCC3 CDK2 HNF1A GPX1 HIF1A PPARGC1A MGST1 IL6 PSMB5 CDK1
GO:0031018 endocrine pancreas development	P	1.05e-07	8/203 (3.9%)	178/194780 (0.1%)	SMO FOXA2 PDX1 SLC2A2 HNF1A AKT1 INS IL6
GO:0051047 positive regulation of secretion	P	1.11e-07	13/203 (6.4%)	914/194780 (0.5%)	CNTF EP300 IRS1 NR3C1 IRS2 PRKCZ IFNG LIF HIF1A INS IL6 IL2 TGFB1
GO:0032740 positive regulation of interleukin-17 production	P	1.11e-07	6/203 (3.0%)	52/194780 (0.0%)	IL23R IL15 IL23A IL12B IL2 TGFB1
GO:0010463 mesenchymal cell proliferation	P	1.12e-07	9/203 (4.4%)	279/194780 (0.1%)	SHH SMO IRS1 IRS2 TGFBR2 BMPR1A IFNG STAT1 BMP2
GO:0050678 regulation of epithelial cell proliferation	P	1.22e-07	14/203 (6.9%)	1136/194780 (0.6%)	SHH SMO BMPR2 BMPR1A F3 GPX1 HIF1A SMAD3 MED1 PTCH1 STAT1 IL6 BMP2 TGFB1
GO:0042510 regulation of tyrosine phosphorylation of Stat1 protein	P	1.25e-07	6/203 (3.0%)	53/194780 (0.0%)	IL23R IL23A IFNG LIF IL6ST IL12B
GO:0045834 positive regulation of lipid metabolic process	P	1.29e-07	10/203 (4.9%)	409/194780 (0.2%)	IRS1 APOA2 APOA1 IRS2 IGF1R IFNG AKT1 PPARGC1A INS TGFB1
GO:0010035 response to inorganic substance	P	1.3e-07	14/203 (6.9%)	1141/194780 (0.6%)	SHH EP300 NR3C1 INSR CYP1A1 MTTP CDK2 GPX1 PTCH1 APOB IL6 RXRA CDK1 PIK3R1
GO:0001776 leukocyte homeostasis	P	1.31e-07	9/203 (4.4%)	284/194780 (0.1%)	IL2RA CCNB2 JAK3 IFNG AKT1 HIF1A IL6 IL2 TGFB1
GO:0035108 limb morphogenesis	P	1.39e-07	11/203 (5.4%)	562/194780 (0.3%)	SHH CREBBP BMPR1A PSEN2 PSEN1 BMPR1B GLI2 HNF1A MED1 NOTCH2 PTCH1
GO:0002053 positive regulation of mesenchymal cell proliferation	P	1.56e-07	8/203 (3.9%)	187/194780 (0.1%)	SHH SMO IRS1 IRS2 TGFBR2 BMPR1A IFNG STAT1
GO:0022612 gland morphogenesis	P	1.8e-07	11/203 (5.4%)	576/194780 (0.3%)	SHH NR3C1 TGFBR2 IGF1R GLI2 NCOA3 MED1 PTCH1 IL6 RXRA TGFB1
GO:0060562 epithelial tube morphogenesis	P	1.86e-07	14/203 (6.9%)	1173/194780 (0.6%)	SHH SMAD4 SMO FOXA2 NR3C1 PSEN1 GLI2 HIF1A NCOA3 SMAD3 MED1 PTCH1 BMP2 TGFB1
GO:0051091 positive regulation of sequence-specific DNA binding transcription factor activity	P	1.88e-07	12/203 (5.9%)	755/194780 (0.4%)	SHH SMO EP300 UBC PRKCZ PSMA6 AKT1 PPARGC1A NCOA3 INS IL6 TGFB1
GO:0007420 brain development	P	2.13e-07	17/203 (8.4%)	1966/194780 (1.0%)	SHH SMO FOXA2 BMPR2 NR3C1 IRS2 TGFBR2 BMPR1A SMAD1 IGF1R PSEN2 PSEN1 GLI2 HIF1A MED1 PTCH1 BMP2
GO:0003006 developmental process involved in reproduction	P	2.13e-07	17/203 (8.4%)	1966/194780 (1.0%)	SHH SMO RARA BMPR1A INSR IGF1R BMPR1B NRIP1 GLI2 HNF1A AKT1 LIF NCOA3 MGST1 MED1 RXRA TGFB1
GO:0030278 regulation of ossification	P	2.15e-07	12/203 (5.9%)	764/194780 (0.4%)	BMPR2 BMPR1A SMAD1 BMPR1B HIF1A SMAD3 IL6ST PTCH1 SMURF1 IL6 BMP2 TGFB1
GO:0051129 negative regulation of cellular component organization	P	2.39e-07	15/203 (7.4%)	1439/194780 (0.7%)	FOXA2 APOA2 APOA1 SMAD6 PSMD10 SMAD7 PRKCZ PSEN1 PPP2CA GNB2L1 IFNG AKT1 STAT1 INS TGFB1
GO:0048754 branching morphogenesis of a tube	P	2.6e-07	12/203 (5.9%)	777/194780 (0.4%)	SHH SMAD4 SMO FOXA2 TGFBR2 GLI2 NCOA3 MED1 PTCH1 TIMELESS BMP2 TGFB1
GO:0071396 cellular response to lipid	P	2.68e-07	12/203 (5.9%)	779/194780 (0.4%)	SMO RARA IL15 IFNG MED1 PTCH1 IL12B APOB NR1D1 STAT1 PIK3R1 TGFB1
GO:0002360 T cell lineage commitment	P	2.7e-07	6/203 (3.0%)	60/194780 (0.0%)	SHH IL23R IL12RB1 IL23A STAT6 IL12B
GO:0031349 positive regulation of defense response	P	2.88e-07	12/203 (5.9%)	784/194780 (0.4%)	UBC IL15 IL12A IL23A OSM IL6ST IL12B NR1D1 IL6 IL2 CDK1 TGFB1
GO:0009410 response to xenobiotic stimulus	P	3.19e-07	9/203 (4.4%)	314/194780 (0.2%)	PTGS1 PTGIS CYP1A1 TBXAS1 GPX1 GSTM1 MGST1 GSTA4 GSTM4
GO:0002700 regulation of production of molecular mediator of immune response	P	3.67e-07	9/203 (4.4%)	319/194780 (0.2%)	APOA2 APOA1 JAK3 PRKCZ STAT6 IFNG IL6 IL2 TGFB1
GO:0006383 transcription from RNA polymerase III promoter	P	3.67e-07	7/203 (3.4%)	123/194780 (0.1%)	FOXA2 POLR2L POLR2H TBP POLR2F POLR2E POLR2K
GO:0035113 embryonic appendage morphogenesis	P	3.73e-07	10/203 (4.9%)	456/194780 (0.2%)	SHH CREBBP BMPR1A PSEN2 PSEN1 GLI2 HNF1A MED1 NOTCH2 PTCH1
GO:0033135 regulation of peptidyl-serine phosphorylation	P	3.77e-07	9/203 (4.4%)	320/194780 (0.2%)	IL11 PIK3CA SMAD7 IFNG AKT1 LIF OSM IL6 TGFB1
GO:0007498 mesoderm development	P	4.14e-07	10/203 (4.9%)	461/194780 (0.2%)	SHH SMAD4 SMO BMPR2 BMPR1A SMAD1 PPP2CA SMAD2 HNF1A SMAD3
GO:0000060 protein import into nucleus, translocation	P	4.41e-07	8/203 (3.9%)	213/194780 (0.1%)	EP300 ARNTL IFNG AKT1 MED1 IL6 CDK1 TGFB1
GO:0008610 lipid biosynthetic process	P	4.69e-07	20/203 (9.9%)	3036/194780 (1.6%)	APOA2 APOA1 NR3C1 PIK3CA PTGS1 PTGIS IGF1R PTGDS CYP1A1 TBXAS1 HNF1A IFNG AKT1 MED1 PTGES2 APOB INS BMP2 PTGES PIK3R1
GO:0051607 defense response to virus	P	4.87e-07	11/203 (5.4%)	633/194780 (0.3%)	IL2RA IL23R IL12RB1 IL15 STAT2 IL23A IFNG IL12B STAT1 IFNA1 IL6
GO:0033273 response to vitamin	P	4.93e-07	8/203 (3.9%)	216/194780 (0.1%)	IL15 INSR IGF1R CYP1A1 MED1 F7 RXRA TGFB1
GO:0003008 system process	P	5.29e-07	27/203 (13.3%)	5804/194780 (3.0%)	FOXA2 APOA2 APOA1 F5 BMPR2 NR3C1 PIK3CA PTGS1 SMAD7 IL15 ERCC2 PRKCZ PSEN2 PSEN1 HNF1A IFNG AKT1 LIF GPX1 HIF1A IL6ST STAT1 INS IL6 IL2 PIK3R1 TGFB1
GO:0002295 T-helper cell lineage commitment	P	5.36e-07	5/203 (2.5%)	28/194780 (0.0%)	IL23R IL12RB1 IL23A STAT6 IL12B
GO:0006271 DNA strand elongation involved in DNA replication	P	5.42e-07	7/203 (3.4%)	130/194780 (0.1%)	MCM5 CDC45 MCM6 MCM7 MCM2 MCM3 MCM4
GO:0033674 positive regulation of kinase activity	P	5.45e-07	15/203 (7.4%)	1528/194780 (0.8%)	IRS1 IL23R UBC TGFBR2 PSMD10 INSR TGFBR1 PSEN1 PPP2CA IL23A AKT1 IL12B INS CDK1 TGFB1
GO:0051098 regulation of binding	P	6.14e-07	12/203 (5.9%)	838/194780 (0.4%)	SMAD4 SMO RARA EP300 PLK1 ERCC2 PSEN2 TGFBR1 PSEN1 SMAD2 SMAD3 TGFB1
GO:0050900 leukocyte migration	P	6.22e-07	12/203 (5.9%)	839/194780 (0.4%)	PROC PIK3CA GRB2 GRB14 IL23A THBD IFNG F2 F7 APOB IL6 PIK3R1
GO:0007568 aging	P	6.39e-07	12/203 (5.9%)	841/194780 (0.4%)	NR3C1 SOCS3 GRB2 PTGS1 IL15 ERCC2 TGFBR1 F3 IL6 RXRA CDK1 TGFB1
GO:0001501 skeletal system development	P	6.63e-07	15/203 (7.4%)	1550/194780 (0.8%)	SHH SMO RARA TGFBR2 BMPR1A SMAD1 TGFBR1 PSEN1 BMPR1B GLI2 SMAD2 HIF1A SMAD3 BMP2 TGFB1
GO:0071900 regulation of protein serine/threonine kinase activity	P	7.62e-07	15/203 (7.4%)	1566/194780 (0.8%)	CDC6 PLK1 UBC CCNB2 PSMD10 PPP2R1A INSR CCNH CDK7 PSEN1 CDC25C PPP2CA AKT1 CDK1 TGFB1
GO:0007369 gastrulation	P	7.79e-07	11/203 (5.4%)	662/194780 (0.3%)	SMAD4 FOXA2 APOA1 BMPR2 TGFBR2 BMPR1A SMAD1 GNB2L1 SMAD2 HNF1A SMAD3
GO:0033673 negative regulation of kinase activity	P	7.91e-07	11/203 (5.4%)	663/194780 (0.3%)	FOXA2 PLK1 SOCS3 IRS2 PPP2R1A IGF1R PSEN1 PPP2CA GNB2L1 AKT1 IL6
GO:0010907 positive regulation of glucose metabolic process	P	9.14e-07	7/203 (3.4%)	140/194780 (0.1%)	IRS1 IRS2 INSR AKT1 HIF1A PPARGC1A INS
GO:0002683 negative regulation of immune system process	P	1.04e-06	12/203 (5.9%)	878/194780 (0.5%)	SHH IL2RA PSMB4 JAK3 STAT6 GPX1 PSMA1 IL12B NR1D1 INS IL2 TGFB1
GO:0007173 epidermal growth factor receptor signaling pathway	P	1.06e-06	9/203 (4.4%)	360/194780 (0.2%)	UBC PIK3CA GRB2 PSEN2 PSEN1 AKT1 CDK1 PIK3R1 TGFB1
GO:0048872 homeostasis of number of cells	P	1.12e-06	12/203 (5.9%)	884/194780 (0.5%)	IL2RA CCNB2 JAK3 ERCC2 NCSTN IFNG AKT1 HIF1A MED1 IL6 IL2 TGFB1
GO:0042593 glucose homeostasis	P	1.35e-06	10/203 (4.9%)	521/194780 (0.3%)	FOXA2 IRS1 INSR PDX1 HNF1A AKT1 HIF1A PPARGC1A PTCH1 INS
GO:0032816 positive regulation of natural killer cell activation	P	1.36e-06	6/203 (3.0%)	78/194780 (0.0%)	IL23R IL15 IL12A IL23A IL15RA IL12B
GO:0030073 insulin secretion	P	1.56e-06	10/203 (4.9%)	529/194780 (0.3%)	FOXA2 IRS1 IRS2 PDX1 SLC2A2 SMAD2 HNF1A IFNG HIF1A INS
GO:0033138 positive regulation of peptidyl-serine phosphorylation	P	1.62e-06	8/203 (3.9%)	251/194780 (0.1%)	IL11 PIK3CA IFNG AKT1 LIF OSM IL6 TGFB1
GO:0030509 BMP signaling pathway	P	1.84e-06	10/203 (4.9%)	538/194780 (0.3%)	SMAD4 BMPR2 SMAD6 BMPR1A SMAD7 SMAD1 BMPR1B SMAD2 SMURF1 BMP2
GO:0001818 negative regulation of cytokine production	P	1.97e-06	10/203 (4.9%)	542/194780 (0.3%)	RARA IL23R UBC APOA1 JAK3 IL12A IL23A IFNG IL12B TGFB1
GO:0046907 intracellular transport	P	2.22e-06	25/203 (12.3%)	5318/194780 (2.7%)	SHH SMAD4 SMO ZFYVE9 EP300 UBC JAK3 PSMD10 BMPR1A ARNTL TGFBR1 PSEN1 IL23A IFNG AKT1 HIF1A SMAD3 MED1 PTCH1 IL12B SMURF1 IL6 CDK1 PIK3R1 TGFB1
GO:0050777 negative regulation of immune response	P	2.34e-06	8/203 (3.9%)	263/194780 (0.1%)	IL2RA PSMB4 STAT6 GPX1 PSMA1 IL12B INS TGFB1
GO:0045860 positive regulation of protein kinase activity	P	2.35e-06	14/203 (6.9%)	1428/194780 (0.7%)	IL23R UBC TGFBR2 PSMD10 INSR TGFBR1 PSEN1 PPP2CA IL23A AKT1 IL12B INS CDK1 TGFB1
GO:0043410 positive regulation of MAPK cascade	P	2.39e-06	14/203 (6.9%)	1430/194780 (0.7%)	CNTF UBC IL11 INSR IGF1R PRKCZ PSEN1 LIF OSM INS IL6 BMP2 CDK1 TGFB1
GO:0045787 positive regulation of cell cycle	P	2.65e-06	10/203 (4.9%)	559/194780 (0.3%)	RARA PLK1 SMAD6 PSMD10 INSR CYP1A1 AKT1 MED1 INS CDK1
GO:0042506 tyrosine phosphorylation of Stat5 protein	P	2.66e-06	6/203 (3.0%)	87/194780 (0.0%)	IL23R JAK3 IL23A OSM IL12B IL2
GO:0009952 anterior/posterior pattern specification	P	2.71e-06	12/203 (5.9%)	956/194780 (0.5%)	SHH SMAD4 FOXA2 EP300 BMPR2 BMPR1A PSEN2 TGFBR1 PSEN1 SMAD2 SMAD3 BMP2
GO:0048568 embryonic organ development	P	2.8e-06	14/203 (6.9%)	1448/194780 (0.7%)	SHH SMO SOCS3 GRB2 TGFBR2 BMPR1A TGFBR1 GLI2 SMAD2 AKT1 LIF HIF1A SMAD3 MED1
GO:0030101 natural killer cell activation	P	3.42e-06	7/203 (3.4%)	169/194780 (0.1%)	IL23R IL15 IL12A IL23A IL15RA IL12B IL2
GO:0070723 response to cholesterol	P	3.74e-06	4/203 (2.0%)	92/194780 (0.0%)	TGFBR2 TGFBR1 SMAD2 TGFB1
GO:0006006 glucose metabolic process	P	3.83e-06	13/203 (6.4%)	1224/194780 (0.6%)	FOXA2 IRS1 NR3C1 PIK3CA IRS2 INSR PDX1 AKT1 HIF1A PPARGC1A INS IL6 PIK3R1
GO:0051216 cartilage development	P	4.2e-06	11/203 (5.4%)	778/194780 (0.4%)	RARA TGFBR2 BMPR1A SMAD1 TGFBR1 BMPR1B GLI2 HIF1A SMAD3 BMP2 TGFB1
GO:0036314 response to sterol	P	4.27e-06	6/203 (3.0%)	94/194780 (0.0%)	SMO TGFBR2 TGFBR1 SMAD2 PTCH1 TGFB1
GO:0001654 eye development	P	4.34e-06	13/203 (6.4%)	1237/194780 (0.6%)	SHH SMO CNTF BMPR2 TGFBR2 TGFBR1 BMPR1B CYP1A1 LIF HIF1A SMAD3 MED1 TGFB1
GO:0006805 xenobiotic metabolic process	P	4.4e-06	8/203 (3.9%)	285/194780 (0.1%)	PTGS1 PTGIS CYP1A1 TBXAS1 GSTM1 MGST1 GSTA4 GSTM4
GO:0071407 cellular response to organic cyclic compound	P	4.6e-06	11/203 (5.4%)	785/194780 (0.4%)	SMO RARA IL15 SMAD1 GLI2 SMAD2 SMAD3 MED1 PTCH1 BMP2 TGFB1
GO:0010001 glial cell differentiation	P	4.74e-06	10/203 (4.9%)	594/194780 (0.3%)	SHH FOXA2 CNTF ERCC2 AKT1 LIF F2 IL6ST BMP2 CDK1
GO:2000027 regulation of organ morphogenesis	P	5.25e-06	11/203 (5.4%)	795/194780 (0.4%)	SHH SMO CNTF BMPR1A IFNG LIF MED1 STAT1 BMP2 RXRA TGFB1
GO:0042520 positive regulation of tyrosine phosphorylation of Stat4 protein	P	5.41e-06	4/203 (2.0%)	14/194780 (0.0%)	IL23R IL12A IL23A IL12B
GO:0008015 blood circulation	P	5.78e-06	13/203 (6.4%)	1267/194780 (0.7%)	F5 BMPR2 NR3C1 PIK3CA PTGS1 SMAD7 PSEN2 IFNG GPX1 STAT1 INS IL2 PIK3R1
GO:0001916 positive regulation of T cell mediated cytotoxicity	P	5.84e-06	5/203 (2.5%)	44/194780 (0.0%)	IL23R IL12RB1 IL12A IL23A IL12B
GO:0009880 embryonic pattern specification	P	6.4e-06	8/203 (3.9%)	299/194780 (0.2%)	SHH SMAD4 FOXA2 SMAD6 SMAD1 SMAD2 SMAD3 PTCH1
GO:0050769 positive regulation of neurogenesis	P	7.18e-06	9/203 (4.4%)	448/194780 (0.2%)	SHH SMO CNTF EP300 SMAD1 LIF HIF1A IL6ST BMP2
GO:0044057 regulation of system process	P	7.36e-06	15/203 (7.4%)	1852/194780 (1.0%)	APOA2 APOA1 BMPR2 PTGS1 SMAD7 PRKCZ PSEN2 PSEN1 IFNG LIF IL6ST INS IL6 IL2 PIK3R1
GO:0045862 positive regulation of proteolysis	P	7.48e-06	8/203 (3.9%)	305/194780 (0.2%)	EP300 PLK1 PSMD10 SMAD7 PSEN1 GNB2L1 IFNG AKT1
GO:0045664 regulation of neuron differentiation	P	7.7e-06	13/203 (6.4%)	1298/194780 (0.7%)	SHH FOXA2 CNTF EP300 SMAD1 PSEN1 GLI2 IFNG AKT1 LIF MED1 IL6 BMP2
GO:0050679 positive regulation of epithelial cell proliferation	P	7.81e-06	10/203 (4.9%)	626/194780 (0.3%)	SHH SMO BMPR2 BMPR1A F3 HIF1A MED1 IL6 BMP2 TGFB1
GO:0043010 camera-type eye development	P	7.88e-06	12/203 (5.9%)	1052/194780 (0.5%)	SHH SMO BMPR2 TGFBR2 TGFBR1 BMPR1B CYP1A1 LIF HIF1A SMAD3 MED1 TGFB1
GO:0045740 positive regulation of DNA replication	P	8.3e-06	7/203 (3.4%)	192/194780 (0.1%)	INSR IGF1R GLI2 CDK2 INS IL6 CDK1
GO:0001822 kidney development	P	8.39e-06	12/203 (5.9%)	1058/194780 (0.5%)	SHH SMAD4 SMO SMAD1 TGFBR1 GLI2 IFNG LIF APH1A PTCH1 STAT1 TGFB1
GO:0061136 regulation of proteasomal protein catabolic process	P	8.5e-06	8/203 (3.9%)	310/194780 (0.2%)	SHH PLK1 PSMD10 SMAD7 PSEN1 GNB2L1 AKT1 GPX1
GO:0001516 prostaglandin biosynthetic process	P	8.85e-06	6/203 (3.0%)	106/194780 (0.1%)	PTGS1 PTGIS PTGDS TBXAS1 PTGES2 PTGES
GO:0046323 glucose import	P	8.92e-06	7/203 (3.4%)	194/194780 (0.1%)	IRS1 IRS2 INSR HNF1A AKT1 INS PIK3R1
GO:0048514 blood vessel morphogenesis	P	9.19e-06	15/203 (7.4%)	1883/194780 (1.0%)	SHH SMO PIK3CA TGFBR2 SMAD7 PTGIS TGFBR1 F3 LIF GPX1 HIF1A MED1 APOB STAT1 IL6
GO:0010721 negative regulation of cell development	P	9.21e-06	9/203 (4.4%)	461/194780 (0.2%)	FOXA2 BMPR1A SMAD7 PSEN1 PPP2CA IFNG F2 STAT1 TGFB1
GO:0090276 regulation of peptide hormone secretion	P	9.38e-06	9/203 (4.4%)	462/194780 (0.2%)	FOXA2 IRS1 IRS2 SLC2A2 HNF1A IFNG LIF HIF1A INS
* BHLHE41 (BHLHB3), CDC45 (CDC45L), CDK1 (CDC2), HNF1A (TCF1), MED1 (PPARBP), MED14 (CRSP2), MED17 (CRSP6), MED24 (THRAP4), ORC1 (ORC1L), ORC2 (ORC2L), ORC4 (ORC4L), ORC5 (ORC5L)
