# Supplementary material for: Complex Disease Interventions from a Network Model for Type 2 Diabetes
Source: PLoS One. 2013 Jun 11;8(6):e65854. doi: 10.1371/journal.pone.0065854 (PMC3679160; doi:10.1371/journal.pone.0065854)
Supplement: Table S4 — Curated data set used to associate genes to diseases. (XLSX) [file pone.0065854.s007.xlsx]

## Sheet: MESH-GENESYMBOLS
Complex Disease Interventions from a Network Model for Type 2 Diabetes
Table S4. Gene - Disease Associations
GENESYMBOL	DID1	DID2	DID3	DID4	DID5	DID6	DID7	DID8	DID9	DID10	DID11	DID12	DID13	DID14	DID15	DID16	DID17	DID18	DID19	DID20	DID21	DID22	DID23	DID24	DID25	DID26	DID27	DID28	DID29	DID30	DID31	DID32	DID33	DID34	DID35	DID36	DID37	DID38	DID39	DID40	DID41	DID42	DID43	DID44	DID45	DID46	DID47	DID48	DID49
0	d9999
1BB	d897	d1405	d509
1C7	d2960	d262	d1987
1R20	d535
2B4	d2960	d262	d2046
2OST	d473	d1971
3H11AG	d2692	d2925	d2442	d3092	d388	d335	d1006	d2936	d2935
3M1	d1541	d1728	d176	d710	d938
3OST	d3313
3OST1	d3313
3OST5	d1494
4EBP1	d2222	d3198	d3542
4EBP2	d2222	d3198	d3542
4EBP3	d3184	d498
4F2HC	d2460	d2954	d1205	d2234	d3002	d2173
53BP1	d1974
53BP2	d1541	d498
5-HTT	d623	d1594	d2973	d498
6PGD	d174
8D6	d1971	d1227
8D6A	d1971	d1227
A1	d1468	d498
A1B	d2196
A1S9	d2195	d741	d263	d3147
A1S9T	d2195	d741	d263	d3147
A1U	d560	d281
A20	d283	d1971
A2BP1	d560	d2068	d3040	d281	d2302	d1064
A2M	d651	d149
A2ML1	d2876
A2MR	d2954	d1816	d1335	d3393	d2234	d283	d176	d2364	d149	d3002
A2RAP	d1326	d3610	d1534	d2277
A3AR	d1321
A4GALT	d1880	d2046	d3172	d683
AA	d2925	d278	d2233
AA2	d140
AAA	d101	d3266	d431	d3204	d3040	d200	d1638	d222	d283	d748	d149	d2302	d2194	d2433	d2776	d2068	d1688	d563	d2529	d565	d3313	d95	d1728	d2235	d176	d2531	d916	d526	d833	d2405	d2091	d994	d2218	d1594	d1335	d3475	d281	d163	d1792	d2901
AAA1	d994	d2218	d3313	d1728	d1594	d222	d283	d176	d748	d277	d526
AAA2	d176	d222
AAA3	d1728	d176	d748	d3433	d222
AAAS	d95	d2302	d2901
AAA-TOB3	d2460	d3002	d498
AABT	d916	d1064
AAC1	d2294
AAC11	d1880
AAC2	d2532	d2531
AACT	d1461	d149	d2531
AADC	d2615
AAG	d73	d498
AAMP	d2046
AANAT	d2937	d660
AAOPD	d2531
AAP	d2302	d103	d1453	d1206	d1515
AAPC	d618	d2497	d789	d1865	d1323	d2452	d2496	d80	d690	d3002	d694	d1467	d515	d73	d77	d1588	d1202	d79	d866	d1205	d498	d2047	d1052	d1916	d500	d2738	d687	d2232	d2014	d2068	d2609	d3025	d2046	d2311	d2883	d1726	d2041	d1272
AARRS	d2692	d786	d2062	d669	d741	d3253
AARS	d2235	d281	d2696	d865
AAT	d651	d477	d149	d2367	d1925	d3327	d120	d833	d1468	d1444	d498	d607	d3313	d449	d2831	d1534	d640	d2960	d3297	d262	d1518
AAT1	d1634	d2926	d988	d226	d1594	d222	d686	d283	d176	d526	d741	d2014
AAT2	d176	d222
AAT3	d2014	d3169	d1593	d2119	d222	d3025	d176	d669	d2233	d929	d242	d3253
AAT4	d176	d222	d2243	d929	d1405
AAT5	d988	d1593	d222	d176	d669	d2014	d3253
AAT6	d222	d686	d176	d929	d2014	d1922
AATF	d2937	d498
ABAD	d2068	d3620	d710	d284	d149
ABAT	d1879	d281	d3040	d2068
ABBP2	d498
ABC	d202	d3168	d804	d535
ABC1	d101	d2788	d3204	d2218	d3626	d3433	d283	d748	d149	d3590	d804	d3271
ABC2	d1556	d498	d149	d2302
ABC7	d174	d2115	d560	d281
ABCA1	d101	d2788	d3204	d2218	d3626	d3433	d283	d748	d149	d3590	d804	d3271
ABCA12	d1644	d1827
ABCA2	d1556	d498	d149	d2302
ABCA4	d1982	d2925	d3026	d804	d3327	d2936	d2935
ABCA5	d1641	d1121
ABCB1	d2460	d1707	d1880	d779	d3002	d388	d804	d683	d2302	d2394	d498	d3437
ABCB10	d1880
ABCB11	d1468	d607	d1745	d498
ABCB2	d202	d3168	d804	d535
ABCB4	d1468	d607	d1462	d1745	d498	d804	d1461	d1266
ABCB5	d2046
ABCB7	d174	d2115	d560	d281
ABCB8	d1880
ABCC1	d2876	d2674	d1880	d2212	d1205	d3002	d804	d63
ABCC11	d284
ABCC12	d284
ABCC13	d1880
ABCC3	d607	d498
ABCC5	d1880
ABCC6	d2788	d203	d1880	d1526	d2811	d810	d136
ABCC7	d652	d1990	d1720	d804	d926	d829	d809	d3327	d3435	d1586	d599	d2490	d3024	d498	d2937	d1707	d1706	d449	d1600	d710	d2707	d640	d1594	d3297
ABCC8	d77	d1563	d1618	d1594	d1568	d3204	d351	d804
ABCC9	d3266	d509	d3535	d1405	d897
ABCD1	d101	d804
ABCD2	d101	d3626	d281
ABCD3	d101	d2891	d3626	d1694
ABCD4	d101
ABCF2	d2469	d73	d801	d498
ABCG2	d3393	d2705	d498
ABCG5	d283	d748
ABCG8	d283
ABCP	d3393	d2705	d498
ABCR	d1982	d2925	d3026	d804	d3327	d2936	d2935
Abd-B	d1880	d2212	d648	d380	d63
ABDS	d2510	d1714	d2068	d2529	d3295	d2141	d3040	d715	d1643	d925	d822	d3575
ABF1	d669
ABH	d1865	d3002	d3256	d2232
ABH1	d1865	d3002	d3256	d2232
ABH2	d498
ABH3	d2783	d2782	d498
ABHD2	d179
ABHS	d1619	d281	d1644	d2068
ABI1	d1880	d2212	d63
ABI2	d1880
ABIN1	d174	d3002	d277	d2460
ABIN2	d3002	d1205
ABL	d1613	d1242	d3188	d3570	d779	d1925	d281	d6	d2936	d2935
ABL1	d1970	d1971	d1974	d1880	d2212	d647	d648	d1284	d380	d2937	d473
ABL2	d3002	d1970	d1202	d649	d2890	d1880	d2215	d2212	d1205	d2210	d174	d648	d1045	d52	d380	d647	d63
ABO	d2564	d605	d388	d1987
ABP	d2689	d1511	d1467
ABP1	d804
ABP280	d2599	d3040	d2327	d1583	d388	d669	d2283	d1064	d929	d3307	d2605
ABP280A	d1903	d2197	d926
ABPA	d1903	d2197	d926
ABPL	d1903	d2197	d926
ABR	d1880	d647	d2041
ABS	d3253	d597	d2449	d237	d203	d3251	d2389	d686	d175	d668	d669	d1097	d710	d741	d120	d242	d2001	d1167
ABSENT	d2246
AC	d2068	d2960	d1202	d1522	d174	d1168	d262	d1081	d1515	d1778	d2914	d3327
AC133	d2925	d77	d1323	d1322	d498	d926	d2197	d2937	d2936	d2935
ACACA	d2364
ACACT	d283	d749	d149
ACACT2	d283
ACADL	d1618	d509	d1711
ACADS	d1879
ACADVL	d3266	d1618	d509	d1601	d3535
ACAM	d1323	d2364	d498
ACAN	d3184	d19	d669	d938	d1934	d3327
ACAT1	d283	d749	d149
ACAT2	d283	d2068
ACATN	d2520	d2046
ACC	d2091	d1541	d1669	d457	d3610	d2674	d1006	d34	d1525	d1919	d2985	d710	d3040	d3251	d2068	d597
ACCA	d1712	d149	d2302	d2364
ACCN2	d2209	d3204	d22	d1008	d299	d2181
ACCN4	d284
ACCPN	d2091	d2867	d2068	d2529	d2518	d1593	d3040	d3025	d2405	d1108	d1176	d1695
ACD	d1543	d2876	d1475	d2282	d2233	d1659
ACDC	d2876	d2364	d1711	d3313	d3433	d1297	d283	d748	d1356	d2907	d124
ACDMPV	d1543	d1634	d237	d786	d1594	d1719	d2282	d929	d2835
ACDP4	d157
ACE	d1990	d220	d2792	d388	d149	d2364	d2194	d124	d1982	d3432	d2283	d880	d1405	d1706	d1563	d1728	d2850	d176	d1858	d2277	d2218	d1594	d182
ACE1	d1990	d220	d2792	d388	d149	d2364	d2194	d124	d1982	d3432	d2283	d880	d1405	d1706	d1563	d1728	d2850	d176	d1858	d2277	d2218	d1594	d182
ACE2	d1971	d3057	d1594	d1943	d3045	d60
ACEH	d1971	d3057	d1594	d1943	d3045	d60
ACF	d2091	d1669	d2068	d3295	d893	d929	d1401
ACF7	d2068	d498
ACFS	d2068	d786	d1593	d715	d668	d669	d929
ACG	d2302
ACG1A	d1629
ACG2	d2692	d1977	d2449	d2445	d19	d938
ACH	d2364	d558	d202	d2463	d1534	d2302	d2368	d120	d822	d708	d2209	d13	d1202	d3168	d19	d1281	d1401	d1541	d2465	d2449	d237	d710	d2456	d938	d2771	d1934	d3298	d3152	d3610	d2311	d1594	d3475	d3389
ACHE	d1880	d149	d3172
ACHM1	d2925	d2233	d388	d2620	d526
ACHM2	d2340	d388	d3563	d2620
ACHM3	d2925	d2233	d388	d2620	d526
ACHM4	d725	d2620	d388
ACHP	d2692	d2092	d3251
ACHRA	d2818	d724	d2041	d2200
ACHRB	d724
ACHRD	d2818	d724
ACHRE	d724	d2200	d2194
ACHRG	d2200	d3025	d263	d2818	d2271	d741
ACID1	d1494
ACID2	d498
ACLP	d1287
ACLS	d2692	d1637	d2068	d715	d237	d786	d34	d1593	d3043	d175	d3251	d243	d2405	d1401
ACN	d479	d1323	d283	d3002	d388	d2194	d822	d3606	d2082	d1202	d2322	d2937	d2529	d1608	d3338	d526	d2059	d2311	d2314	d1065	d1880	d1048
ACO1	d1433
ACOD4	d668	d2364
ACONS	d1433
ACOT11	d2364
ACOT2	d3626
ACOT7	d1064	d3281	d2302
ACOX	d2876
ACOX1	d2876
ACOX2	d101	d3626	d2068
ACP	d939	d568
ACP1	d174	d1175
ACP2	d281	d3040	d3393
ACP33	d1486	d2520	d833
ACP5	d1288	d2456	d403
ACPL	d535	d3437	d683	d779
ACPP	d1518	d2782
ACPS II	d2692	d2068	d1619	d2364	d3251	d3253
ACPS III	d3251	d2771
ACPS IV	d3251
ACPT	d498
ACRC	d956
ACRP30	d2876	d2364	d1711	d3313	d3433	d1297	d283	d748	d1356	d2907	d124
ACRPS	d2692	d3251
ACRPV	d2692	d3137
ACS	d1880
ACS II	d1565	d2692	d1541	d3253	d2068	d201	d3200	d498	d151	d669	d3251	d243	d2405	d1106
ACS III	d2091	d3200	d1544	d1735	d1593	d1594	d3043	d669	d741	d3251	d3253	d1401
ACS1	d1565	d2692	d1541	d3253	d2068	d201	d3200	d498	d151	d669	d3251	d243	d2405	d1106
ACS2	d1970	d1202	d2890	d2212	d1880	d2215	d649	d1205	d2210	d2615	d174	d3002	d1045	d52	d380	d647	d63
ACS3	d2091	d3200	d1544	d1735	d1593	d1594	d3043	d669	d741	d3251	d3253	d1401
ACS4	d2876	d2068
ACS5	d2692	d1541	d772	d2068	d13	d203	d1323	d19	d3025	d3253	d3376	d1401	d3251	d708
ACSL4	d2876	d2068
ACSL5	d1323
ACSL6	d2890	d1880	d2615	d174	d1045	d52
ACSM3	d1594
ACT	d1461	d1880	d2046	d2531	d498	d149	d3175
ACT1	d1008	d2209	d683
ACT2	d710
ACT35	d277
ACTA1	d897	d509	d1601	d3025	d2194	d2264	d822	d2001
ACTA2	d176	d2014	d222
ACTB	d956	d1401
ACTC	d897	d226	d509	d1601	d1405	d2014
ACTC1	d897	d226	d509	d1601	d1405	d2014
ACTG	d1880	d3043	d2302	d2194	d822	d1401
ACTG1	d1880	d3043	d2302	d2194	d822	d1401
ACTHR	d98	d77	d2334	d1618	d2046	d498	d3175	d872	d340
ACTININ-4	d2364	d1327	d1835	d1594	d2792	d498	d2283	d1518	d1797	d2901
ACTL6B	d3288	d2954	d498	d2234	d3002	d147
ACTL7A	d1158
ACTL7B	d1158
ACTN2	d897	d509	d926
ACTN4	d2364	d1327	d1835	d1594	d2792	d498	d2283	d1518	d1797	d2901
ACTR	d1971
ACTR1A	d3288	d498
ACTR2	d3497
ACTSA	d176	d2014	d222
ACUG	d632	d1860	d2412	d1751	d1754	d3001	d741	d1983	d3516	d2495	d3040	d1321	d211	d3494	d1401	d779	d1081	d526	d3257	d2960	d1594	d262	d1778
ACV	d939	d560	d281	d2068	d3539
ACVR1	d1880
ACVR1B	d73	d77	d1880	d498
ACVR1C	d1712	d2364
ACVR2	d2628
ACVR2A	d2628
ACVRL1	d258	d2835	d1594	d1478
ACVRLK1	d258	d2835	d1594	d1478
ACVRLK2	d1880
ACVRLK3	d1726	d1478	d1880	d1594	d2835	d668
ACVRLK4	d73	d77	d1880	d498
ACY1	d2937
ACY1D	d3260	d2068	d237	d3040	d1593	d488	d374	d3043	d3184	d1064	d1432	d1176	d1401
ACY2	d1288	d488	d3276
ACYLASE	d2937
AD	d3204	d2531	d1755	d149	d2302	d2776	d2068	d1880	d3040	d2225	d255	d563	d2529	d1971	d565	d2054	d916	d833	d3509	d2218	d2215	d1594	d1433
AD037	d498
AD1	d3204	d2531	d1755	d149	d2302	d2776	d2068	d1880	d3040	d2225	d255	d563	d2529	d1971	d565	d2054	d916	d833	d3509	d2218	d2215	d1594	d1433
AD10	d1880	d1322	d498	d149	d2302
AD11	d833	d149
AD12	d149
AD13	d149
AD14	d149
AD15	d149
AD16	d149
AD2	d833	d149	d110
AD3	d2529	d560	d457	d110	d2520	d956	d233	d1397	d2225	d2674	d281	d149	d3040	d2518	d3129	d939	d833	d2401	d2199	d2181
AD4	d565	d1383	d3040	d3393	d149	d830	d833
AD5	d833	d149	d2302
AD6	d833	d149
AD7	d149
AD7CNTP	d3475	d833	d149	d2531
AD8	d149
AD9	d833	d149
ADA	d3058
ADA2B	d2460	d3002
ADA2-BETA	d2460	d3002
ADA3	d2460	d3002	d2501
ADAM10	d1880	d1322	d2302	d498
ADAM12	d926
ADAM15	d2938	d2046
ADAM17	d2960	d1322	d2440	d262	d2814	d1858	d779
ADAM2	d1706
ADAM22	d1064	d281
ADAM33	d277
ADAM9	d1322
ADAMTS1	d73	d498
ADAMTS10	d1321	d2233
ADAMTS11	d1774	d262	d612	d149	d2440
ADAMTS12	d498
ADAMTS13	d3314	d1594	d1438	d2850	d174	d3308	d3327	d3307
ADAMTS14	d3479
ADAMTS19	d2460	d3002
ADAMTS2	d988
ADAMTS20	d1880	d498
ADAMTS5	d1774	d262	d612	d149	d2440
ADAMTS6	d262	d149
ADAMTS7	d262	d149
ADAMTS8	d1944	d498
ADAMTS9	d2899	d498
ADAMTSL4	d976
ADAP	d2876	d1880
ADAR	d2030	d3497	d2302	d1004
ADAR1	d2030	d3497	d2302	d1004
ADAR2	d3040
ADARB1	d3040
ADA-SCID	d3058	d2331	d3422	d3308	d828	d822	d3607	d1987	d2674	d1461	d1462	d2673	d1054	d314	d3590	d277	d1974	d2850	d174	d528	d2403	d393	d2141	d1594	d489	d301	d1652	d3045	d1166
ADCA	d281	d1982	d560	d2925	d1816	d1978	d388	d2529	d1534	d3393	d2392	d946	d3156	d2876	d939	d833	d2401	d2405
ADCAD1	d2218	d1556	d1594	d748	d2364
ADCAD2	d2459	d3204	d2218	d1594	d3433	d283	d748	d179
ADCK3	d560	d281	d3040	d1322
ADCME	d560	d2068	d3040	d2225	d2224	d281	d1064	d833	d3393
ADCP2	d73	d1563	d3293	d498	d2364
ADCY7	d1880
ADCY9	d277	d498
ADCYAP1	d2068	d1618	d2181	d3307	d1004
ADCYAP1R1	d1541
ADD1	d1880	d1594	d2900	d1534
ADD2	d174	d1487	d1594	d2900
ADD3	d3542	d1880	d2212	d2210	d648	d48	d380	d3198	d63
ADDWOC	d2598	d1541	d2068	d1593	d3040	d3200
ADFN	d123	d2199	d822	d2370
ADH	d1189	d2218	d2531	d1081	d277
ADH1	d1189
ADH1A	d1189
ADH1B	d1081
ADH1C	d2531	d2218
ADH2	d1081
ADH3	d2531	d2218
ADH5	d277
ADHAPS	d101	d2601	d3626
ADHD	d3327	d281	d2068
ADHR	d1631	d1630	d1586	d2452	d2453	d2967	d872
ADHX	d277
ADIPOQ	d2876	d2364	d1711	d3313	d3433	d1297	d283	d748	d1356	d2907	d124
ADIPOR1	d1335	d1711
ADIPOR2	d1335	d1711
ADIPQTL2	d748	d2364	d3433
ADIPQTL3	d748	d2364	d3433
ADIR	d473	d1971
ADK	d1926	d1174
ADL	d1903	d509	d926	d2068
ADLD	d2529	d560	d1618	d1638	d281	d710	d2554	d2433	d2181
ADLTE	d3040	d1243	d2976	d1383	d3281	d1323	d1064	d1289	d2543
ADM	d1546	d3045	d1594	d2648	d2615	d1638
ADMCKD1	d2865	d1327	d2688	d1594	d1429	d2792	d174	d2701	d1356	d1797	d2901	d2277
ADMCKD2	d1356	d1357	d262	d1797
ADORA2	d3047	d431	d566
ADORA2A	d3047	d431	d566
ADORA2B	d2931
ADORA3	d1321
ADPEAF	d3040	d1243	d2976	d1383	d3281	d1323	d1064	d1289	d2543
ADPN	d2876	d2364	d1711	d3313	d3433	d1297	d283	d748	d1356	d2907	d127	d1174	d124
ADPRHL2	d498
ADPRT	d1971	d498	d174	d3597	d2179	d1166
ADPRT1	d1971	d498	d174	d3597	d2179	d1166
ADRA1	d283	d2738	d77
ADRA1B	d283	d2738	d77
ADRA2	d3366	d3172
ADRA2A	d3366	d3172
ADRA2B	d2364
ADRA2C	d1405	d1534
ADRA2L1	d2364
ADRAR	d3366	d3172
ADRB1	d3266	d3528	d2364	d1594	d509	d3535	d2302	d1405	d897
ADRB1R	d3266	d3528	d2364	d1594	d509	d3535	d2302	d1405	d897
ADRB2	d1405	d1987	d446	d277	d2364	d149	d120	d403
ADRB3	d2132	d2364
ADRBK1	d2218	d509	d1594	d2707	d1405	d403
ADRBK2	d2302
ADRBR	d1405	d1987	d446	d277	d2364	d149	d120	d403
ADRESD	d1828	d1243	d2976	d3281	d3040	d1064	d939
ADSA	d939	d281
ADSD	d939	d1624	d344	d2531	d3393
ADSL	d3040	d3002
ADT1P	d2529	d1541	d3040	d3204	d565	d2119	d568	d956	d1123	d939	d526	d1432
ADTB1	d2311	d1202	d2059
ADTB3A	d2340	d388	d2331	d1632
ADVIRC	d1983	d2926	d3573	d1588	d1632	d206	d3200	d1321	d388	d2233	d2340	d526	d2931	d278	d191
AEBP1	d1287
AEI	d1058	d1081	d1644	d1792	d720
AEM	d2237	d568	d3040	d3393	d281	d2231	d284	d1064	d2187	d741	d1108	d1170
AEMK	d2237	d568	d3040	d3393	d281	d2231	d284	d1064	d2187	d741	d1108	d1170
AEP	d22	d3204
AEXS	d2609	d1865	d77	d2738	d1619	d2232	d1371
AEZ	d36	d861
AF15Q14	d1880
AF17	d1880	d2212	d63
AF1P	d1880	d2212	d2302
AF1Q	d64	d1880
AF3P21	d1880
AF4	d2954	d1880	d2234	d3002	d147
AF5Q31	d1880
AF6	d1880	d2212	d498	d63
AF9	d1064	d560	d281	d1880
AFADIN	d1880	d2212	d498	d63
AFAP	d618	d2497	d789	d1865	d1323	d2452	d2496	d80	d690	d3002	d694	d1467	d515	d73	d77	d1588	d1202	d79	d866	d1205	d498	d2047	d1052	d1916	d500	d2738	d687	d2232	d2014	d2068	d2609	d3025	d2046	d2311	d2883	d1726	d2041	d1272
AFD	d2091	d1637	d203	d786	d226	d3200	d1510	d668	d669	d3137	d2005	d1405	d290	d3253
AFD1	d3200	d203	d226	d1510	d668	d786	d2005	d1405	d290	d3253
AFF1	d2954	d1880	d2234	d3002	d147
AFF2	d1239	d2091	d1880	d2750	d2068
AFF3	d473	d1971	d1880
AFF4	d1880
AFFND1	d3251	d1593	d668	d2068
AFFND2	d1637	d3251	d1593	d1321	d686	d1006
AFND	d2692	d2068	d733	d3516	d786	d1593	d352	d261	d1081	d668	d2290	d3246	d3251
AFRICAN	d2788
AFX1	d1970	d2954	d1880	d2234	d3002	d147	d2937
AG2	d498
AGA	d1543	d1977	d1314	d1239	d3040	d1202	d509	d2089	d3025	d271	d2282	d183	d185	d2068
AGA1	d2689
AGAP2	d279	d22	d3204	d2302
AGAT	d498
AGC1	d3393
AGER	d163	d149	d683	d2595
AGF	d2364	d1711
AGGRUS	d2250	d1964
AGL	d1825	d1337
AGMX1	d3315	d1305	d1974	d106	d2065	d3293	d899	d865	d2235	d262	d281	d2918	d699	d833	d825	d2960	d1004
AGMX2	d106
AGO	d1971	d77	d1880	d498
AGO1	d3606
AGO2	d2046
AGOUTI	d1706	d1563	d1711	d1568	d498	d2046	d2364	d1356	d340
AGP7	d3516	d1326	d2585	d3595	d2277
AGPAT2	d1914	d188	d2068	d722
AGPAT8	d2364
AGPS	d101	d2601	d3626
AGR2	d498
AGR3	d498
AGRP	d1356	d899	d2364	d1563	d3184
AGRT	d1356	d899	d2364	d1563	d3184
AGS	d2867	d3261	d1968	d3307	d2068	d2674	d1461	d3040	d1321	d2529	d565	d793	d730	d1081	d3374	d526	d2091	d480	d1356	d1004
AGS1	d2867	d3261	d1968	d3307	d2068	d2674	d1461	d3040	d1321	d2529	d565	d793	d730	d1081	d3374	d526	d2091	d480	d1356	d1004
AGS2	d1356
AGS3	d1356
AGS4	d1356
AGS8	d3266
AGT	d1543	d1707	d3528	d2762	d3204	d1327	d1594	d1585	d220	d779	d2278	d286	d2282	d480	d1857
AGT2	d498
AGTI	d1706	d1563	d1711	d1568	d498	d2046	d2364	d1356	d340
AGTPBP1	d281
AGTR1	d3057	d77	d2219	d220	d97	d509	d970	d1638	d283	d2615	d1943	d1405	d60	d1594
AGTR1A	d3057	d77	d2219	d220	d97	d509	d970	d1638	d283	d2615	d1943	d1405	d60	d1594
AGTR1B	d3057	d77	d2219	d220	d97	d509	d970	d1638	d283	d2615	d1943	d1405	d60	d1594
AGTR2	d2068	d2615	d3040
AGTRL1	d1857	d3528
AGU	d1543	d1977	d1314	d1239	d3040	d1202	d509	d2089	d3025	d271	d2282	d183	d185	d2068
AgX	d1706
AGXT	d2278	d2762	d1585	d480
AGXT1	d2278	d2762	d1585	d480
AGXT2	d498
AH	d1792	d1642	d1644	d972
AHA1	d3198	d3542	d804
AHAS	d478
AHC	d72	d101	d2901	d3062	d2068	d1588	d2520	d95	d1619	d1618	d2738	d1626	d2390	d277	d926	d786	d1781	d1401
AHCH	d72	d101	d2901	d3062	d2068	d1588	d2520	d95	d1619	d1618	d2738	d1626	d2390	d277	d926	d786	d1781	d1401
AHCTF1	d2876
AHCY	d607
AHCYL1	d1523
AHD	d1714	d1964	d1632	d224	d3295	d1556	d222	d2826	d122	d1926	d1468	d3626	d498	d1405	d2936	d2935	d1669	d607	d1745	d176	d2166	d2707	d2270	d3253	d2142	d1594	d369
AHDS	d2091	d631	d2068	d2520	d3620	d956	d2867	d3025	d1178	d281	d315	d284	d2554	d2195	d939	d741	d822
AHH	d897	d498	d509	d454
AHHI	d526
AHI1	d1880	d2212	d648	d388	d2936	d2935
AHL	d55	d1004
AHNAK	d2615	d2046	d2302
AHR	d2209	d1008	d299
AHRR	d1026
AHSA1	d3198	d3542	d804
AHSP	d3027	d3297	d362
AHUS1	d1037	d1280	d1034	d2850	d566	d3308	d1594	d509	d174	d3314	d1438	d683	d67	d3307	d2901
AHUS3	d174	d1594	d2792
AHUS6	d174	d3307
AHX	d72	d101	d2901	d3062	d2068	d1588	d2520	d95	d1619	d1618	d2738	d1626	d2390	d277	d926	d786	d1781	d1401
AI1B	d157
AI1C	d2398	d157	d2002
AI1G	d2876	d1226	d2278	d157	d1041	d480	d2398	d2344
AI2A1	d3355	d2398	d157	d841
AI2A2	d3355	d2398	d157	d841
AI3	d2585	d2398	d157	d1317
AI4	d710	d157
AIB1	d1971
AIB3	d526
AIBP	d3045	d498
AIBZIP	d73	d498
AIC	d1805	d614	d3002	d531	d2068	d2327	d3040	d3025	d1644	d1781	d1916	d2501	d3374	d629	d668	d1219	d3172	d1419	d1064	d1691	d1695
AICDA	d1971	d2653	d349	d473	d2342	d2352
AID	d1971	d2653	d349	d473	d2342	d2352
AIDS	d1518	d833
AIED	d2925	d692	d1632	d725	d388	d2370	d2233	d123	d278	d2340
AIF	d2876	d2936	d2935
AIFM1	d2876	d2936	d2935
AIGF	d1619	d498	d668	d1781	d3253
AIH1	d710	d157
AIH2	d157
AIH3	d157
AIHHT	d710	d157
AIK	d2460	d3002	d2302
AILIM	d262	d277	d699	d2181	d1004
AIM1	d123	d2376	d2046
AIM2	d3497	d2046
AIMAH	d3215	d77	d789	d1618	d1594	d1638	d2433	d2364	d2194	d2263	d2059
AIMP1	d3184	d1880	d2212	d1205	d2046	d3002
AIO	d1971	d1081	d3261	d349
AIOLOS	d1971	d1081	d3261	d349
AIP	d2510	d3266	d3184	d1091	d2001	d1468	d2777	d77	d38	d1461	d1463	d3040	d498	d2915	d2068	d56	d623	d174	d2705	d2706	d3468	d3508	d1459	d1594	d1659
AIP1	d2068	d1880	d3040	d1064	d3307	d1695
AIP4	d1356	d1880	d1926
AIPC	d2783	d1712
AIRE	d72	d1627	d1706	d3058	d489	d2200	d810
AIRS	d916
AIS	d73	d1637	d1371	d1242	d1627	d2311	d1805	d3025	d281	d2801	d872	d2068	d2803	d2197	d498	d2014	d1202	d1490
AIS1	d3324	d3572
AIS2	d72	d3261	d174	d1081	d3572
AIS3	d72	d3261	d174	d1081	d3572
AIS4	d3572
AIS5	d2960	d535	d262	d3432
AIT	d77	d498
AITD1	d2726	d1597	d1641	d3324	d1364
AITD2	d3324	d1364
AITD3	d3324	d1641	d1364
AITD4	d3324	d1364
AITD5	d3432	d1364
AITP	d565	d2850	d1429	d3308	d1652	d1067	d3307
AITR	d272	d2824
AITRL	d272	d2824
AJAP1	d3002	d1205
AK1	d1880	d2212	d174	d648	d2246
AK155	d73	d1880	d498
AK3	d1202	d2311
AK3L1	d1202	d2311
AK4	d1202	d2311
AKAP1	d498
AKAP10	d502
AKAP100	d250
AKAP12	d2460	d3002	d2200
AKAP13	d648	d2212	d1880
AKAP14	d73	d498
AKAP149	d498
AKAP250	d2460	d3002	d2200
AKAP28	d73	d498
AKAP450	d2497	d498	d2302	d1933
AKAP6	d250
AKAP8L	d3278	d1971	d1534
AKAP9	d2497	d498	d2302	d1933
AKE	d2704	d1792
AKIP1	d928	d500	d498
AKNA	d1971
AKR1B1	d98	d77	d1563	d498	d1797	d526
AKR1B10	d1468	d498
AKR1C2	d1511
AKR1C3	d2689
AKR1D1	d607
AKT1	d73	d1971	d77	d3315	d1594	d1880	d2592	d1323	d1322	d1534	d498	d3422	d1858	d2707	d2352
AKT2	d1914	d1563	d1711	d1335	d3433	d498	d1163
AKT3	d2091
AKU	d1554	d1586	d262	d3474	d136
AKV	d354	d2560	d818	d1792
AL	d1561	d2653	d2651	d1880	d2455	d174	d163	d3588	d2179
ALAD	d1626	d1459	d1880	d174	d3426	d2705	d1853
ALADH	d1459	d3426	d1880	d2705
ALADIN	d95	d2302	d2901
ALAP	d1594
ALAS	d560	d1092	d2210	d174	d281	d2705	d1433
ALAS2	d560	d1092	d2210	d174	d281	d2705	d1433
ALASE	d560	d1092	d2210	d174	d281	d2705	d1433
ALB	d1081	d1364	d1546	d1597	d1598	d1641	d1914	d2459	d2489	d283	d318	d3261	d3297
ALCAM	d2960	d262
ALD	d101	d2510	d1611	d2518	d1619	d1638	d692	d3475	d3324	d3307	d3129	d72	d2674	d2891	d3626	d281	d2181	d2529	d2520	d95	d2419	d833	d1877	d2601	d303	d388	d1000	d1004	d2901
ALDA	d1337
ALDB	d1245
ALDH	d2656	d1865	d2232	d77	d1711	d498	d710	d2364	d130	d1174
ALDH1	d710	d2364	d1174	d1711
ALDH10	d3093
ALDH18A1	d526	d2068	d663
ALDH1A1	d710	d2364	d1174	d1711
ALDH1A2	d893	d1880	d3288	d498
ALDH1A3	d623	d498
ALDH2	d2656	d1865	d77	d2232	d130
ALDH3	d498
ALDH3A1	d498
ALDH3A2	d3093
ALDH5A1	d3040	d281	d825	d3186
ALDH6	d623	d498
ALDH7A1	d1064	d822
ALDL1	d101	d3626	d281
ALDO2	d1245
ALDOA	d1337
ALDOB	d1245
ALDP	d101	d804
ALDR	d101	d3626	d281
ALDR1	d98	d77	d1563	d498	d1797	d526
ALDS	d123	d2199	d822	d2370
ALEX1	d498
ALEX2	d498
ALG10	d1933
ALG12	d2091
ALG4	d2876	d279	d2212	d1880
ALGN	d157
ALGS	d1714	d1964	d1632	d224	d3295	d1556	d222	d2826	d122	d1926	d1468	d3626	d498	d1405	d2936	d2935	d1669	d607	d1745	d176	d2166	d2707	d2270	d3253	d2142	d1594	d369
ALGS1	d1714	d1964	d1632	d224	d3295	d1556	d222	d2826	d122	d1926	d1468	d3626	d498	d1405	d2936	d2935	d1669	d607	d1745	d176	d2166	d2707	d2270	d3253	d2142	d1594	d369
ALGS2	d3295	d607	d22	d1594	d2792	d1429	d122	d2904	d2901
ALK1	d258	d2835	d1594	d1478
ALK2	d1880
ALK3	d1726	d1478	d1880	d1594	d2835	d668
ALK4	d73	d77	d1880	d498
ALK5	d2068	d988	d1880	d1593	d222	d176	d669	d929	d2014	d3253
ALK7	d1712	d2364
ALKBH1	d1865	d3002	d3256	d2232
ALKBH2	d498
ALKBH3	d2783	d2782	d498
ALL1	d1970	d1971	d1227	d1880	d2212	d2210	d498	d1776	d64	d63	d77
ALMS	d2692	d1711	d1619	d2620	d283	d748	d2364	d3043	d1925	d1926	d822	d2347	d13	d1461	d1462	d1584	d1583	d1641	d3433	d3025	d59	d277	d335	d255	d2936	d1174	d1401	d1563	d1600	d509	d872	d526	d2925	d1317	d1335	d388	d2935	d897	d1350
ALMS1	d2925	d1563	d1711	d1619	d509	d2364	d897	d1401
ALOX12	d1880
ALOX12B	d720
ALOX15	d2459
ALOX5	d1662	d3422	d1594	d222	d2835	d283	d176	d748	d277	d120
ALOX5AP	d2218	d3204	d262	d2814	d277
ALOXE3	d2483	d2876	d1662	d741	d1792	d720
ALP	d1146	d2218	d509	d283	d3587	d748	d1356	d897
ALP56	d916	d149	d2302
ALPI	d3184
ALPIF	d1629
ALPL	d2460	d1630	d2510	d3040	d841	d1629	d3002
ALPP	d769
ALPPL2	d3041
ALPS	d3261	d1968	d340	d3308	d3477	d3307	d1468	d77	d3516	d1326	d1464	d2492	d498	d1368	d3494	d2277	d1971	d1561	d3374	d2850	d174	d1081	d3278	d300	d1652	d1461	d2901
ALPS1A	d3261	d1968	d340	d3308	d3477	d3307	d1468	d77	d3516	d1326	d1464	d2492	d498	d1368	d3494	d2277	d1971	d1561	d3374	d2850	d174	d1081	d3278	d300	d1652	d1461	d2901
ALPS1B	d3261	d1968	d340	d3308	d3477	d3307	d1468	d77	d3516	d1326	d1464	d2492	d498	d1368	d3494	d2277	d1971	d1561	d3374	d2850	d174	d1081	d3278	d300	d1652	d1461	d2901
ALPS2A	d1561	d174	d300	d2283	d3307
ALPS2B	d1494
ALPS4	d2954	d1971	d77	d1225	d1880	d2651	d1205	d998	d498	d2234	d3002	d3289	d2302	d2039	d2937	d2179	d2082
ALR	d1797	d2688
ALRH	d2962	d861	d277	d285
ALS	d2529	d2510	d164	d2195	d939	d1170
ALS1	d2091	d2867	d2137	d2510	d466	d953	d2520	d3147	d2225	d2195	d3475	d281	d2194	d2187	d164	d526	d833
ALS10	d2529	d2137	d164	d2914	d939	d833
ALS11	d164
ALS2	d2529	d2510	d164	d2195	d939	d1170
ALS2CR1	d3288	d498
ALS2CR17	d279	d1323	d1322
ALS3	d2194	d164
ALS4	d3147	d2137	d585	d710	d2195
ALS5	d2520	d164
ALS6	d164
ALS7	d164
ALS8	d3147	d2137	d3393	d164	d2195	d1170
ALS9	d833	d164
ALSFTD	d2137	d833	d164	d1383	d1170
ALSG	d1637	d2583	d841	d3618	d733	d811	d1789	d816	d1790
ALSJ	d2529	d2510	d164	d2195	d939	d1170
ALSS	d2692	d1711	d1619	d2620	d283	d748	d2364	d3043	d1925	d1926	d822	d2347	d13	d1461	d1462	d1584	d1583	d1641	d3433	d3025	d59	d277	d335	d255	d2936	d1174	d1401	d1563	d1600	d509	d872	d526	d2925	d1317	d1335	d388	d2935	d897	d1350
ALTE	d3288	d498
ALUNC	d140
ALURBP	d3327
ALX	d1880	d3288	d498
ALX3	d1712
ALX4	d3253
ALXR	d149
AMAC1	d277
AMB11	d498
AMBN	d156	d858
AMBP	d1164	d2792
AMBRA1	d2294	d1205	d3002
AMC	d3147	d2068	d490	d786	d3293	d568	d2531	d3025	d263	d1419	d1816	d2914	d2195	d2194	d741	d673
AMCase	d1288	d277
AMCBX1	d3422
AMCBX2	d2841	d3422
AMCD1	d3152	d263	d741	d673
AMCN	d3147	d3293	d568	d263	d2195	d741
AMCX1	d3147	d2068	d1816	d786	d2531	d3025	d263	d2914	d2195	d2194	d741	d673
AMCX5	d263
AMD	d2510	d3532	d3204	d1618	d1397	d283	d2364	d2194	d3609	d3025	d2914	d1405	d3333	d1977	d509	d1601	d508	d176	d3467	d290	d1338	d1339	d953	d22	d1337
AMDG	d2692	d741	d1386
AMDH	d938	d2876	d19
AME	d3204	d970	d473	d380	d3307	d670	d77	d1880	d135	d277	d2212	d1405	d2529	d1971	d1622	d2701	d648	d1858	d916	d647	d2215	d1594	d2210	d64	d61	d63
AME2	d1594
AMELX	d157
AMELY	d157
AMF	d560	d1546	d2960	d174	d262	d281	d1266	d2194	d2068
AMFR	d2501	d1205	d498	d3002
AMG	d157
AMGL	d157
AMGY	d157
AMH	d1490	d2689	d786	d2801	d1363	d1352
AMHR	d1363	d73	d498
AMHR2	d1363	d73	d498
AMICA1	d1880	d66	d2212
AMIDA	d1880
AML	d2890	d1880	d3058	d2212	d2213	d2210	d174	d3002	d63	d645
AML1	d473	d3002	d380	d3307	d670	d2890	d1202	d1205	d52	d1970	d1971	d174	d648	d649	d916	d647	d2215	d2212	d2210	d1045	d64	d61	d1880	d63
AML1T1	d1880	d2215	d2212	d2364	d63
AML2	d1707	d498	d281	d277
AML3	d2459	d2460	d1880	d1525	d2210	d3025	d3002	d403	d670
AMLCR2	d1880
AMMECR1	d2068
AMN	d101	d2510	d1611	d2518	d1619	d2419	d692	d3475	d3324	d3307	d3129	d72	d2674	d2891	d3626	d281	d2181	d2529	d2520	d95	d1638	d174	d833	d1877	d2601	d303	d388	d1000	d1004	d2901
AMOT	d3002
AMPA 1	d3327
AMPA 2	d2510	d164	d2137	d3040
AMPA 3	d2068	d3620	d3040	d1064	d1432	d833	d1004
AMPD1	d2194	d1405	d3204
AMPD2	d1356
AMPH	d3191	d3040	d498	d928
AMPH2	d1468	d3040	d498
AMPHL	d1468	d3040	d498
AMRF	d2775	d1327	d3040	d2792	d2225	d2224	d281	d1064	d939	d3393	d1261
AMS	d1599	d1981	d982	d1593	d741	d3251	d819	d1401
AMVC	d2124
AMY	d2302
AMY1	d1720
AMY1A	d1720
AMYLO-1	d2463	d1337	d2465	d1618	d509	d1601	d3091	d508	d2364	d1925	d2194	d3327	d1405
AN	d3606	d2091	d2926	d560	d597	d786	d1619	d2376	d388	d1321	d686	d3587	d281	d526	d123	d197	d2937	d2068
AN2	d3606	d2091	d2926	d560	d597	d786	d1619	d2376	d388	d1321	d686	d3587	d281	d526	d123	d197	d2937	d2068
ANAPC2	d3092
ANCO1	d648	d2212	d1880	d498
ANCR	d1632	d3620	d281	d804	d2364	d123	d3327	d143	d1981	d2771	d2068	d1571	d3040	d2737	d3025	d1401	d1706	d1816	d3186	d568	d710	d2376	d178	d2405	d2091	d2947	d2141	d3297	d1064	d1261	d1791
ANDD	d1613	d1610	d2068	d3188	d3570	d311	d281	d2935	d6	d2194	d2936	d2001
ANE1	d2068	d2205	d3040	d2674
ANF	d1594	d286
ANFH	d994	d3311	d3313	d3516	d2455	d1081	d3261
ANG	d2674	d164
ANG1	d1323
ANG2	d1468	d73	d1943	d1323	d658	d2829	d1322	d2912	d880	d498	d60
ANGPT1	d1323
ANGPT2	d1468	d73	d1943	d1323	d658	d2829	d1322	d2912	d880	d498	d60
ANGPT5	d283	d748
ANGPTL3	d283	d748
ANGPTL4	d1711	d2046	d498	d283	d2364
ANGPTL6	d2364	d1711
ANH1	d2890	d1880	d2210	d1755	d174	d3297	d1433	d1405
ANIB1	d3215	d566	d988	d1728	d1594	d176	d1797	d305	d2688
ANIB10	d176	d1728
ANIB2	d3215	d988	d1728	d176	d2688	d1797	d2014
ANIB3	d176	d1728	d3215	d222
ANIB4	d176	d1728
ANIB5	d176	d1728	d3215
ANIB6	d1728	d176	d748	d3433	d222
ANIB7	d176	d1728	d1714	d222
ANIB8	d176	d1728
ANIB9	d176	d1728
ANIC	d1619	d1781	d3393
ANK	d1487	d2068
ANK1	d1487	d2068
ANK2	d3266	d502	d3529	d3087	d3535	d286	d422	d1933
ANK3	d463	d502
ANKH	d480	d2457	d203	d613	d1583	d2440	d262	d403	d1401
ANKHD1	d3288	d498
ANKRD1	d283	d164	d509
ANKRD11	d648	d2212	d1880	d498
ANKRD15	d2899	d2867	d2068	d568	d498
ANKRD2	d2234	d3002	d164	d2954
ANKRD21	d1880
ANKRD23	d1711
ANKRD26	d2364	d1711
ANKS1B	d1880
ANKTM1	d618	d1867	d2954	d2460	d1918	d1205	d1551	d2234	d3002	d2318
ANKYRIN-G	d463	d502
ANM	d1615	d1618	d3393	d741	d2264
ANNEXIN	d73	d498
ANNEXIN I	d1164
ANOP1	d822	d206	d2068
ANOP2	d2091	d1637	d2068	d1219	d786	d206	d1321	d2616	d669	d526	d1691	d3251	d3253	d384
ANP	d1594	d286
ANP32A	d560	d1880	d2212	d281	d63
ANP32C	d73	d498
ANP32D	d73	d498
ANPEP	d1034	d3387	d1880	d1280	d2918	d2931	d66
ANPRA	d1405	d1594
ANPRB	d938	d2757	d837
ANPRC	d1594
ANT	d2115	d1146	d2117	d2772	d1604	d22	d509	d2401
ANT1	d2115	d1146	d2117	d2772	d1604	d22	d509	d2401
Antp	d1880	d669
ANTXR1	d215	d1419
ANTXR2	d215	d1202
ANX1	d1164
ANX11	d3001	d3288	d498
ANX13	d73	d498
ANX2	d403
ANX2LG	d804
ANX2P1	d403
ANX2P2	d403
ANX2P3	d403
ANX7	d1468	d1306	d498
ANX8	d1880	d2212
ANXA1	d1164
ANXA11	d3001	d3288	d498
ANXA13	d73	d498
ANXA2	d403
ANXA7	d1468	d1306	d498
ANXA8	d1880	d2212
AO2	d456	d1816	d3378	d3025	d669	d2549	d938	d2914	d1934	d673
AOA	d560	d2068	d1242	d2520	d1556	d1610	d281	d710	d284	d939	d1170	d2401	d1261
AOA1	d560	d2068	d1242	d2520	d1556	d1610	d281	d710	d284	d939	d1170	d2401	d1261
AOA2	d3200	d560	d585	d956	d3025	d281	d2194	d939	d1405	d3393	d1261
AOCH	d237	d669
AOEB166	d262	d2440
AOFMD	d630	d2936	d2935
AOI	d673	d669	d2694
AOII	d456	d1816	d3378	d3025	d669	d2549	d938	d2914	d1934	d673
AOIII	d938
AOM	d1861	d388	d822	d708	d2068	d2119	d1321	d2628	d1401	d2463	d2465	d232	d669	d2233	d526	d2014	d2925	d2926	d976
AOMS1	d2086	d2364	d2218	d1711	d1594	d1600	d3204	d748	d1266	d1174
AOP1	d73	d1880	d1279	d498
AORF	d2960	d1594	d1429	d2792	d262	d1797	d822	d2277
AORTA	d176	d2014	d222
AORTIC	d176	d2014	d222
AOS	d2091	d657	d3040	d1964	d715	d2061	d1880	d1593	d1594	d2835	d258	d2389	d2707	d1064	d2529	d3251	d3295	d2598	d2068
AOX1	d164
AP	d3605	d822	d3204
AP1	d1468	d1971	d2339	d3040	d2456	d498	d3002	d309
AP162	d73	d3355	d2456	d498	d403
AP1B1	d2311	d1202	d2059
AP1S2	d3620	d2068
AP2	d2294	d1593
AP2REP	d3288	d1971	d498
AP2TF	d2294	d1593
AP3B	d2520	d281	d2515
AP3B1	d2340	d388	d2331	d1632
AP3B2	d2520	d281	d2515
APA	d2899	d498
APAF1	d2046	d1534
APBA1	d2876	d281	d149	d1242
APBA2	d149
APBA3	d833	d149
APBB1	d833	d149
APBB2	d149
APBD	d2529	d509	d1825	d1337	d164	d3467	d2530	d833	d2181	d1401
APC	d618	d2497	d789	d1865	d1323	d2452	d2496	d80	d690	d3002	d694	d1467	d515	d73	d77	d1588	d1202	d79	d866	d1205	d498	d2047	d1052	d1916	d500	d2738	d687	d2232	d2014	d2068	d2609	d3025	d2046	d2311	d2883	d1726	d2041	d1272
APC2	d3092
APCA	d560	d3040	d956	d1397	d281	d2231	d1432	d912	d3539
APCS	d163	d262	d149	d3433
APE	d1865	d3118	d1867	d498	d2234	d3002	d164	d2232
APE1	d1865	d3118	d1867	d2234	d3002	d164	d2232
APE2	d1880
APECED	d1611	d2413	d1619	d3294	d3324	d3572	d140	d72	d1461	d1462	d3432	d1641	d1789	d1627	d1720	d95	d604	d790	d174	d733	d810	d872	d641	d646	d292	d489	d303	d301	d1279	d2901
APEH	d2899	d498
APEX1	d1865	d3118	d1867	d2234	d3002	d164	d2232
APEX2	d1880
APEXL2	d1880
APG16L	d683	d779
APG4	d3002	d1205
APG4C	d3002	d1205
APG5	d1494	d1971	d3184	d473	d3542	d3198
APG5L	d1494	d1971	d3184	d473	d3542	d3198
APG5-LIKE	d1494	d1971	d3184	d473	d3542	d3198
APG9L1	d3184
APH	d2899	d498
APH1A	d1356	d1322
APH1B	d1356	d149	d1322
APH2	d1356	d149
API1	d498
API2	d498
API4	d2954	d73	d1834	d349	d1026	d2973	d1461	d1463	d1594	d2046	d498	d2234	d3002	d1081	d1902	d1971	d2352	d3261	d2181
API5	d1880
APITD1	d2302
APJ	d1857	d3528
APKD	d2692	d2040	d3204	d2792	d222	d2240	d515	d2953	d1327	d599	d2119	d3025	d2281	d1487	d3215	d565	d2688	d604	d1728	d3405	d176	d2232	d2707	d3469	d3251	d911	d3426	d1594	d3297	d3447	d305	d1797	d242
APKD3	d3215	d2688	d1594	d176	d305	d1797
APL	d1711	d1968	d2792	d3559	d140	d647	d2674	d1326	d1880	d2061	d1429	d865	d2283	d1461	d2277	d1914	d2235	d1081	d522	d1599	d2212	d2967	d63	d1586	d66	d1004
APLN	d1857	d3528
APLP	d149	d2283
APLP1	d149	d2283
APLP2	d149
APM1	d2876	d2364	d1711	d3313	d3433	d1297	d283	d748	d1356	d2907	d124
APMR1	d2068
APMR2	d2068
APNG	d73	d498
APNH	d1594
APO1	d3261	d349	d3369	d2531	d164	d149	d2302	d1926	d2674	d1461	d2497	d262	d498	d1174	d1624	d1971	d1561	d1834	d1081	d833	d3175	d3393	d301	d3278	d3045
APO2	d1971	d457	d2674	d473	d498
APO2L	d3002	d73	d1971	d1461	d2061	d1205	d498	d262	d277	d323	d2179	d2181
APO3	d2302
APOA1	d3204	d2218	d1594	d1600	d283	d748	d163	d3271
APOA1BP	d3045	d498
APOA2	d1556
APOA4	d283
APOA5	d1600
APOAV	d1600
APOB	d1266	d1433	d1541	d1556	d1613	d1706	d174	d2218	d2364	d281	d283	d3204	d3297	d3307	d3570	d560	d6	d658	d710	d748	d810
APOB48	d1613	d3204	d1556	d658	d283	d1706	d748	d2364	d6	d3307	d498	d1266	d1264	d1541	d560	d174	d810	d710	d2218	d3570	d3297	d281	d1433
APOBEC1	d1468	d1202	d2311	d498
APOBEC3A	d2501	d3590
APOBEC3C	d73	d1971	d1880	d498	d2501	d3590	d647
APOBEC3D	d73	d1880	d647	d498
APOBEC3G	d1461	d1880	d1463	d2210	d1518
APOBEC3H	d2501	d3590
APOC1	d833	d149
APOC2	d2240	d1556	d1573
APOC3	d1600	d2218	d283
APOE	d110	d149	d833
APOER	d2954	d1816	d1335	d3393	d2234	d283	d176	d2364	d149	d3002
APOER2	d748	d970	d2218
APOH	d217
APOJ	d568	d431	d77	d3186	d1326	d79	d498	d283	d1706	d748	d149	d3175	d2222	d1118	d2277
APOLD1	d3040	d3204
APOM	d283
APOO	d2364
APOPAIN	d2459	d431	d3184	d1534	d149	d2179	d1468	d2899	d1880	d498	d1405	d3606	d1971	d2688	d2352	d2723	d2928	d1797	d2041
APP	d563	d2776	d431	d3204	d565	d3040	d1688	d1335	d2531	d2235	d163	d2302	d916	d149	d833
APPBP2	d149
APPS	d73	d2490	d1322	d498	d149
APR	d1971	d2954	d1816	d1880	d1335	d3393	d2234	d283	d176	d3278	d149	d2364	d3277	d3002
APRF	d1971	d3140	d1711	d1880	d1943	d779	d3278	d2814	d1405
APRG1	d498
APRIL	d2696	d3261	d202	d3168	d2235	d262	d1081	d2815	d3257	d2960
APS	d1971	d349	d498
APS I	d1611	d2413	d1619	d3294	d3324	d3572	d140	d72	d1461	d1462	d3432	d1641	d1789	d1627	d1720	d95	d604	d790	d174	d733	d810	d872	d641	d646	d292	d489	d303	d301	d1279	d2901
APS II	d72	d1627	d2696	d2200	d1688	d489	d1597	d174	d2235	d3572	d1364
APS1	d1611	d2413	d1619	d3294	d3324	d3572	d3432	d140	d72	d1461	d1462	d2615	d1641	d1789	d1627	d1720	d95	d604	d790	d174	d733	d810	d872	d641	d646	d292	d489	d303	d301	d1279	d2901
APS2	d72	d1627	d2696	d2200	d1688	d489	d2615	d174	d2235	d3572	d1597	d1364
APSB	d1724	d804	d1719
APSM	d1401	d379	d3307	d3043	d822	d2277
APSS	d1054	d1081
APT1	d2497	d3261	d349	d202	d2531	d164	d804	d2302	d535	d1926	d2674	d1461	d3168	d262	d498	d3369	d1174	d1624	d1971	d1561	d1834	d1081	d833	d3175	d3393	d301	d3278	d3045	d149
APT1LG1	d3229	d1971	d3140	d3369	d3045	d3261	d2046	d262	d1081	d3081
APTX	d282	d3475	d281	d1610
APVR	d715	d3018	d2835	d1594
APXL	d123	d2370	d2046
AQP1	d1880	d174	d713	d2936	d2935
AQP12	d2876
AQP12A	d2876
AQP2	d1543	d1626	d1633	d872	d2701	d2282
AQP3	d2701	d872
AQP4	d2529	d3281	d2209	d2411	d3389	d2325	d3040	d2297	d281	d926	d872	d1064	d426	d2181
AQP5	d1565	d1620
AQP7	d1711	d1880	d3433	d2364	d66
AQP7L	d1711	d1880	d3433	d2364	d66
AQP-CHIP	d1880	d174	d713	d2936	d2935
AQPX2	d2876
AR	d1637	d1490	d1805	d786	d1619	d1552	d2240	d2302	d2195	d2194	d2364	d1468	d73	d2750	d2137	d77	d1461	d1463	d498	d313	d2068	d2876	d1706	d98	d1563	d2783	d3475	d2440	d526	d1371	d2218	d1239	d1990	d1511	d262	d2801	d1797
ARA	d2788	d203	d1880	d1526	d2811	d810	d136
ARA9	d1468	d2777	d623	d77	d38	d1461	d1463	d498
ARAF1	d1665
ARALAR	d3393
ARAP3	d215
ARB	d1321	d191
ARB1	d498
ARB2	d2925	d3433	d1711
ARC	d2876	d2194	d926
ARC105	d893	d1706
ARC92	d1494
ARCA1	d939	d560	d281	d2405
ARCA2	d560	d281	d1261
ARCC1	d526	d388
ARCII	d2483	d2876	d2501	d2509	d1081	d1644	d1792
ARCL1	d2459	d1637	d2831	d798	d988	d226	d1203	d1594	d3043	d261	d176	d717	d2389	d1401
ARCL2	d2091	d798	d2068	d3040	d841	d3025	d717	d710	d2233
ARCMT2B	d2194
ARCN1	d1880
ARD1	d498
ARD1A	d498
AREG	d2501	d2509	d1081	d2814	d1792
AREI	d1081	d1644	d1645
ARF1	d605
ARF2	d2302
ARF4	d2302
ARF5	d605
ARF6	d605
ARFGAP2	d605
ARFGEF2	d2091
ARFGEP100	d1322	d498
ARFIP1	d605
ARFIP2	d605	d1534
ARFL3	d2925	d605	d2936	d2935
ARG	d648	d1045	d2212	d1880	d63
ARGP1	d2364
ARH	d283	d1556	d748	d226	d1556
ARH1	d283	d226	d748	d1556
ARH12	d3497	d149	d1321	d1077
ARH2	d283	d226	d748	d1556
ARH3	d498
ARH9	d2046
ARHA	d3497	d149	d1321	d1077
ARHC	d2046
ARHGAP1	d3002	d1205
ARHGAP11A	d1880	d2212
ARHGAP14	d2876	d2068
ARHGAP15	d1880	d2212
ARHGAP2	d925
ARHGAP20	d1880	d645
ARHGAP24	d3113	d498
ARHGAP26	d1880	d1776
ARHGAP3	d279	d1323
ARHGAP4	d872
ARHGAP7	d1468	d498
ARHGAP8	d498
ARHGAP9	d1880
ARHGDIA	d124
ARHGEF11	d498
ARHGEF12	d2212	d1880	d1594	d63
ARHGEF3	d3288	d1880	d2212	d2615	d498	d63
ARHGEF5	d440
ARHGEF6	d3620	d2068
ARHGEF7	d1880	d2212
ARHGEF9	d1064	d2068
ARHH	d473	d1971	d2352
ARHI	d77	d498
ARHI1	d2754	d3043	d1401
ARHP	d2461	d1631	d1630	d2452	d2453	d841	d2967	d318	d3043	d822	d1401
ARHQ	d3288	d498
ARHR	d2461	d1631	d1630	d2452	d2453	d841	d2967	d318	d3043	d822	d1401
ARI2	d1880	d66
ARID4A	d2501	d348	d2937	d1880	d2212	d1322	d2737	d498	d178
ARID4B	d2937	d1880	d178	d2737
ARID5A	d997	d1880	d498
ARID5B	d786	d2364
ARIH	d1510	d1642	d1644	d2620	d383
ARIH2	d1880	d66
ARIX	d2692	d1006
ARK1	d2460	d3002	d2302
ARK5	d3184
ARL1	d1468	d605	d498
ARL11	d77	d1880	d2491	d498	d1110	d645
ARL13B	d335
ARL2L1	d335
ARL3	d2925	d605	d2936	d2935
ARL6	d335
ARL6IP4	d1712
ARLTS1	d77	d1880	d2491	d498	d1110	d645
ARMC10	d1468	d498
ARMC3	d73	d498
ARMCX2	d498
ARMCX3	d498
ARMD1	d1982	d630	d3204	d1588	d1632	d1594	d1755	d388	d1356	d526	d2931	d2925
ARMD10	d283	d1982
ARMD11	d1982
ARMD2	d1982
ARMD3	d1982	d798
ARMD4	d1982	d2364
ARMD5	d1982	d3616	d2068	d681	d526	d741	d2405
ARMD6	d1982	d2936	d2935
ARMD8	d1982	d388	d2364
ARMD9	d1982
ARMET	d73	d2899	d498
ARMETL1	d2531
ARNIP	d2302	d498
ARNO	d1880	d3277
ARNT	d1970	d1971	d1045	d1202	d2890	d1880	d2215	d2212	d1205	d2210	d174	d3002	d649	d669	d52	d380	d647	d63
ARNTL	d3107	d2302
ARP	d73	d2899	d498
ARP1	d3288	d77	d498	d2627
ARP10	d2501	d3590
ARPA	d224	d929	d2549
ARPHM	d2091	d3040
ARPKD	d2843	d2825	d3456	d515	d1306	d599	d2389	d2688	d2937	d607	d174	d2707	d938	d1592	d1423	d1594	d306	d305	d1797	d2901
ARPP	d2234	d3002	d164	d2954
ARRB1	d498
ARRB2	d2925	d3433	d1711
ARRDC3	d73	d498
ARSA	d2087	d2529	d560	d2518	d1137	d281	d1288
ARSA1	d498
ARSACS	d560	d1242	d2119	d3025	d281	d939	d1401
ARSAL	d939	d281	d3025
ARSB	d938
ARSC	d3607	d1619	d614	d1644
ARSD	d614
ARSE	d2087	d1644	d614
ARSF	d614
ARSI	d498
ART	d1356	d899	d2364	d1563	d3184
ART1	d2954	d1880	d605	d2234	d3002	d178
ART2	d605
ARTS	d2068	d585	d281	d1356	d822	d2405	d1401
ARTS1	d1594
ARVC10	d250	d509
ARVC11	d3535	d250	d3266	d509
ARVC12	d3266	d509	d3535	d1405	d3250
ARVC2	d3535	d3266
ARVC5	d250
ARVC6	d250
ARVC7	d3075	d3266	d509	d3535	d287	d2194
ARVC8	d250	d509
ARVC9	d509
ARVCF	d893	d669
ARVD1	d994	d1917	d3085	d3250	d953	d3529	d509	d1601	d290	d3266	d3535	d749	d3528	d2222	d1916	d250	d1405	d897	d179
ARVD10	d250	d509
ARVD11	d3535	d250	d3266	d509
ARVD12	d3266	d509	d3535	d1405	d3250
ARVD2	d3535	d3266
ARVD5	d250
ARVD6	d250
ARVD7	d3075	d3266	d509	d3535	d287	d2194
ARVD8	d250	d509
ARVD9	d509
ARVP	d916	d149	d2737	d2302	d872
ARX	d2692	d1538	d3040	d2068	d956	d1525	d1919	d2616	d175	d3620	d1064	d2378	d384	d1695	d670
AS	d1632	d3620	d281	d804	d2364	d123	d3327	d143	d1981	d2771	d2068	d1571	d3040	d2737	d3025	d1401	d1706	d1816	d3186	d568	d710	d2376	d178	d2405	d2091	d2947	d2141	d3297	d1064	d1261	d1791
AS1	d760	d953	d861	d277	d285
AS160	d861	d285
AS3	d2937
ASAH	d2068	d2960	d1202	d1522	d174	d1168	d262	d1081	d1515	d1778	d2914	d3327
ASAH2C	d149
ASAH2L	d149
ASAM	d1323	d2364	d498
ASAP	d2460	d3002
ASAT	d2115	d2529	d560	d2518	d174	d281	d3129
ASB11	d498
ASC	d1880	d3497	d2046
ASC2	d526
ASCL1	d1643
ASCL2	d3002	d1205
ASD I	d715	d176	d226
ASD II	d715	d176	d226
ASD2	d715	d3295	d870
ASD3	d1641	d710
ASD4	d509	d2119	d2835	d2120	d2549	d1405	d897	d1014	d1594
ASDP	d1178
ASF	d498
ASFGF2	d283	d1323	d77
ASG	d1706	d313	d2390
ASGR1	d2674	d3307	d907
ASGR2	d2674	d3307	d907
ASH	d3266	d3250	d2219	d509	d226	d1594	d1601	d222	d1597	d3535	d176	d1858	d3532	d2217	d2194	d1405	d2014	d1933
ASH-	d1541	d1618
ASH1	d1880
ASH2	d3002	d1205
ASIC	d2209	d3204	d22	d1008	d299	d2181
ASIC1	d2209	d3204	d22	d1008	d299	d2181
ASIC4	d284
ASIP	d1706	d1563	d1711	d1568	d498	d2046	d2364	d1356	d340
ASK1	d1405	d164	d3422	d2218
ASKL1	d3113	d498
ASLHN	d1865	d1866	d2792	d1482	d2068	d771	d1594	d1397	d1429	d3447	d2232	d2620	d698	d2277	d822	d3043	d1401
ASLN	d1865	d1866	d2792	d1482	d2068	d771	d1594	d1397	d1429	d3447	d2232	d2620	d698	d2277	d822	d3043	d1401
ASM	d1618	d1537	d2046	d2234	d3002	d748	d2364	d1925	d1926	d3606	d77	d1306	d1461	d1463	d1205	d498	d2460	d98	d97	d1600	d351	d174	d3271	d2954	d997	d2339
ASM1	d2954	d997	d1618	d98	d77	d1306	d97	d351	d2460	d498	d2234	d3606	d3002	d2364	d1537
ASMD	d2068	d3587	d526	d197	d745
ASNA1	d498
ASOD	d2068	d3587	d526	d197	d745
ASP	d1494	d3184	d1711	d473	d1943	d2792	d1322	d3002	d1706	d2364	d2277	d1982	d2068	d1326	d3040	d2046	d498	d277	d1556	d1914	d1971	d1563	d2468	d3198	d1568	d1064	d3542	d340	d2091	d1429	d1045	d1356	d1163
ASPA	d1288	d488	d3276
ASPED	d262	d2440
ASPG1	d3327
ASPH	d1468	d2460	d598	d498	d3002	d3251
ASPL	d2899	d3002	d498
ASPM	d2091	d2068	d3040	d1322	d1064
ASPN	d262	d1809	d1509	d2440
ASPP1	d498
ASPP2	d1541	d498
ASPS	d3002
ASPSCR1	d2899	d3002	d498
ASRT1	d760	d953	d861	d277	d285
ASRT2	d760	d953	d861	d277	d285
ASRT3	d760	d953	d861	d277	d285
ASRT4	d760	d953	d2962	d861	d277	d285
ASRT5	d760	d953	d861	d277	d285
ASRT6	d760	d953	d861	d277	d285
ASRT7	d760	d953	d861	d277	d285
ASSA	d2692	d3025	d710	d669
ASTL	d1880	d1971
ASV	d1880	d2456	d2967	d3002	d309
AT1	d3181	d1711	d1990	d2491	d283	d1706	d281	d941	d284	d526	d2195	d1902	d741	d3025	d2342	d73	d3147	d2068	d13	d2674	d1880	d1323	d2046	d498	d2212	d1971	d3315	d560	d1974	d2520	d449	d568	d2554	d174	d648	d3278	d2256	d939	d393	d3277	d2352	d645	d2091	d3616	d956	d1185	d2145	d3393	d2041
AT2R1	d3057	d77	d2219	d220	d97	d509	d970	d1638	d283	d2615	d1943	d1405	d60	d1594
AT3	d2788	d2789	d994	d3312	d3313	d2830	d2617	d3525	d218
AT744.1	d710
AT744.2	d710
ATA	d3181	d1711	d1990	d283	d1706	d941	d284	d526	d2195	d1902	d741	d3025	d2342	d73	d3147	d2068	d13	d2674	d1880	d1323	d2491	d498	d2212	d1971	d3393	d3315	d560	d1974	d449	d568	d2554	d174	d648	d3278	d2256	d939	d393	d3277	d2352	d645	d2091	d3616	d956	d1185	d2145	d281	d2041	d1166
ATA2	d3184
ATA3	d498
ATAD3A	d2460	d3002
ATAD3B	d2460	d3002	d498
ATB(0+)	d2364
ATC	d3181	d1711	d1990	d283	d1706	d941	d284	d526	d2195	d1902	d741	d3025	d2342	d73	d3147	d2068	d13	d2674	d1880	d1323	d2491	d498	d2212	d1971	d3393	d3315	d560	d1974	d449	d568	d2554	d174	d648	d3278	d2256	d939	d393	d3277	d2352	d645	d2091	d3616	d956	d1185	d2145	d281	d2041	d1166
ATC2	d1401
ATCAY	d560	d3184	d3393	d281	d3570	d939
ATD	d3181	d1711	d1990	d283	d1706	d941	d284	d526	d2195	d1902	d741	d3025	d2342	d73	d3147	d2068	d13	d2674	d1880	d1323	d2491	d498	d2212	d1971	d3393	d3315	d560	d1974	d449	d568	d2554	d174	d648	d3278	d2256	d939	d393	d3277	d2352	d645	d2091	d3616	d956	d1185	d2145	d281	d2041	d1166
ATD1	d2692	d2925	d1541	d993	d607	d1594	d810	d2707	d3066	d2914	d2277	d2068
ATD2	d2692	d622
ATDC	d3288	d281	d498
ATE	d3181	d1711	d1990	d283	d1706	d941	d284	d526	d2195	d1902	d741	d3025	d2342	d73	d3147	d2068	d13	d2674	d1880	d1323	d2491	d498	d2212	d1971	d3393	d3315	d560	d1974	d449	d568	d2554	d174	d648	d3278	d2256	d939	d393	d3277	d2352	d645	d2091	d3616	d956	d1185	d2145	d281	d2041	d1166
ATE1	d2605
ATF1	d2046	d3002	d1514	d667
ATF2	d2501	d3040	d498	d281	d340
ATF4	d3277	d1880	d682
ATF6	d3433	d2936	d2935
ATFB1	d286	d3204
ATFB2	d286
ATFB3	d286
ATFB4	d286
ATFB5	d283	d286	d287	d3204
ATFB6	d509	d3266	d286
ATFB7	d286
ATG16L1	d683	d779
ATG4C	d3002	d1205
ATG5	d1494	d1971	d3184	d473	d3542	d3198
ATG9A	d3184
ATG9B	d3184
ATGL	d1644
ATH1	d822	d1401
ATHS	d283	d748	d2218
ATIC	d388
ATIN	d1716	d2065	d1326	d3494	d211	d2495	d1004	d2277
ATIP	d498
ATK	d2459	d825	d3293	d106	d473	d899	d1971	d277	d2918	d699	d645	d1880	d403
ATL1	d1486	d2520
ATLD	d282	d2342	d281
ATM	d3277	d1706	d3315	d2779	d1880	d1990	d3279	d1534	d2352	d283	d2342	d281	d1185	d1971	d2937	d2041	d3278
ATMDS	d2068	d3620	d3297	d174	d143
ATN	d3200	d1511	d2068	d1632	d2046	d2737	d725	d2370	d2376	d123	d178	d1436
ATN1	d2775	d560	d2068	d1978	d3040	d1534	d2224	d2195	d281	d2225	d1064	d833
ATOD	d2876	d983	d2334	d861	d277	d285	d2814
ATOD1	d2876	d983	d2334	d861	d277	d285	d2814
ATOD2	d983	d2962	d861	d1644	d1646	d285	d277	d2814
ATOD3	d861	d277	d285
ATOD4	d2814	d861	d277	d285
ATOD5	d861	d277	d285
ATOD6	d861	d277	d285
ATOH1	d822	d1401
ATOH5	d1563
ATOPY	d2876	d983	d446	d2962	d861	d1045	d277	d285	d3271	d1791
ATOX1	d3040	d1632
ATP10A	d2068	d2737	d281	d2364	d1064	d178
ATP10C	d2068	d2737	d281	d2364	d1064	d178
ATP11C	d1627
ATP13A2	d833	d2531
ATP1A1	d1594
ATP1A2	d1432
ATP1A3	d956
ATP1B1	d3611	d1712
ATP1G1	d1337
ATP2A2	d818	d1594	d498	d2501	d1405	d1792
ATP2A3	d498
ATP2B	d818	d1594	d498	d2501	d1405	d1792
ATP2B1	d3289
ATP2B2	d3577	d822	d1401
ATP2C1	d818
ATP4B	d174	d1279	d292
ATP5	d3002	d1205
ATP5A	d1726
ATP5A1	d1726
ATP5J	d3002	d1205
ATP6AP2	d1064	d3620	d2068
ATP6B1	d22	d2456	d3043	d2904	d822	d1401
ATP6B2	d1880
ATP6E	d893
ATP6G2	d403
ATP6L	d1797	d305	d2688
ATP6M8-9	d1064	d3620	d2068
ATP6N1B	d2904	d22	d3043	d1401
ATP6N2	d2904	d22	d3043	d1401
ATP6V0A2	d3315	d623	d798	d3040	d498
ATP6V0A3	d73	d2459	d1323	d2456	d498	d403	d2967
ATP6V0A4	d2904	d22	d3043	d1401
ATP6V0C	d1797	d305	d2688
ATP6V0D1	d623	d498
ATP6V0E2	d403
ATP6V1B1	d22	d2456	d3043	d2904	d822	d1401
ATP6V1B2	d1880
ATP6V1E	d893
ATP6V1G2	d403
ATP7A	d3475	d798	d1632
ATP7B	d1461
ATP8A1	d2388	d1323	d2302
ATP8A2	d3175	d498
ATP8B1	d174	d607	d1745
ATP8B2	d607
ATPase IG	d1627
ATPase II	d2388	d1323	d2302
ATPase IQ	d1627
ATPDase	d1880
ATPIB	d3175	d498
ATPID	d607
ATPIG	d1627
ATPIQ	d1627
ATPM	d1726
ATPSK1	d618	d3002
ATPSK2	d618	d207	d3002	d3327
ATPVC	d2068	d2737	d281	d2364	d1064	d178
ATQ1	d1064	d822
ATR	d3200	d2985	d1490	d786	d1534	d282	d3002	d281	d2342	d143	d384	d2954	d2616	d2062	d215	d1281	d2282	d1543	d2091	d1919	d2234	d682	d938	d526	d3469	d2068	d174	d2947	d1026	d1593	d3297	d1510	d1419	d1659	d2801	d3620
ATR1	d810	d3474
ATRC2	d1045
ATRN	d1356	d1323	d2364
ATRNL1	d1356
ATRX	d3200	d2985	d1490	d3040	d143	d2068	d3620	d1281	d786	d1543	d2282	d174	d682	d3469	d2091	d2947	d1026	d1593	d3297	d1510	d2294	d2801	d1437	d1659
ATS	d2843	d1865	d1866	d1593	d172	d3204	d2510	d3512	d1397	d222	d3266	d3535	d281	d698	d741	d1597	d822	d384	d2068	d988	d771	d2616	d1429	d3433	d3043	d911	d1401	d2529	d798	d1623	d1563	d3313	d2792	d176	d2237	d669	d2232	d2620	d3251	d1933	d688	d3025	d1405	d1482	d1570	d2884	d1594	d1337	d3447
ATS-DL	d760	d1866	d1865	d953	d1429	d2792	d277	d2232	d526	d3043	d822	d1401
ATS-MR	d1865	d1866	d2068	d1326	d1429	d2232	d2277
ATSV	d3426	d605	d164
ATTP	d1242	d3026	d509	d3570	d1918	d498	d283	d3002	d281	d2935	d388	d956	d2936	d2340
AT-V1	d479	d1637	d349	d786	d2023	d281	d2302	d2342	d2068	d2674	d1880	d1323	d2918	d1971	d2463	d560	d2465	d1974	d449	d3091	d2234	d2954	d2091	d3002	d2041
AT-V2	d479	d1637	d349	d786	d2023	d281	d2302	d2342	d2068	d2674	d1880	d1323	d2918	d1971	d2463	d560	d2465	d1974	d449	d3091	d2234	d2954	d2091	d3002	d2041
ATX	d3040	d1632
ATXN1	d2876	d560	d2137	d2392	d281	d2195
ATXN10	d939	d560	d281	d1261
ATXN2	d560	d956	d2225	d2392	d281	d2231	d2364
ATXN3	d560	d281	d1978	d2302
ATXN7	d2925	d560	d281	d2302
ATXN8OS	d560	d1242	d1825	d2531	d3393	d2240	d281	d149	d3467	d3570	d939	d2184	d2196	d1111
AU	d916	d2185	d140
AUH	d1281	d22	d3040
AUNA1	d585	d281	d1242	d1401
AUNB1	d3043	d822	d1401
AUNX1	d822	d1400	d1401
AURKA	d2460	d3002	d2302
AURORA2	d2460	d3002	d2302
AUTL3	d3002	d1205
AUTS1	d431	d2068	d1306	d1239	d3479	d2947	d3040	d3117	d3426	d916	d3327	d178
AUTS14	d3475	d2068
AUTS2	d1637	d2068	d1979	d3040	d3025	d1281	d263	d1064	d526	d3043	d1401
AUTS3	d2937
AUTS4	d22	d2068	d1823	d3040	d2737	d1879	d281	d3475	d1064	d3327	d178
AUTS5	d2068
AUTS9	d3327
AVCD	d916	d1543	d993	d3295	d1594	d2835	d715	d2282	d893	d914	d1404	d2068
AVED	d1242	d3188	d1556	d509	d3570	d281	d3475	d6
AVL9	d1880	d2212
AVMD	d630	d2936	d2935
AVP	d3010	d3058	d934	d3422	d2454	d2707	d1594	d1205	d2737	d498	d3002	d2209	d149	d2302	d872	d916	d640	d825
AVPR1A	d872
AVPR1B	d77	d977	d872	d40	d2309
AVPR2	d872
AVPR3	d77	d977	d872	d40	d2309
AVSD1	d916	d715
AWD	d73	d1971	d1702	d1880	d2212	d2046	d498	d2302	d1523	d473
AWS	d1714	d1964	d1632	d224	d3295	d1556	d222	d2826	d122	d1926	d1468	d3626	d498	d1405	d2936	d2935	d1669	d607	d1745	d176	d2166	d2707	d2270	d3253	d2142	d1594	d369
AXIN	d1468	d498
AXIN1	d1468	d498
AXIN2	d1468	d2302	d498
AXL	d2560	d3261	d3313	d2960	d1880	d2215	d262	d1081	d647
AXLLG	d994	d3310	d3204	d3313
AXONIN 1	d1323
AXPC1	d560	d281	d3025
AXSF	d994	d3310	d3204	d3313
AXUD1	d1468	d498
AYP1	d1356
AZON	d313
B1	d1495	d1494	d585	d3040	d3606	d2850	d1644	d2935	d335	d2936	d1004
B12QTL1	d174
B17	d3433	d1711
B17.2L	d3175	d1880	d1322	d498
B1R	d2907	d1551	d1638
B220	d1440	d1971	d349	d1461	d1463	d3058	d1515	d3324	d2277	d2181	d1364
B29	d1971	d349	d348	d1880	d1834	d645
B2AR	d1405	d1987	d446	d277	d2364	d149	d120	d403
B2G1	d217
B2M	d1635	d1971	d473	d2046	d3068	d1755	d163	d1433	d149	d2901	d522
B3GALNT1	d1081	d1437	d3172	d1084
B3GALT1	d2046
B3GALT3	d1081	d1437	d3172	d1084
B3GALTL	d668
B3GLCT	d668
B3GNT	d710
B3GNT1	d710
B3GNT3	d1880	d1971	d498
B3GNT4	d1880	d1971
B3GTL	d668
B4GALNT1	d2339
B4GALNT2	d3578	d498
B4GALT1	d1541	d3475
B4GALT7	d988	d2046	d2154
B5	d1494	d3587
B55-ALPHA	d149
B55-BETA	d3156	d560	d281	d2302
B5R	d1987	d2068	d2089	d1337
B7DC	d1045	d277
B7H1	d2899	d1966	d2061	d1323	d1322	d498	d2046	d1045	d277
B7H2	d1045
B7H4	d2899	d498
B7RP1	d1045
B7S1	d2899	d498
B7X	d2899	d498
B9D2	d1797	d1541	d2688
BAALC	d1880	d2212	d63
BAAT	d174
BABL	d2656	d1865	d1916	d77	d2243	d2232	d2364
BACAT	d174
BACE	d1323	d3591	d149	d2302
BACE1	d1323	d3591	d149	d2302
BACE2	d916	d149	d2302
BACH	d1064	d3281	d2302
BACH1	d174	d1166
BACH2	d1880	d1971	d2352
BAD	d1971	d1880	d1834	d349
BAF	d1880
BAF53B	d3288	d2954	d498	d2234	d3002	d147
BAF60C	d715
BAFF	d1971	d2696	d3261	d349	d202	d1523	d3168	d2792	d2235	d262	d1081	d2815	d3257	d2960	d2181
BAFFR	d1326	d1081	d1561	d3261	d2277
BAFME1	d2775	d560	d2068	d3040	d2225	d2224	d281	d9	d1064	d939	d833	d3393	d1111
BAFME2	d560	d2068	d3040	d2225	d2224	d281	d1064	d833	d3393
BAG1	d3315
BAG5	d2531
BAGE	d3113	d3175	d2046	d498
BAI1	d1323	d1322
BAI3	d1322
BAIAP1	d73	d498
BAK	d1971	d1227	d3204	d3040	d2531	d2277
BAK1	d1971	d1227	d3204	d3040	d2531	d2277
BAL	d1971	d1834	d349
BAL1	d1971	d1834	d349
BAL2	d1971	d1834	d349
BAL3	d1971	d1834	d349
B-ALPHA-1	d2091	d3040	d1919	d2068
BAM	d2068	d498	d1511	d819
BAM22	d2311	d1202	d2059
BAM32	d1880
BAMBI	d2046
BANF	d479	d1323	d283	d3002	d388	d2194	d822	d3606	d2082	d1202	d2322	d2937	d2529	d1608	d3338	d526	d2059	d2311	d2314	d1065	d1880	d1048
BANF1	d1880
BANK	d1081	d3261
BANK1	d1081	d3261
BANP	d3315	d1971	d349
BAP	d526	d560	d281	d2068
BAP1	d73	d2460	d1880	d498	d3002
BAP135	d1971	d2068	d106	d226	d3605	d473
BAP31	d473	d1971	d804	d1880
BAPX1	d993
BAR	d1405	d1987	d446	d1711	d607	d1600	d1335	d403	d149	d2364	d277	d120	d1174
BARD1	d3204	d2302	d498
BARENTSZ	d77	d1199
BARHL1	d2876
BARK1	d2218	d509	d1594	d2707	d1405	d403
BARK2	d2302
BARR2	d2925	d3433	d1711
BARTTIN	d822	d339
BAS	d916	d605
BASP1	d73	d498
BAT	d174
BAT1	d202	d3168
BATF	d1880	d3277	d2046	d498
BATF1	d1880	d3277	d2046	d498
BATF3	d1880	d3277
BAV	d1634	d229	d2957	d224	d3512	d226	d3295	d3430	d222	d715	d176	d2014
BAVM	d1478	d3040	d258	d281	d3327	d3577
BAX	d3175	d1880	d1323	d1322	d1205	d2046	d3002	d149	d498	d2277
BAZ1B	d3605
BB2	d567	d2595	d790	d489	d733	d1789	d1790	d1987	d646	d1365	d1364
BBBG1	d657	d379	d3469	d77	d2674	d786	d2452	d1593	d1637	d2826	d2359	d715	d1669	d668	d275	d914	d3251	d929	d2068
BBC1	d498
BBC3	d1971
BBGD	d2529	d2068	d2518	d344	d956	d710	d939	d2401
BBP	d2302
BBS	d479	d1637	d349	d786	d2023	d281	d2302	d2342	d2068	d2674	d1880	d1323	d2918	d1971	d2463	d560	d2465	d1974	d449	d3091	d2234	d2954	d2091	d3002	d2041
BBS1	d2692	d786	d1619	d388	d2364	d2340	d3327	d822	d3066	d73	d2068	d498	d335	d2936	d2935	d1706	d2132	d2520	d3092	d686	d3251	d1594	d1852	d2925	d1990	d1510	d2294
BBS10	d2692	d786	d1619	d388	d2364	d2340	d3327	d822	d3066	d73	d2068	d498	d335	d2936	d2935	d1706	d2132	d2520	d3092	d686	d1990	d3251	d1852	d2925	d1594	d1510	d2294
BBS11	d2692	d786	d1619	d1903	d388	d2364	d2340	d3327	d822	d3066	d73	d2068	d498	d335	d2936	d1706	d2132	d2520	d3092	d686	d1990	d3251	d1852	d2925	d1594	d1510	d2294	d2935
BBS12	d2692	d786	d1619	d388	d2364	d2340	d3327	d822	d3066	d73	d2068	d498	d335	d2936	d1706	d2132	d2520	d3092	d686	d1990	d3251	d1852	d2925	d1594	d1510	d2294	d2935
BBS13	d2692	d786	d1619	d388	d2364	d2340	d3327	d822	d3066	d73	d2068	d498	d335	d2936	d2935	d1706	d2132	d2520	d3092	d686	d1990	d3251	d1852	d2925	d1594	d1510	d2294
BBS14	d2692	d786	d1619	d388	d2364	d2340	d3327	d822	d3066	d73	d2068	d498	d335	d2936	d2935	d1706	d2132	d2520	d3092	d686	d1990	d3251	d1852	d2925	d1594	d1510	d2294
BBS2	d2692	d1990	d1619	d388	d2364	d2340	d3327	d822	d3066	d73	d2068	d498	d786	d335	d2936	d2935	d1706	d2132	d2520	d3092	d686	d3251	d1852	d2925	d1594	d1510	d2294
BBS3	d2692	d786	d1619	d388	d2364	d2340	d3327	d822	d3066	d73	d2068	d498	d335	d2936	d2935	d1706	d2132	d2520	d3092	d686	d1990	d3251	d1852	d2925	d1594	d1510	d2294
BBS4	d2692	d1711	d786	d1619	d388	d2364	d2340	d3327	d822	d3066	d73	d2068	d498	d335	d2936	d1706	d2132	d2520	d3092	d686	d1990	d3251	d1852	d2925	d1594	d1510	d2294	d2935
BBS5	d2692	d786	d1619	d388	d2364	d2340	d3327	d822	d3066	d73	d2068	d498	d335	d2936	d2935	d1706	d2132	d2520	d3092	d686	d1990	d3251	d1852	d2925	d1594	d1510	d2294
BBS6	d2692	d786	d1619	d388	d2364	d2340	d3327	d822	d3066	d73	d2068	d498	d335	d2936	d2935	d1706	d2132	d2520	d3092	d686	d1990	d3251	d1852	d2925	d1594	d1510	d2294
BBS7	d2692	d786	d1619	d388	d2364	d2340	d3327	d822	d3066	d73	d2068	d498	d335	d2936	d2935	d1706	d2132	d2520	d3092	d686	d1990	d3251	d1852	d2925	d1594	d1510	d2294
BBS8	d2692	d786	d1619	d388	d2364	d2340	d3327	d822	d3066	d73	d2068	d498	d335	d2936	d2935	d1706	d2132	d2520	d3092	d686	d1990	d3251	d1852	d2925	d1594	d1510	d2294
BBS9	d2692	d786	d1619	d388	d2364	d2340	d3327	d822	d3606	d73	d2068	d498	d335	d2936	d2935	d3066	d1706	d2132	d2520	d3092	d686	d1990	d3251	d1852	d2925	d1594	d1510	d2294
BC200	d1323	d833	d149	d2302
BC200 RNA	d1323	d833	d149	d2302
BCA1	d1971	d1227	d349	d1952	d473
BCA3	d928	d500	d498
BCAM	d498
BCAMD	d1632	d2936	d2935	d1588
BCAP31	d473	d1971	d804	d1880
BCAR1	d498
BCAS2	d498
BCAS3	d498
BCAS4	d498
BCAT1	d498
BCAT2	d2010
BCATE2	d2010
BCCIP	d3002	d1205
BCD	d2340	d2925	d388	d2935
BCD1	d1880	d645
BCDIN3	d648	d2212	d1880
BCDO	d3565
BCDP	d2867	d614	d3025	d3571	d498
BCDS1	d928	d498	d927	d2039
BCEI	d916	d77	d683	d498
B-CELL	d1880	d645
BCH	d620	d956	d1534	d3393	d1641	d277	d284	d939	d7	d833	d719
BCHE	d237	d1880	d3422	d1322	d2302	d2059
BCIE	d2483	d2876	d2501	d1588	d2334	d489	d720	d1054	d1057	d1644	d1645	d3327	d741	d1792	d1058
BCKD	d3204	d1618	d2010	d281	d1926	d2068	d1242	d1461	d1462	d3040	d2463	d1823	d2465	d1879	d2230	d2189	d3440	d2401	d2405	d22
BCKDE1A	d2010
BCKDHA	d2010
BCKDHB	d2010
BCL1	d2951	d73	d1971	d77	d349	d3577	d473	d1322	d498	d174	d2046	d683	d3176	d1417	d2937	d1880	d2179	d645
BCL10	d73	d2926	d1971	d1227	d349	d2674	d1880	d1321	d498	d2352	d2082
BCL11A	d1971	d1880	d2212	d3277	d2352	d645
BCL11B	d1880	d1971	d3277
BCL2	d2925	d1971	d1227	d349	d1666	d473	d1834	d1323	d2046	d2456	d2352	d3058	d926	d2688	d1797	d1880	d645
BCL2A1	d1971	d1943	d60
BCL2L1	d2691	d2690	d2615	d77
BCL2L10	d2876	d1323
BCL2L11	d1797
BCL2L12	d1323	d1322
BCL2L2	d1706	d1990
BCL2L8	d1971	d1880	d1834	d349
BCL3	d1971	d1227	d348	d1880	d2779	d3497	d473	d645
BCL4	d1880	d3497	d645
BCL5	d1971	d1227	d348	d473	d2779	d1880
BCL6	d1971	d1227	d349	d1975	d2674	d473	d1834	d2352	d66	d1880	d2179	d645
BCL7	d473	d1971	d2352
BCL7A	d473	d1971	d2352
BCL7B	d473	d1971
BCL7C	d473	d1971
BCL8	d1971	d178	d2352	d349	d2737
BCL9	d1880
BCL9-2	d498
BCL9L	d498
BCLAF1	d1880	d2212
BCLL	d1880	d645
BCLW	d1706	d1990
BCLXL	d2691	d2690	d2615	d77
BCLXS	d2691	d2690	d2615	d77
BCM	d1971	d1986	d3278
BCMA	d1971	d1986	d3278
BCMO1	d3565
BCMP101	d498
BCMP11	d498
BCMP84	d498
BCMS	d1880	d645
BCMSUN	d1880	d645
BCNP1	d1880	d645
BCNS	d2692	d342	d340	d1707	d2246	d3327	d3025	d77	d1306	d1202	d79	d1321	d498	d1767	d1514	d279	d3437	d1541	d2469	d686	d668	d669	d3137	d526	d174	d585	d2334	d2074	d1593	d683	d1121	d1123	d2173	d1166	d2041	d1272
BCO1	d3565
BCOX	d101	d3626	d2068
BCOX1	d498
BCP	d692	d388	d710	d2405
BCPM	d2560	d818	d1792
BCPR	d2460	d279	d2041	d3002
BCR	d3606	d2460	d1971	d2954	d3307	d473	d3047	d2212	d3002	d2234	d648	d1880	d916	d380	d2937	d647
BCRP	d3393	d2705	d498
BCRP2	d1865	d3118	d2232
BCS	d3200	d3469	d2449	d988	d1593	d3025	d741	d1791
BCS1L	d22	d607	d1823	d1755	d3043	d1401
BCSC1	d498
BCSG1	d500	d2531	d498	d149	d928
BCT1	d498
BCT2	d2010
BCYRN1	d1323	d833	d149	d2302
BD	d2960	d1321	d262	d352	d3494	d526	d140
BDA1	d203	d2068	d3253
BDA3	d741
BDA6	d614
BDB	d686	d3251	d1401
BDB1	d686	d3251	d1401
BDB2	d3251	d3253
BDC	d2483	d1861
BDCA1	d3422
BDCA4	d498
BDCS	d1599	d1620	d341	d498	d1642	d1503	d1502	d340
BDD	d2692
BDE	d1627	d560	d2068	d1594	d3430	d281	d2803	d526	d3251
BDKRB1	d2907	d1551	d1638
BDKRB2	d2907	d124
BDLS	d3365	d1633	d2792	d673	d531	d708	d2771	d2068	d2674	d3307	d2466	d3043	d1281	d275	d1419	d1401	d2463	d2465	d1599	d669	d2233	d819	d393	d3251	d3253	d2091	d953	d1593	d1511	d1107	d1106
BDMF	d1995	d1205	d3002	d1514	d2437
BDMR	d983	d2068
BDNF	d2925	d2947	d3519	d3587	d1638	d2531	d1510	d2409	d1643	d149	d2364	d3250
BDS	d2574	d1546	d1880	d2747	d508	d1321	d174	d2626	d3172	d881	d668	d1405	d718	d1166
BDSD	d3251	d1386
BECN1	d2876	d1494	d1461	d1463	d498	d149	d1004
BECTS	d2976	d3040	d2224	d1777	d1064	d1289
BED	d2340	d2401	d278	d388	d2233
BEDP	d1468	d1202	d2311	d498
BEEC	d1669	d379	d786	d3146	d1066	d3307
BEK	d3298	d772	d2068	d203	d19	d498	d2648	d710	d669	d768	d938	d668	d3251	d3253
BEN	d1393	d163
BENE	d498
BERG36	d473	d1971	d1190
BEST1	d73	d1982	d498	d686
BET3	d3198	d3542
BET5	d2046
BETA B	d1805	d1619	d1618	d2615	d174	d669
BETA2	d3040
BETA-8	d2460	d1707	d3002
BETA-ARK1	d2218	d509	d1594	d2707	d1405	d403
BETA-I	d277
BETA-PIX	d1880	d2212
BETA-PPA	d2399	d2233	d1321	d1588
BETA-TRCP	d498
BEX1	d1323
BEX2	d1323
BEY2	d123	d2376	d2046
BF	d2876	d1982	d469
BFGF	d1594
BFH	d2792	d822	d1429	d2277
BFHD	d262	d3025	d19	d2440
BFIC1	d237	d3040	d2268	d1064	d1289	d1176
BFIC2	d3040	d946	d1176	d284
BFIC3	d237	d3040	d2268	d1064	d1176
BFIC4	d3040	d1176	d3467
BFIS1	d237	d3040	d2268	d1064	d1289	d1176
BFIS2	d3040	d946	d1176	d284
BFIS3	d237	d3040	d2268	d1064	d1176
BFIS4	d3040	d1176	d3467
BFIT	d2364
BFIT2	d2364
BFL1	d1971	d1943	d60
BFLS	d1371	d1816	d3620	d1619	d22	d3040	d1641	d877	d2364	d1064	d2068
BFNC	d2529	d2068	d2888	d237	d2947	d3040	d174	d281	d2268	d1064	d1176	d1166
BFNC1	d2529	d2068	d2888	d237	d2947	d3040	d174	d281	d2268	d1064	d1176	d1166
BFNC2	d1064	d2268
BFNC3	d1064	d775	d2268
BFNIS	d237	d3040	d2268	d1064	d1176
BFP	d498
BFPP	d3200	d560	d2068	d3040	d1919	d281	d676	d1108
BFSP1	d526
BFSP2	d526	d2233
BFT	d1146	d77	d669	d673
BG	d217
BG37	d2364
BGLAP	d2459	d614	d2364	d670
BGMR	d3040
BGN	d2459	d3045	d614	d945	d1691	d1792
BGP	d2459	d1563	d1711	d614	d670	d2364	d1355
BGP1	d1355	d2364	d1563	d1711
BGS	d1541	d1669	d2983	d2068	d2886	d2491	d1386	d174	d1101	d3380	d708	d3253	d1166	d3307	d1401
BGTXR	d2200
BHC	d620	d956	d1534	d3393	d1641	d277	d284	d939	d7	d833	d719
BHD	d2681	d73	d1916	d2039	d77	d2899	d1202	d19	d1726	d3025	d186	d801	d262	d498	d183	d2440	d3184
BHLHB2	d997	d498
BHLHB3	d2692
BHLHB4	d2340	d388
BHMED	d262	d2440
BHPCDH	d73	d498
BHS	d174
BIC	d73	d3333	d1971	d349	d1834	d1594	d498	d3002	d2352	d3323	d1782
BICD2	d498
BID	d893	d2833	d1943
BIF1	d2460	d3002
BIG1	d2653
BIG2	d2091	d560	d2068	d281	d1170
BIGH3	d2876	d73	d498
BIGM103	d1880
BIM	d1797
BIMP1	d175
BIMP3	d1971	d861	d2352	d285
BIN1	d1468	d3040	d498
BIN1B	d3063
BING2	d164	d2531
BING4	d2046
BIR	d1618	d1712	d1563	d22	d3040	d1568	d1297	d1064	d2194
BIRC1	d2195	d3147	d2615
BIRC2	d498
BIRC3	d498
BIRC5	d2954	d73	d1834	d349	d1026	d2973	d1461	d1463	d1594	d2046	d498	d2234	d3002	d1081	d1902	d1971	d2352	d3261	d2181
BIRC6	d1323
BIRC7	d1971	d2046
BIT1	d2194	d281
BJS	d2115	d1823	d2068	d607	d1619	d22	d1755	d1926	d822	d3043	d1401
BK	d3313
bK150C2.7	d1461	d1880	d1463	d2210	d1518
BKR1	d2907	d1551	d1638
BKR2	d2907	d124
BKS	d498
BL	d1971	d1987	d2653	d349	d473	d1834	d498
BL2	d1468	d73	d1323	d498
BL34	d535
BLACE	d1880
BLC	d1971	d1227	d349	d1952	d473
BLIMP1	d2876	d2460	d1971	d3002	d683	d2352
BLK	d1081	d3261
BLM	d2983	d1632	d282	d281	d2342	d3606	d1889	d1880	d2737	d498	d3597	d2833	d1971	d449	d509	d174	d938	d393	d3616	d1219	d2212	d2210	d899	d63	d2041	d1167	d1166
BLMH	d2833	d149	d498
BLNK	d2463	d1971	d349	d348	d2674	d1461	d1880	d1464	d3091
BLOC1	d123	d2376
BLOC1S3	d123	d2376
BLOS3	d123	d2376
BLR1	d473	d1971	d349
BLS	d453	d1494	d450	d1632	d2212	d638	d281	d804	d828	d790	d3606	d1889	d2674	d1880	d2737	d498	d3597	d2833	d1971	d449	d509	d3091	d174	d2250	d938	d393	d3616	d1219	d3293	d3058	d2331	d489	d2210	d899	d1167	d2041	d63	d1166
BLT1	d262	d1323	d1880
BLT2	d262	d277
BLTR	d262	d1323	d1880
BLTR2	d262	d277
BLU	d2302
BLVR	d1880
BLVRA	d1880
BLYS	d1971	d2696	d3261	d349	d202	d1523	d3168	d2792	d2235	d262	d1081	d2815	d3257	d2960	d2181
BLZF1	d473	d1971	d3277	d1880	d2653
BM046	d1880	d2212
BM28	d1880	d2212	d63
BM600	d2876	d498	d1054	d3327
BM88	d2876
BMAL1	d3107	d2302
BMCC1	d2302
BMD	d1982	d2952	d2068	d509	d388	d2230	d926	d1903	d2194	d1000	d897
BMF	d498
BMH	d2833	d149	d498
BMI1	d1971	d77	d349	d1880	d2046	d899	d2041	d3002
BMIQ1	d2364
BMIQ10	d2364
BMIQ11	d2364
BMIQ12	d2364
BMIQ13	d748	d2364
BMIQ14	d2364
BMIQ4	d2364
BMIQ7	d2364
BMIQ8	d2364
BMIQ9	d1356	d2364	d1711
BMND	d2459	d2449	d1554	d1586	d1323	d2723	d403
BMND12	d2459
BMND3	d2459
BMND5	d2459
BMND7	d2459
BMND8	d2459
BMND9	d2459
BMP1	d2937
BMP15	d2750	d1706	d3430
BMP2	d2459	d2960	d2041	d2235	d262	d1433
BMP2A	d2459	d2960	d2041	d2235	d262	d1433
BMP2B	d2777	d1322	d1321	d669	d2233	d668	d3251
BMP2B1	d2777	d1322	d1321	d669	d2233	d668	d3251
BMP4	d2777	d1322	d1321	d669	d2233	d668	d3251
BMP6	d1433	d2960	d262	d1755
BMP7	d2364
BMPR1A	d1726	d1478	d1880	d1594	d2835	d668
BMPR2	d1405	d1594	d2835
BMS1	d1880	d2212
BMS1L	d1880	d2212
BMS1-LIKE	d1880	d2212
BN	d497	d3112	d3113	d498
BNAC2	d2209	d3204	d22	d1008	d299	d2181
BNAC4	d284
BND3	d1487	d1153	d480	d2453	d1476	d2452	d22	d2967	d174	d2280	d713	d2278	d1987	d2904	d822
BND7	d174	d648	d2212	d1880
BNIP3	d22	d748	d2219
BNIP3L	d174	d498
BNIPL	d498
BNIPL1	d498
BNIPL2	d498
BNIPS	d498
BNP	d2459	d3204	d1816	d2723	d1594	d3025	d715	d1405
BNPI	d388	d149
BOB1	d1880	d1081	d3261
BOC	d2234	d3002	d2954
BOCA	d3200	d3289	d1632	d2620	d2737	d725	d2370	d2376	d123	d3327	d178
BOCD	d224	d1546	d2694
BOCT	d498
BOE	d1064	d3040	d2543
BOFS	d1543	d2692	d3200	d2093	d1419	d1821	d2041	d866	d686	d1081	d668	d2282	d526	d822	d1401
BOG	d2460	d1880	d1322	d1467	d3002	d498	d2937
BOLL	d1706	d313
BOM	d3043	d1401
BONZO	d2674
BOP1	d1880	d2212	d498
BOR1	d1543	d1541	d608	d2282	d2389	d3043	d286	d669	d2233	d708	d822	d1401
BOR2	d1401
BORA	d2460	d3002
BORJ	d1371	d1816	d3620	d1619	d22	d3040	d1641	d877	d2364	d1064	d2068
BOS	d2458	d2091	d1964	d3097	d1890	d1583	d1419	d2053	d741	d2334
BOS1	d120	d456	d237	d3378	d3043	d2368	d1845	d822	d1401
BOS3	d822	d1401
Bp	d2218
BP1	d1880
BP180	d1054	d3327	d3058	d469
BP240	d281	d956	d469
BPAD	d3297	d388	d1797	d3327	d818
BPAG1	d281	d956	d469
BPAG2	d1054	d3327	d3058	d469
BPES	d2091	d1706	d2068	d1990	d1525	d3117	d1185	d2616	d2750	d938	d741	d384
BPES3	d2091	d3200	d1544	d1735	d1593	d1594	d3043	d669	d741	d3251	d3253	d1401
BPGAP1	d498
BPGM	d174	d2690
BPH	d2781	d2782
BPHL	d498
BPHS	d2209	d1008	d277	d2427	d2181
BPI	d1880	d647	d1358
BPK	d2459	d825	d3293	d106	d473	d899	d1971	d277	d2918	d699	d645	d1880	d403
BPP	d2068	d466	d3626	d2800	d3040	d1991	d947	d814	d1064	d939
BPPV	d560	d1397	d364	d281	d912	d3539	d1401
BPS	d2818	d3251	d710	d3253
BPTF	d149
BPX	d175	d2294
BPY2	d313
BPY2A	d313
BRAF	d2899	d1971	d1419	d1880	d2497	d1323	d2046	d498	d2359	d3002	d1644	d2302	d1792	d2068
BRAF1	d2899	d1971	d1419	d1880	d2497	d1323	d2046	d498	d2359	d3002	d1644	d2302	d1792	d2068
BRAG	d1880
BRAIN-4	d822	d1401
BRAK	d3175	d498
BRAM1	d498
BRCA1	d73	d1971	d500	d498	d174	d77	d1902	d1166
BRCA2	d3606	d73	d1541	d3616	d77	d1166	d2937	d1202	d79	d498	d174	d281	d927	d2302	d2041	d393	d2311	d1880	d645
BRCAA1	d2937	d1880	d178	d2737
BRCACOX	d101	d3626	d2068
BRCC4	d1323
BRCC45	d1323
BRCD1	d928	d498	d927	d2039
BRD1	d1880
BRD2	d1064	d1289	d1880	d2224	d1777
BRD4	d2501	d498
BRE	d1323
BREK	d313
BRF	d473	d1971
BRF1	d473	d1971	d1190
BRG1	d98	d77	d2884	d498	d174	d1415	d1166
BRI	d833	d163
BRI3	d149
BRIC1	d1627	d1615	d2797	d607	d1745	d2803
BRIC2	d2797	d607	d604	d1745	d3188	d1926
BRIP1	d174	d1166
BRIT1	d2091	d3002	d2460
BRKS1	d3365	d2449	d858	d3025	d263	d741	d1401
BRKS2	d741
BRL	d1880
BRM	d1880
BRMS1	d498
BRN3.0	d2302
BRN3.1	d822	d1401
BRN3.2	d3606
BRN3A	d2302
BRN3B	d3606
BRN3C	d822	d1401
BRN4	d822	d1401
BRP17	d946	d284
BRRS	d479	d1632	d2500	d1971	d3324	d2194	d673	d1199	d2738	d77	d1588	d2890	d3040	d179	d258	d1916	d1917	d1726	d1957	d174	d2059	d2068	d1593	d188	d1419	d1123	d186
BRS3	d1594	d2364	d498
BRSK2	d1322
BRSS	d2091	d1637	d2616	d669	d384	d3251
BRSTL1	d1712
BRUNOL2	d897	d1405	d509	d2240
BRUNOL3	d2240
BRWD2	d1322
BRWD3	d1880	d3620	d2068	d645
BRX	d648	d2212	d1880
BS	d1632	d281	d3606	d1889	d1880	d2737	d498	d3597	d2833	d1971	d449	d509	d174	d938	d393	d3616	d1219	d2212	d2210	d899	d63	d2041	d1167	d1166
BSAP	d473	d1971	d349	d31
BSAS	d2510	d1714	d2068	d2529	d3295	d2141	d3040	d715	d1643	d925	d822	d3575
BSC	d2674	d3045	d3040	d2615	d319	d498	d822
BSCL1	d1914	d2068	d1711	d1600	d509	d1601	d188	d722
BSCL2	d1914	d2137	d2068	d585	d2520	d722
BSCL3	d1914	d2218	d1615	d1711	d1594	d1556	d1600	d3433	d722
BSEP	d1468	d607	d1745	d498
BSF1	d2459	d3213	d1987	d3204	d861	d1641	d2030	d1279	d285	d1415	d277	d2814	d1004	d1364
BSF2	d2459	d1611	d3261	d349	d1711	d283	d3002	d3433	d2179	d1468	d2653	d3045	d598	d3047	d3107	d498	d258	d2937	d1782	d1983	d1971	d1569	d779	d1081	d683	d833	d2960	d262	d3278	d1778
BSF3	d1880	d2212	d2302
BSG	d2925	d3288	d1706	d498	d388
BSH	d1594	d1397	d3287
BSN	d1707	d3040	d2302	d2184	d3327
BSND	d2747	d480	d2694	d2189	d1550	d3043	d2278	d2701	d339	d822	d135	d1401
BSPDC	d1615	d956	d1397	d1534	d281	d284	d3539	d2068	d3040	d620	d1627	d560	d566	d3130	d3467	d939	d833	d480	d2141	d1594	d3393	d946	d2803
BSS	d73	d359	d1975	d340	d77	d498	d1067	d3307	d3305
BSSP3	d2876	d2068
BST1	d2960	d262	d2815
BST2	d2960	d262	d1880
BTAK	d2460	d3002	d2302
BTBD14B	d498
BTBD7	d1468	d498
BTBD9	d2921
BTC	d73	d498
BTD	d374
BTEB2	d1556	d1335	d2364
BTF	d1880	d2212
BTG1	d1880	d645
BTG2	d2615	d498
BTHS	d2117	d111	d2331	d509	d3045	d2194	d1405	d897	d1014
BTK	d2459	d825	d3293	d106	d473	d899	d1971	d277	d2918	d699	d645	d1880	d403
BTL	d1970	d2890	d1202	d2215	d2212	d1205	d2210	d174	d3002	d649	d1880	d52	d380	d647	d63	d1045
BTL II	d3001	d1707
BTLA	d1494	d1008	d2209	d299
BTNL2	d3001	d1707
BTPS1	d479	d80	d2307	d1222	d73	d77	d1202	d1323	d1322	d498	d2388	d279	d1916	d1971	d3278	d340	d2352	d2766	d2311	d2331	d1880	d64	d2041	d1272
BTPS2	d618	d2497	d789	d1865	d1323	d2452	d2496	d80	d690	d3002	d694	d1467	d515	d73	d77	d1588	d1202	d79	d866	d1205	d498	d2047	d1052	d1916	d500	d2738	d687	d2232	d2014	d2068	d2609	d3025	d2046	d2311	d2883	d1726	d2041	d1272
BTR1	d822
BTRC	d498
BTRCP	d498
BTRCP1	d498
BUB1	d3606	d1706	d2954	d1816	d1880	d2234	d3002	d938	d526
BUB1B	d3606	d1706	d2954	d1816	d1880	d2234	d3002	d938	d526
BUBR1	d3606	d1706	d2954	d1816	d1880	d2234	d3002	d938	d526
BUP1	d2091	d3025
BV8	d1619	d1781
BVR	d1880
BVRA	d1880
BWCNS	d2091
BWCR	d2692	d2694	d2795	d1618	d3002	d2302	d1467	d2951	d3289	d77	d1306	d1202	d2954	d2737	d498	d1641	d2280	d2282	d1401	d1543	d3606	d98	d2688	d1979	d509	d351	d1568	d2234	d715	d2031	d669	d3469	d178	d2068	d2278	d480	d2334	d1593	d3587	d1797
BWR1A	d1199	d3606	d77	d351
BWR1B	d1199	d77	d351
BWR1C	d2041	d178	d1322	d2302	d2737
BWS	d2692	d2694	d2795	d1618	d3002	d2302	d1467	d2951	d3289	d77	d1306	d1202	d2954	d2737	d498	d1641	d2280	d2282	d1401	d1543	d3606	d98	d2688	d1979	d509	d351	d1568	d2234	d715	d2031	d669	d3469	d178	d2068	d2278	d480	d2334	d1593	d3587	d1797
BWSCR1A	d1199	d3606	d77	d351
BWSCR1B	d1199	d77	d351
BX42	d2378
BXMAS1	d473	d1971	d2352	d2179
BY55	d1880	d3277
BYSL	d73	d3288	d498
BZS	d479	d1632	d2500	d1971	d3324	d2194	d673	d1199	d2738	d77	d1588	d2890	d3040	d179	d258	d1916	d1917	d1726	d1957	d174	d2059	d2068	d1593	d188	d1419	d1123	d186
BZX	d1599	d1620	d341	d498	d1642	d1503	d1502	d340
C1	d3606
C14ORF104	d1797	d946	d2688
C14ORF169	d2876	d3113	d498
C193	d283	d164	d509
C1D	d2876
C1I	d182
C1INH	d182
C1NH	d182
C1ORF6	d560	d281
C1q-	d2876	d2364	d1711	d3313	d3433	d1297	d283	d748	d1356	d2907	d124
C1QA	d3261	d1326	d1321	d1081	d926	d2277
C1QB	d1326	d1081	d3261	d926	d2277
C1QG	d926
C1QR	d1880	d2212	d63
C1QR1	d1880	d2212	d63
C1R	d453	d261	d262	d1081	d904	d2277
C2	d1982	d2696	d2302	d2960	d1326	d2850	d1664	d259	d2235	d262	d164	d1081	d3516	d3261	d2277
C20ORF140	d1461	d1464
C21	d1880
C21LRP	d916	d1880	d2068
C23	d2501	d1971
C2TA	d1971	d2218	d2960	d1880	d262	d3277	d473
C3 C3a	d1914	d1982	d1711	d1326	d1556	d1943	d1429	d2792	d3002	d1045	d2468	d277	d1163	d2277
C35	d1743	d928	d498
C3AR	d2876	d277
C3AR1	d2876	d277
C3b	d1914	d1982	d1711	d1326	d1556	d1943	d1429	d2792	d3002	d1045	d2468	d277	d1163	d2277
C3c	d1914	d1982	d1711	d1326	d1556	d1943	d1429	d2792	d3002	d1045	d2468	d277	d1163	d2277
C3d	d1914	d1982	d1711	d1326	d1556	d1943	d1429	d2792	d3002	d1045	d2468	d277	d1163	d2277
C3DR	d3261	d2222	d509	d1081	d1405	d897
C3ORF5	d2616	d384
C3ORF6	d1486	d2520	d822	d1401
C4.4A	d2046
C4A	d2876	d2850	d2283	d469	d1461	d1463	d1594	d2061	d1081	d710	d149	d323	d3261
C4B	d3261	d2218	d1326	d748	d1081	d2277
C4F	d3261	d2218	d1326	d748	d1081	d2277
C4S	d2876	d2850	d2283	d469	d1461	d1463	d1594	d2061	d1081	d710	d149	d323	d3261
C4ST	d1880	d645
C4ST1	d1880	d645
C5AR	d3313	d2674	d3045	d217	d277
C5L2	d3045	d3047
C5R1	d3313	d2674	d3045	d217	d277
C6	d2792	d2277
C6.1B	d1880	d2779
C6ORF4	d1008	d2209	d683
C6ORF5	d1008	d2209	d683
C6ORF6	d1008	d2209	d683
C7ORF3	d1880	d2212	d63
C8A	d938	d710
C8B	d262	d2061
C8FW	d1880	d2212	d2210	d63
C8ORF4	d498
C9ORF4	d1158
CA I	d880	d403
CA II	d2068	d22	d2456	d2904	d403
CA III	d926
CA IV	d2936	d2935
CA IX	d498
CA XII	d2899	d1321	d498
CA1	d880	d403
CA12	d2899	d1321	d498
CA2	d2068	d22	d2456	d2904	d403
CA3	d926
CA4	d2936	d2935
CA9	d498
CAA	d563	d2788	d3204	d565	d3422	d163	d149	d427
CAAF1	d388	d683	d2394
CAAR	d526
CABC1	d560	d281	d3040	d1322
CABLES	d73	d1880	d1025	d498
CABLES1	d73	d1880	d1025	d498
CABP4	d2340	d388
CACA	d526
CACD	d2876	d1588
CACH	d2529	d560	d3040	d2490	d1606	d388	d3475	d2405	d2518	d1879	d281	d2389	d2194	d1064	d526	d833	d3129	d3208	d1004
CACH2	d2082	d1618	d463	d1755	d283	d1638	d422	d3251
CACHECTIN	d2459	d3047	d431	d3261	d3204	d1711	d202	d3045	d1868	d2792	d804	d3433	d2364	d2277	d1926	d140	d3382	d1987	d1461	d3437	d1463	d3040	d1321	d3432	d277	d3494	d2814	d2181	d1707	d2501	d567	d2688	d792	d779	d1081	d683	d1873	d1874	d2149	d2218	d2960	d3422	d262	d305	d1326	d1797	d3168	d1552	d1858
CACNA1A	d2876	d560	d3040	d1397	d1826	d281	d9	d1064	d1289	d3539	d1432
CACNA1C	d2082	d1618	d463	d1755	d283	d1638	d422	d3251
CACNA1D	d2068	d2302	d422	d3327	d1877	d2298	d2947
CACNA1E	d1712	d2302
CACNA1F	d2340	d388
CACNA1G	d3040	d1551
CACNA1H	d498	d9	d1064	d1289
CACNA1S	d3325	d2510	d1623	d1364
CACNA2D2	d1064	d9
CACNA2D3	d2899	d3577	d498
CACNB1	d741
CACNB2	d463	d1826
CACNG2	d1064	d3040	d9
CACNG4	d2141
CACNL1A1	d2082	d1618	d463	d1755	d283	d1638	d422	d3251
CACNL1A2	d2068	d2302	d422	d3327	d1877	d2298	d2947
CACNL1A3	d3325	d2510	d1623	d1364
CACNL1A4	d2876	d560	d3040	d1397	d1826	d281	d9	d1064	d1289	d3539	d1432
CACNLB1	d741
CACP	d2574	d953	d1751	d2119	d2440	d262	d3286	d2164	d737	d3494	d741	d1922	d3307	d3257	d2575
CACT	d2091	d3266	d3184	d3040	d1618	d509	d508	d1638	d3535	d2914	d422	d2194	d1794
CAD	d1525	d498	d3578	d2302
CADASIL	d478	d2412	d1734	d1397	d2530	d281	d163	d3327	d3539	d3204	d3384	d3040	d3043	d1401	d2876	d2529	d560	d466	d233	d3467	d3509	d2168	d939	d833	d2181	d2102	d3507	d1594	d2800	d1064
CADDS	d101	d607	d464	d3040	d526	d822
CAE	d9	d3040	d2224	d1777	d1064	d1289	d1176
CAE1	d526
CAE3	d526
CAF1	d1706
CAF1A	d916
CAF1P60	d916
CAFS	d1627	d1637	d2068	d1615	d3295	d1593	d2605	d2826	d715	d669	d3307	d893	d938
CAGA	d3045	d1880	d2212	d648	d174	d262	d804	d2814
CAGB	d174	d2814	d262	d804	d3045
CAGE1	d2046
CAGH1	d403
[truncated: 15,848 more rows]
[truncated: 45 more columns]

## Sheet: MESH_TERMS
DID	SEARCH KEY	DISEASE CLASS	ACCEPTED DISEASE CLASS	ACCEPTED MESH CATEGORY
d0	Abdominal Abscess	Bacterial Infections and Mycoses	Bacterial Infections and Mycoses	C01.539.830.025.020
d1	Abdominal Fibromatosis	Neoplasms	Neoplasms	C04.557.450.565.590.340.400
d2	Abdominal Neoplasm	Neoplasms	Neoplasms	C04.588.033
d3	Abdominal Pregnancy	Female Urogenital Diseases and Pregnancy Complications	Urogenital Diseases	C13.703.733.536
d4	Abducens Nerve Disease	Nervous System Diseases	Nervous System Diseases	C10.292.150
d5	Abducens Nerve Injury	Nervous System Diseases	Nervous System Diseases	C10.292.150.100
d6	Abetalipoproteinemia	Congenital Diseases	Congenital Diseases	C16.320.565.398.500.440.500
d7	Abnormal Reflex	Nervous System Diseases	Nervous System Diseases	C10.597.704
d8	Abruptio Placentae	Female Urogenital Diseases and Pregnancy Complications	Urogenital Diseases	C13.703.420.078
d9	Absence Epilepsy	Nervous System Diseases	Nervous System Diseases	C10.228.140.490.375.260
d10	Acalculous Cholecystitis	Digestive System Diseases	Digestive System Diseases	C06.130.564.263.249
d11	Acanthamoeba Keratitis	Parasitic Diseases	Parasitic Diseases	C03.300.125
d12	Acanthoma	Neoplasms	Neoplasms	C04.588.805.040
d13	Acanthosis Nigricans	Skin and Connective Tissue Diseases	Skin and Connective Tissue Diseases	C17.800.621.430.530.100
d14	Acatalasia	Congenital Diseases	Congenital Diseases	C16.320.565.663.025
d15	Accelerated Idioventricular Rhythm	Cardiovascular Diseases	Cardiovascular Diseases	C14.280.067.845.940.349
d16	Accelerated Phase Myeloid Leukemia	Neoplasms	Neoplasms	C04.557.337.539.250.300
d17	Accessory Nerve Disease	Nervous System Diseases	Nervous System Diseases	C10.292.175
d18	Achlorhydria	Digestive System Diseases	Digestive System Diseases	C06.405.748.045
d19	Achondroplasia	Congenital Diseases	Congenital Diseases	C16.320.240.500
d20	Acid-Base Imbalance	Nutritional and Metabolic Diseases	Nutritional and Metabolic Diseases	C18.452.076
d21	Acidophil Adenoma	Neoplasms	Neoplasms	C04.557.470.035.025
d22	Acidosis	Nutritional and Metabolic Diseases	Nutritional and Metabolic Diseases	C18.452.076.176
d23	Acinar Cell Carcinoma	Neoplasms	Neoplasms	C04.557.470.200.025.215
d24	Acinetobacter Infection	Bacterial Infections and Mycoses	Bacterial Infections and Mycoses	C01.252.400.560.022
d25	Acne Keloid	Skin and Connective Tissue Diseases	Skin and Connective Tissue Diseases	C17.800.030.030
d26	Acne Vulgaris	Skin and Connective Tissue Diseases	Skin and Connective Tissue Diseases	C17.800.030.150
d27	Acneiform Eruptions	Skin and Connective Tissue Diseases	Skin and Connective Tissue Diseases	C17.800.030
d28	Acquired Dyslexia	Nervous System Diseases	Nervous System Diseases	C10.597.606.150.500.300.200
d29	Acquired Hand Deformation	Musculoskeletal Diseases	Musculoskeletal Diseases	C05.390.110
d30	Acquired Hyperostosis Syndrome	Musculoskeletal Diseases	Musculoskeletal Diseases	C05.116.099.708.025
d31	Acquired Immunodeficiency Syndrome	Virus Diseases	Virus Diseases	C02.839.040
d32	Acquired Joint Deformation	Musculoskeletal Diseases	Musculoskeletal Diseases	C05.550.515
d33	Acquired Nose Deformation	Respiratory Tract Diseases	Respiratory Tract Diseases	C08.460.619
d34	Acrocallosal Syndrome	Nervous System Diseases	Nervous System Diseases	C10.500.070
d35	Acrocephalosyndactylia	Musculoskeletal Diseases	Musculoskeletal Diseases	C05.660.207.240.100
d36	Acrodermatitis	Congenital Diseases	Congenital Diseases	C16.131.831.066
d37	Acrodynia	Nervous System Diseases	Nervous System Diseases	C10.668.829.025
d38	Acromegaly	Musculoskeletal Diseases	Musculoskeletal Diseases	C05.116.132.082
d39	Acro-Osteolysis	Musculoskeletal Diseases	Musculoskeletal Diseases	C05.116.099.052
d40	ACTH-Secreting Pituitary Adenoma	Endocrine System Diseases	Endocrine System Diseases	C19.344.609.145
d41	Actinic Keratosis	Skin and Connective Tissue Diseases	Skin and Connective Tissue Diseases	C17.800.428.570
d42	Actinobacillosis	Bacterial Infections and Mycoses	Bacterial Infections and Mycoses	C01.252.400.700.030.178
d43	Actinobacillus Infection	Bacterial Infections and Mycoses	Bacterial Infections and Mycoses	C01.252.400.700.030
d44	Actinomycetales Infection	Bacterial Infections and Mycoses	Bacterial Infections and Mycoses	C01.252.410.040
d45	Actinomycosis	Bacterial Infections and Mycoses	Bacterial Infections and Mycoses	C01.252.410.040.137
d46	Activated Protein C Resistance	Hemic and Lymphatic Diseases	Hemic and Lymphatic Diseases	C15.378.925.050
d47	Acute Basophilic Leukemia	Neoplasms	Neoplasms	C04.557.337.539.550.125
d48	Acute Biphenotypic Leukemia	Neoplasms	Neoplasms	C04.557.337.428.100
d49	Acute Cholecystitis	Digestive System Diseases	Digestive System Diseases	C06.130.564.263.500
d50	Acute Coronary Syndrome	Cardiovascular Diseases	Cardiovascular Diseases	C14.280.647.124
d51	Acute Disseminated Encephalomyelitis	Nervous System Diseases	Nervous System Diseases	C10.114.375.225
d52	Acute Eosinophilic Leukemia	Neoplasms	Neoplasms	C04.557.337.539.550.300
d53	Acute Erythroblastic Leukemia	Hemic and Lymphatic Diseases	Hemic and Lymphatic Diseases	C15.378.190.636.276
d54	Acute Hemorrhagic Conjunctivitis	Virus Diseases	Virus Diseases	C02.325.250.250
d55	Acute Hemorrhagic Leukoencephalitis	Nervous System Diseases	Nervous System Diseases	C10.114.562
d56	Acute Intermittent Porphyria	Digestive System Diseases	Digestive System Diseases	C06.552.830.150
d57	Acute Kidney Failure	Male Urogenital Diseases	Urogenital Diseases	C12.777.419.780.500.205
d58	Acute Kidney Tubular Necrosis	Male Urogenital Diseases	Urogenital Diseases	C12.777.419.780.500.205.500
d59	Acute Liver Failure	Digestive System Diseases	Digestive System Diseases	C06.552.308.500.750
d60	Acute Lung Injury	Respiratory Tract Diseases	Respiratory Tract Diseases	C08.381.520.500
d61	Acute Megakaryoblastic Leukemia	Neoplasms	Neoplasms	C04.557.337.539.550.450
d62	Acute Monocytic Leukemia	Neoplasms	Neoplasms	C04.557.337.539.550.484
d63	Acute Myeloid Leukemia	Neoplasms	Neoplasms	C04.557.337.539.550
d64	Acute Myelomonocytic Leukemia	Neoplasms	Neoplasms	C04.557.337.539.520
d65	Acute Necrotizing Pancreatitis	Digestive System Diseases	Digestive System Diseases	C06.689.750.650
d66	Acute Promyelocytic Leukemia	Neoplasms	Neoplasms	C04.557.337.539.550.700
d67	Acute Renal Insufficiency	Male Urogenital Diseases	Urogenital Diseases	C12.777.419.780.625
d68	Acute Retinal Necrosis Syndrome	Eye Diseases	Eye Diseases	C11.768.773.674
d69	Acute Subdural Hematoma	Nervous System Diseases	Nervous System Diseases	C10.900.300.837.600.050
d70	Adamantinoma	Neoplasms	Neoplasms	C04.588.149.030
d71	Adams-Stokes Syndrome	Cardiovascular Diseases	Cardiovascular Diseases	C14.280.067.558.137
d72	Addison Disease	Immune System Diseases	Immune System Diseases	C20.111.163
d73	Adenocarcinoma	Neoplasms	Neoplasms	C04.557.470.200.025
d74	Adenofibroma	Neoplasms	Neoplasms	C04.557.470.625.050
d75	Adenoid Cystic Carcinoma	Neoplasms	Neoplasms	C04.557.470.200.025.220
d76	Adenolymphoma	Neoplasms	Neoplasms	C04.557.435.075
d77	Adenoma	Neoplasms	Neoplasms	C04.557.470.035
d78	Adenomatoid Tumor	Neoplasms	Neoplasms	C04.557.470.035.200
d79	Adenomatous Polyposis Coli	Neoplasms	Neoplasms	C04.700.100
d80	Adenomatous Polyps	Neoplasms	Neoplasms	C04.557.470.035.215
d81	Adenomyoepithelioma	Neoplasms	Neoplasms	C04.557.435.108
d82	Adenomyoma	Neoplasms	Neoplasms	C04.557.435.110
d83	Adenophorea Infection	Parasitic Diseases	Parasitic Diseases	C03.335.508.100
d84	Adenosarcoma	Neoplasms	Neoplasms	C04.557.435.135
d85	Adenosquamous Carcinoma	Neoplasms	Neoplasms	C04.557.435.250
d86	Adenoviridae Infection	Virus Diseases	Virus Diseases	C02.256.076
d87	Adie Syndrome	Nervous System Diseases	Nervous System Diseases	C10.177.045
d88	Adipose Tissue Neoplasm	Neoplasms	Neoplasms	C04.557.450.550
d89	Adiposis Dolorosa	Skin and Connective Tissue Diseases	Skin and Connective Tissue Diseases	C17.800.463.249
d90	Adnexal and Skin Appendage Neoplasm	Neoplasms	Neoplasms	C04.557.470.550
d91	Adnexal Disease	Female Urogenital Diseases and Pregnancy Complications	Urogenital Diseases	C13.351.500.056
d92	Adrenal Cortex Disease	Endocrine System Diseases	Endocrine System Diseases	C19.053.098
d93	Adrenal Cortex Neoplasm	Neoplasms	Neoplasms	C04.588.322.078.265
d94	Adrenal Gland Neoplasm	Neoplasms	Neoplasms	C04.588.322.078
d95	Adrenal Insufficiency	Endocrine System Diseases	Endocrine System Diseases	C19.053.500
d96	Adrenal Rest Tumor	Neoplasms	Neoplasms	C04.557.470.035.232
d97	Adrenocortical Adenoma	Neoplasms	Neoplasms	C04.588.322.078.265.500
d98	Adrenocortical Carcinoma	Neoplasms	Neoplasms	C04.557.470.200.025.152
d99	Adrenocortical Hyperfunction	Endocrine System Diseases	Endocrine System Diseases	C19.053.800
d100	Adrenogenital Syndrome	Endocrine System Diseases	Endocrine System Diseases	C19.391.775.129
d101	Adrenoleukodystrophy	Nervous System Diseases	Nervous System Diseases	C10.314.400.250
d102	Adult-Onset Still Disease	Musculoskeletal Diseases	Musculoskeletal Diseases	C05.799.114.870
d103	Afibrinogenemia	Hemic and Lymphatic Diseases	Hemic and Lymphatic Diseases	C15.378.100.141.072
d104	African Swine Fever	Virus Diseases	Virus Diseases	C02.256.142
d105	African Trypanosomiasis	Parasitic Diseases	Parasitic Diseases	C03.752.700.500.935.719
d106	Agammaglobulinemia	Immune System Diseases	Immune System Diseases	C20.673.088
d107	Ageusia	Nervous System Diseases	Nervous System Diseases	C10.597.751.861.184
d108	Aggressive Fibromatosis	Neoplasms	Neoplasms	C04.557.450.565.590.340.410
d109	Aggressive Periodontitis	Stomatognathic Diseases	Stomatognathic Diseases	C07.465.714.533.161
d110	Agnosia	Nervous System Diseases	Nervous System Diseases	C10.597.606.762.100
d111	Agranulocytosis	Hemic and Lymphatic Diseases	Hemic and Lymphatic Diseases	C15.378.553.546.184
d112	Agraphia	Nervous System Diseases	Nervous System Diseases	C10.597.606.150.500.050
d113	AIDS Dementia Complex	Immune System Diseases	Immune System Diseases	C20.673.480.070
d114	AIDS-Associated Nephropathy	Immune System Diseases	Immune System Diseases	C20.673.480.050
d115	AIDS-Related Complex	Immune System Diseases	Immune System Diseases	C20.673.480.080
d116	AIDS-Related Lymphoma	Neoplasms	Neoplasms	C04.557.386.480.150.450
d117	AIDS-Related Opportunistic Infection	Immune System Diseases	Immune System Diseases	C20.673.480.100
d118	Ainhum	Musculoskeletal Diseases	Musculoskeletal Diseases	C05.116.264.143
d119	Air Embolism	Cardiovascular Diseases	Cardiovascular Diseases	C14.907.355.350.254
d120	Airway Obstruction	Respiratory Tract Diseases	Respiratory Tract Diseases	C08.618.846.185
d121	Akinetic Mutism	Nervous System Diseases	Nervous System Diseases	C10.228.140.042
d122	Alagille Syndrome	Congenital Diseases	Congenital Diseases	C16.320.051
d123	Albinism	Congenital Diseases	Congenital Diseases	C16.320.290.040
d124	Albuminuria	Male Urogenital Diseases	Urogenital Diseases	C12.777.934.734.269
d125	Alcohol Amnestic Disorder	Nervous System Diseases	Nervous System Diseases	C10.720.112.100
d126	Alcoholic Cardiomyopathy	Cardiovascular Diseases	Cardiovascular Diseases	C14.280.238.057
d127	Alcoholic Fatty Liver	Digestive System Diseases	Digestive System Diseases	C06.552.241.390
d128	Alcoholic Hepatitis	Digestive System Diseases	Digestive System Diseases	C06.552.380.290
d129	Alcoholic Liver Cirrhosis	Digestive System Diseases	Digestive System Diseases	C06.552.630.380
d130	Alcoholic Liver Disease	Digestive System Diseases	Digestive System Diseases	C06.552.645
d131	Alcoholic Neuropathy	Nervous System Diseases	Nervous System Diseases	C10.720.112.400
d132	Alcoholic Pancreatitis	Digestive System Diseases	Digestive System Diseases	C06.689.750.660
d133	Aleutian Mink Disease	Virus Diseases	Virus Diseases	C02.839.091
d134	Alexander Disease	Nervous System Diseases	Nervous System Diseases	C10.314.400.312
d135	Alkalosis	Nutritional and Metabolic Diseases	Nutritional and Metabolic Diseases	C18.452.076.354
d136	Alkaptonuria	Congenital Diseases	Congenital Diseases	C16.320.565.100.187
d137	Allergic Conjunctivitis	Eye Diseases	Eye Diseases	C11.187.183.200
d138	Allergic Contact Dermatitis	Skin and Connective Tissue Diseases	Skin and Connective Tissue Diseases	C17.800.174.255.100
d139	Allergic Cutaneous Vasculitis	Skin and Connective Tissue Diseases	Skin and Connective Tissue Diseases	C17.800.862.952
d140	Alopecia Areata	Skin and Connective Tissue Diseases	Skin and Connective Tissue Diseases	C17.800.329.937.122.147
d141	alpha 1-Antitrypsin Deficiency	Skin and Connective Tissue Diseases	Skin and Connective Tissue Diseases	C17.300.050
d142	alpha-Mannosidosis	Congenital Diseases	Congenital Diseases	C16.320.565.202.607.500
d143	alpha-Thalassemia	Hemic and Lymphatic Diseases	Hemic and Lymphatic Diseases	C15.378.420.826.100
d144	Alphavirus Infection	Virus Diseases	Virus Diseases	C02.782.930.100
d145	Altitude Sickness	Respiratory Tract Diseases	Respiratory Tract Diseases	C08.618.020
d146	Alveolar Bone Loss	Musculoskeletal Diseases	Musculoskeletal Diseases	C05.116.264.150
d147	Alveolar Rhabdomyosarcoma	Neoplasms	Neoplasms	C04.557.450.590.550.660.665
d148	Alveolar Soft Part Sarcoma	Neoplasms	Neoplasms	C04.557.450.590.775
d149	Alzheimer Disease	Nervous System Diseases	Nervous System Diseases	C10.574.945.249
d150	Amaurosis Fugax	Eye Diseases	Eye Diseases	C11.966.075.125
d151	Amblyopia	Eye Diseases	Eye Diseases	C11.966.073
d152	Amebiasis	Parasitic Diseases	Parasitic Diseases	C03.752.700.700.055
d153	Amebic Dysentery	Parasitic Diseases	Parasitic Diseases	C03.432.396
d154	Amebic Liver Abscess	Parasitic Diseases	Parasitic Diseases	C03.518.600
d155	Amelanotic Melanoma	Neoplasms	Neoplasms	C04.557.665.510.515
d156	Ameloblastoma	Neoplasms	Neoplasms	C04.557.695.065
d157	Amelogenesis Imperfecta	Stomatognathic Diseases	Stomatognathic Diseases	C07.650.800.255.500
d158	American Hemorrhagic Fever	Virus Diseases	Virus Diseases	C02.782.082.440
d159	Amnesia	Nervous System Diseases	Nervous System Diseases	C10.597.606.525.100
d160	Amniotic Band Syndrome	Congenital Diseases	Congenital Diseases	C16.614.042
d161	Amniotic Fluid Embolism	Cardiovascular Diseases	Cardiovascular Diseases	C14.583.404
d162	Amyloid Neuoropathy	Nervous System Diseases	Nervous System Diseases	C10.668.829.050
d163	Amyloidosis	Nutritional and Metabolic Diseases	Nutritional and Metabolic Diseases	C18.452.090
d164	Amyotrophic Lateral Sclerosis	Nervous System Diseases	Nervous System Diseases	C10.228.854.139
d165	Anal Gland Neoplasm	Neoplasms	Neoplasms	C04.588.083
d166	Anaphylaxis	Immune System Diseases	Immune System Diseases	C20.543.480.099
d167	Anaplasia	Neoplasms	Neoplasms	C04.697.045
d168	Anaplasmataceae Infection	Bacterial Infections and Mycoses	Bacterial Infections and Mycoses	C01.252.400.054
d169	Anaplasmosis	Bacterial Infections and Mycoses	Bacterial Infections and Mycoses	C01.252.400.825.050
d170	Anaplastic Lymphoma	Neoplasms	Neoplasms	C04.557.386.480.487
d171	Ancylostomiasis	Parasitic Diseases	Parasitic Diseases	C03.335.508.700.775.455.154
d172	Andersen Syndrome	Congenital Diseases	Congenital Diseases	C16.131.240.400.715.070
d173	Androgen-Insensitivity Syndrome	Congenital Diseases	Congenital Diseases	C16.320.322.061
d174	Anemia	Hemic and Lymphatic Diseases	Hemic and Lymphatic Diseases	C15.378.071
d175	Anencephaly	Nervous System Diseases	Nervous System Diseases	C10.500.680.196
d176	Aneurysm	Bacterial Infections and Mycoses	Bacterial Infections and Mycoses	C01.539.069
d177	Aneurysmal Bone Cyst	Neoplasms	Neoplasms	C04.182.089.265
d178	Angelman Syndrome	Nervous System Diseases	Nervous System Diseases	C10.228.662.075
d179	Angina	Cardiovascular Diseases	Cardiovascular Diseases	C14.280.647.187.150
d180	Angina Pectoris	Cardiovascular Diseases	Cardiovascular Diseases	C14.280.647.187
d181	Angiodysplasia	Cardiovascular Diseases	Cardiovascular Diseases	C14.907.075
d182	Angioedema	Cardiovascular Diseases	Cardiovascular Diseases	C14.907.079
d183	Angiofibroma	Neoplasms	Neoplasms	C04.557.645.100
d184	Angioid Streaks	Eye Diseases	Eye Diseases	C11.768.094
d185	Angiokeratoma	Neoplasms	Neoplasms	C04.557.645.115
d186	Angiolipoma	Neoplasms	Neoplasms	C04.557.450.550.100
d187	Angiolymphoid Hyperplasia with Eosinophilia	Skin and Connective Tissue Diseases	Skin and Connective Tissue Diseases	C17.800.060
d188	Angiomatosis	Cardiovascular Diseases	Cardiovascular Diseases	C14.907.077
d189	Angiomyolipoma	Neoplasms	Neoplasms	C04.557.450.550.125
d190	Angiomyoma	Neoplasms	Neoplasms	C04.557.450.590.450.125
d191	Angle-Closure Glaucoma	Eye Diseases	Eye Diseases	C11.525.381.056
d192	Anhidrotic Ectodermal Dysplasia	Congenital Diseases	Congenital Diseases	C16.131.077.350.298
d193	Animal Helminthiasis	Parasitic Diseases	Parasitic Diseases	C03.335.349
d194	Animal Protozoan Infection	Parasitic Diseases	Parasitic Diseases	C03.701.688
d195	Animal Salmonella Infection	Bacterial Infections and Mycoses	Bacterial Infections and Mycoses	C01.252.400.310.821.706
d196	Animal Toxoplasmosis	Parasitic Diseases	Parasitic Diseases	C03.752.250.800.110
d197	Aniridia	Eye Diseases	Eye Diseases	C11.250.060
d198	Anisakiasis	Parasitic Diseases	Parasitic Diseases	C03.432.060
d199	Aniseikonia	Eye Diseases	Eye Diseases	C11.744.116
d200	Anisocoria	Eye Diseases	Eye Diseases	C11.710.090
d201	Anisometropia	Eye Diseases	Eye Diseases	C11.744.126
d202	Ankylosing Spondylitis	Musculoskeletal Diseases	Musculoskeletal Diseases	C05.550.069.680
d203	Ankylosis	Musculoskeletal Diseases	Musculoskeletal Diseases	C05.550.069
d204	Anodontia	Stomatognathic Diseases	Stomatognathic Diseases	C07.650.800.100
d205	Anomia	Nervous System Diseases	Nervous System Diseases	C10.597.606.150.500.090
d206	Anophthalmos	Eye Diseases	Eye Diseases	C11.250.080
d207	Anovulation	Endocrine System Diseases	Endocrine System Diseases	C19.391.630.050
d208	Anterior Cerebral Artery Infarction	Cardiovascular Diseases	Cardiovascular Diseases	C14.907.253.560.200.325
d209	Anterior Compartment Syndrome	Musculoskeletal Diseases	Musculoskeletal Diseases	C05.651.180.063
d210	Anterior Spinal Artery Syndrome	Cardiovascular Diseases	Cardiovascular Diseases	C14.907.790.100
d211	Anterior Uveitis	Eye Diseases	Eye Diseases	C11.941.879.780.880
d212	Anterograde Amnesia	Nervous System Diseases	Nervous System Diseases	C10.597.606.525.100.075
d213	Anthracosilicosis	Respiratory Tract Diseases	Respiratory Tract Diseases	C08.381.483.581.062.500
d214	Anthracosis	Respiratory Tract Diseases	Respiratory Tract Diseases	C08.381.483.581.062
d215	Anthrax	Bacterial Infections and Mycoses	Bacterial Infections and Mycoses	C01.252.410.090.072
d216	Anti-Glomerular Basement Membrane Disease	Immune System Diseases	Immune System Diseases	C20.111.190
d217	Antiphospholipid Syndrome	Immune System Diseases	Immune System Diseases	C20.111.197
d218	Antithrombin III Deficiency	Hemic and Lymphatic Diseases	Hemic and Lymphatic Diseases	C15.378.147.150
d219	Antley-Bixler Syndrome Phenotype	Musculoskeletal Diseases	Musculoskeletal Diseases	C05.660.906.181
d220	Anuria	Male Urogenital Diseases	Urogenital Diseases	C12.777.419.078
d221	Anus Neoplasm	Neoplasms	Neoplasms	C04.588.274.476.411.307.790.040
d222	Aortic Aneurysm	Cardiovascular Diseases	Cardiovascular Diseases	C14.907.055.239
d223	Aortic Arch Syndrome	Cardiovascular Diseases	Cardiovascular Diseases	C14.907.109.239
d224	Aortic Coarctation	Cardiovascular Diseases	Cardiovascular Diseases	C14.240.400.090
d225	Aortic Rupture	Cardiovascular Diseases	Cardiovascular Diseases	C14.907.055.185.125
d226	Aortic Stenosis	Cardiovascular Diseases	Cardiovascular Diseases	C14.280.484.150.070
d227	Aortic Valve Insufficiency	Cardiovascular Diseases	Cardiovascular Diseases	C14.280.484.095
d228	Aortic Valve Prolapse	Cardiovascular Diseases	Cardiovascular Diseases	C14.280.484.400.100
d229	Aortic Valve Stenosis	Cardiovascular Diseases	Cardiovascular Diseases	C14.280.484.150
d230	Aortitis	Cardiovascular Diseases	Cardiovascular Diseases	C14.907.109.320
d231	Aortopulmonary Septal Defect	Cardiovascular Diseases	Cardiovascular Diseases	C14.240.400.560.098
d232	Aphakia	Eye Diseases	Eye Diseases	C11.510.103
d233	Aphasia	Nervous System Diseases	Nervous System Diseases	C10.597.606.150.500.800.100
d234	Aphonia	Respiratory Tract Diseases	Respiratory Tract Diseases	C08.360.940.160
d235	Aphthous Stomatitis	Stomatognathic Diseases	Stomatognathic Diseases	C07.465.864.750
d236	Aplastic Anemia	Hemic and Lymphatic Diseases	Hemic and Lymphatic Diseases	C15.378.071.085
d237	Apnea	Respiratory Tract Diseases	Respiratory Tract Diseases	C08.618.085
d238	Appendiceal Neoplasm	Neoplasms	Neoplasms	C04.588.274.476.411.184.290
d239	Appendicitis	Digestive System Diseases	Digestive System Diseases	C06.405.205.099
d240	Apraxias	Nervous System Diseases	Nervous System Diseases	C10.597.606.881.350
d241	Apudoma	Neoplasms	Neoplasms	C04.557.470.035.250
d242	Arachnodactyly	Musculoskeletal Diseases	Musculoskeletal Diseases	C05.660.585.174
d243	Arachnoid Cyst	Neoplasms	Neoplasms	C04.182.044
d244	Arachnoiditis	Nervous System Diseases	Nervous System Diseases	C10.228.228.507.097
d245	Arbovirus Encephalitis	Virus Diseases	Virus Diseases	C02.081.343
d246	Arcus Senilis	Eye Diseases	Eye Diseases	C11.204.299.070
d247	Arenaviridae Infection	Virus Diseases	Virus Diseases	C02.782.082
d248	Argyria	Skin and Connective Tissue Diseases	Skin and Connective Tissue Diseases	C17.800.621.166
d249	Arnold-Chiari Malformation	Nervous System Diseases	Nervous System Diseases	C10.500.680.291
d250	Arrhythmogenic Right Ventricular Dysplasia	Cardiovascular Diseases	Cardiovascular Diseases	C14.240.400.145
d251	Arsenic Poisoning	Nervous System Diseases	Nervous System Diseases	C10.720.475.150
d252	Arterial Occlusive Disease	Cardiovascular Diseases	Cardiovascular Diseases	C14.907.137
d253	Arterio-Arterial Fistula	Cardiovascular Diseases	Cardiovascular Diseases	C14.907.933.110
d254	Arteriolosclerosis	Cardiovascular Diseases	Cardiovascular Diseases	C14.907.137.126.056
d255	Arteriosclerosis	Cardiovascular Diseases	Cardiovascular Diseases	C14.907.137.126
d256	Arteriosclerosis Obliterans	Cardiovascular Diseases	Cardiovascular Diseases	C14.907.137.126.114
d257	Arteriovenous Fistula	Cardiovascular Diseases	Cardiovascular Diseases	C14.907.150.125
d258	Arteriovenous Malformation	Cardiovascular Diseases	Cardiovascular Diseases	C14.907.150
d259	Arteritis	Cardiovascular Diseases	Cardiovascular Diseases	C14.907.184
d260	Arterivirus Infection	Virus Diseases	Virus Diseases	C02.782.600.100
d261	Arthralgia	Musculoskeletal Diseases	Musculoskeletal Diseases	C05.550.091
d262	Arthritis	Musculoskeletal Diseases	Musculoskeletal Diseases	C05.550.114
d263	Arthrogryposis	Musculoskeletal Diseases	Musculoskeletal Diseases	C05.550.150
d264	Arthus Reaction	Immune System Diseases	Immune System Diseases	C20.543.520.100
d265	Articulation Disorder	Nervous System Diseases	Nervous System Diseases	C10.597.606.150.500.800.150
d266	Ascariasis	Parasitic Diseases	Parasitic Diseases	C03.335.508.700.100.070
d267	Ascaridiasis	Parasitic Diseases	Parasitic Diseases	C03.335.508.700.100.080
d268	Ascaridida Infection	Parasitic Diseases	Parasitic Diseases	C03.335.508.700.100
d269	Ascorbic Acid Deficiency	Nutritional and Metabolic Diseases	Nutritional and Metabolic Diseases	C18.654.521.500.133.115
d270	Aseptic Meningitis	Virus Diseases	Virus Diseases	C02.587.600
d271	Aspartylglucosaminuria	Congenital Diseases	Congenital Diseases	C16.320.565.595.100
d272	Aspergillosis	Bacterial Infections and Mycoses	Bacterial Infections and Mycoses	C01.703.078
d273	Aspermia	Male Urogenital Diseases	Urogenital Diseases	C12.294.365.700.126
d274	Asphyxia Neonatorum	Congenital Diseases	Congenital Diseases	C16.614.092
d275	Aspiration Pneumonia	Respiratory Tract Diseases	Respiratory Tract Diseases	C08.381.677.529
d276	Asthenozoospermia	Male Urogenital Diseases	Urogenital Diseases	C12.294.365.700.253
d277	Asthma	Respiratory Tract Diseases	Respiratory Tract Diseases	C08.127.108
d278	Astigmatism	Eye Diseases	Eye Diseases	C11.744.212
d279	Astrocytoma	Neoplasms	Neoplasms	C04.557.470.670.380.080
d280	Astroviridae Infection	Virus Diseases	Virus Diseases	C02.782.105
d281	Ataxia	Nervous System Diseases	Nervous System Diseases	C10.597.350.090
d282	Ataxia Telangiectasia	Nervous System Diseases	Nervous System Diseases	C10.562.100
d283	Atherosclerosis	Cardiovascular Diseases	Cardiovascular Diseases	C14.907.137.126.307
d284	Athetosis	Nervous System Diseases	Nervous System Diseases	C10.597.350.110
d285	Atopic Dermatitis	Skin and Connective Tissue Diseases	Skin and Connective Tissue Diseases	C17.800.174.193
d286	Atrial Fibrillation	Cardiovascular Diseases	Cardiovascular Diseases	C14.280.067.198
d287	Atrial Flutter	Cardiovascular Diseases	Cardiovascular Diseases	C14.280.067.248
d288	Atrial Heart Septal Defect	Cardiovascular Diseases	Cardiovascular Diseases	C14.240.400.560.375
d289	Atrial Premature Complex	Cardiovascular Diseases	Cardiovascular Diseases	C14.280.067.325.250
d290	Atrioventricular Block	Cardiovascular Diseases	Cardiovascular Diseases	C14.280.067.558.230
d291	Atrioventricular Nodal Reentry Tachycardia	Cardiovascular Diseases	Cardiovascular Diseases	C14.280.067.845.787.249
d292	Atrophic Gastritis	Digestive System Diseases	Digestive System Diseases	C06.405.205.697.394
d293	Atrophic Muscular Disorder	Musculoskeletal Diseases	Musculoskeletal Diseases	C05.651.534
d294	Atrophic Rhinitis	Respiratory Tract Diseases	Respiratory Tract Diseases	C08.460.799.649
d295	Atypical Interstitial Pneumonia	Respiratory Tract Diseases	Respiratory Tract Diseases	C08.730.085.660
d296	Atypical Mycobacterium Infection	Bacterial Infections and Mycoses	Bacterial Infections and Mycoses	C01.252.410.040.552.475
d297	Auditory Perceptual Disorder	Otorhinolaryngologic Diseases	Otorhinolaryngologic Diseases	C09.218.807.186.094
d298	Autoimmune Disease of the Nervous System	Immune System Diseases	Immune System Diseases	C20.111.258
d299	Autoimmune Encephalomyelitis	Nervous System Diseases	Nervous System Diseases	C10.114.703.300
d300	Autoimmune Hemolytic Anemia	Immune System Diseases	Immune System Diseases	C20.111.175
d301	Autoimmune Hepatitis	Immune System Diseases	Immune System Diseases	C20.111.567
d302	Autoimmune Neuritis	Nervous System Diseases	Nervous System Diseases	C10.114.703.700
d303	Autoimmune Thyroiditis	Immune System Diseases	Immune System Diseases	C20.111.809
d304	Autonomic Dysreflexia	Nervous System Diseases	Nervous System Diseases	C10.177.090
d305	Autosomal Dominant Polycystic Kidney	Male Urogenital Diseases	Urogenital Diseases	C12.777.419.403.875.500
d306	Autosomal Recessive Polycystic Kidney	Male Urogenital Diseases	Urogenital Diseases	C12.777.419.403.875.510
d307	Avian Leukosis	Virus Diseases	Virus Diseases	C02.928.120
d308	Avian Malaria	Parasitic Diseases	Parasitic Diseases	C03.752.250.552.606
d309	Avian Sarcoma	Neoplasms	Neoplasms	C04.925.700
d310	Avian Tuberculosis	Bacterial Infections and Mycoses	Bacterial Infections and Mycoses	C01.252.410.040.552.846.516
d311	Avitaminosis	Nutritional and Metabolic Diseases	Nutritional and Metabolic Diseases	C18.654.521.500.133
d312	Avulavirus Infection	Virus Diseases	Virus Diseases	C02.782.580.600.080
d313	Azoospermia	Male Urogenital Diseases	Urogenital Diseases	C12.294.365.700.380
d314	Babesiosis	Parasitic Diseases	Parasitic Diseases	C03.701.188
d315	Babinski Reflex	Nervous System Diseases	Nervous System Diseases	C10.597.704.400
d316	Bacillaceae Infection	Bacterial Infections and Mycoses	Bacterial Infections and Mycoses	C01.252.410.090
d317	Bacillary Dysentery	Bacterial Infections and Mycoses	Bacterial Infections and Mycoses	C01.252.400.310.229
d318	Back Pain	Nervous System Diseases	Nervous System Diseases	C10.597.617.152
d319	Bacteremia	Bacterial Infections and Mycoses	Bacterial Infections and Mycoses	C01.252.100
d320	Bacterial Conjunctivitis	Bacterial Infections and Mycoses	Bacterial Infections and Mycoses	C01.252.354.225
d321	Bacterial Endocarditis	Bacterial Infections and Mycoses	Bacterial Infections and Mycoses	C01.252.300
d322	Bacterial Eye Infection	Bacterial Infections and Mycoses	Bacterial Infections and Mycoses	C01.252.354
d323	Bacterial Meningitis	Bacterial Infections and Mycoses	Bacterial Infections and Mycoses	C01.252.200.500
d324	Bacterial Pneumonia	Bacterial Infections and Mycoses	Bacterial Infections and Mycoses	C01.252.620
d325	Bacterial Sexually Transmitted Disease	Bacterial Infections and Mycoses	Bacterial Infections and Mycoses	C01.252.810
d326	Bacterial Skin Disease	Bacterial Infections and Mycoses	Bacterial Infections and Mycoses	C01.252.825
d327	Bacterial Vaginosis	Bacterial Infections and Mycoses	Bacterial Infections and Mycoses	C01.252.954
d328	Bacteriuria	Bacterial Infections and Mycoses	Bacterial Infections and Mycoses	C01.539.895.219
d329	Bacteroidaceae Infection	Bacterial Infections and Mycoses	Bacterial Infections and Mycoses	C01.252.400.110
d330	Bacteroides Infection	Bacterial Infections and Mycoses	Bacterial Infections and Mycoses	C01.252.400.110.109
d331	Balanitis	Male Urogenital Diseases	Urogenital Diseases	C12.294.494.136
d332	Balanitis Xerotica Obliterans	Male Urogenital Diseases	Urogenital Diseases	C12.294.494.136.500
d333	Balantidiasis	Parasitic Diseases	Parasitic Diseases	C03.432.146
d334	Balkan Nephropathy	Male Urogenital Diseases	Urogenital Diseases	C12.777.419.570.643.150
d335	Bardet-Biedl Syndrome	Congenital Diseases	Congenital Diseases	C16.131.077.112
d336	Barrett Esophagus	Digestive System Diseases	Digestive System Diseases	C06.198.102
d337	Bartonella Infection	Bacterial Infections and Mycoses	Bacterial Infections and Mycoses	C01.252.400.126.100
d338	Bartonellaceae Infection	Bacterial Infections and Mycoses	Bacterial Infections and Mycoses	C01.252.400.126
d339	Bartter Syndrome	Male Urogenital Diseases	Urogenital Diseases	C12.777.419.815.279
d340	Basal Cell Carcinoma	Neoplasms	Neoplasms	C04.557.470.200.165
d341	Basal Cell Neoplasm	Neoplasms	Neoplasms	C04.557.470.565
d342	Basal Cell Nevus Syndrome	Neoplasms	Neoplasms	C04.700.175
d343	Basal Ganglia Cerebrovascular Disease	Cardiovascular Diseases	Cardiovascular Diseases	C14.907.253.061
d344	Basal Ganglia Disease	Nervous System Diseases	Nervous System Diseases	C10.228.140.079
d345	Basal Ganglia Hemorrhage	Cardiovascular Diseases	Cardiovascular Diseases	C14.907.253.061.200
d346	Basophil Adenoma	Neoplasms	Neoplasms	C04.557.470.035.075
d347	Basosquamous Carcinoma	Neoplasms	Neoplasms	C04.557.470.200.170
d348	B-Cell Leukemia	Neoplasms	Neoplasms	C04.557.337.428.080
d349	B-Cell Lymphoma	Neoplasms	Neoplasms	C04.557.386.480.150
d350	B-Cell Prolymphocytic Leukemia	Neoplasms	Neoplasms	C04.557.337.428.080.562
d351	Beckwith-Wiedemann Syndrome	Congenital Diseases	Congenital Diseases	C16.131.077.133
d352	Behcet Syndrome	Stomatognathic Diseases	Stomatognathic Diseases	C07.465.075
d353	Bell Palsy	Stomatognathic Diseases	Stomatognathic Diseases	C07.465.094
d354	Benign Familial Pemphigus	Congenital Diseases	Congenital Diseases	C16.320.850.700
d355	Benign Fibrous Histiocytoma	Neoplasms	Neoplasms	C04.557.450.565.590.425.350
d356	Benign Monoclonal Gammopathies	Immune System Diseases	Immune System Diseases	C20.683.460.640
d357	Benign Mucous Membrane Pemphigoid	Skin and Connective Tissue Diseases	Skin and Connective Tissue Diseases	C17.800.865.670
d358	Beriberi	Nutritional and Metabolic Diseases	Nutritional and Metabolic Diseases	C18.654.521.500.133.699.827.223
d359	Bernard-Soulier Syndrome	Hemic and Lymphatic Diseases	Hemic and Lymphatic Diseases	C15.378.140.120
d360	Berylliosis	Respiratory Tract Diseases	Respiratory Tract Diseases	C08.381.483.581.225
d361	beta-Mannosidosis	Congenital Diseases	Congenital Diseases	C16.320.565.202.607.750
d362	beta-Thalassemia	Hemic and Lymphatic Diseases	Hemic and Lymphatic Diseases	C15.378.420.826.150
d363	Bifidobacteriales Infection	Bacterial Infections and Mycoses	Bacterial Infections and Mycoses	C01.252.410.110
d364	Bilateral Hearing Loss	Otorhinolaryngologic Diseases	Otorhinolaryngologic Diseases	C09.218.458.341.374
d365	Bile Duct Adenoma	Neoplasms	Neoplasms	C04.557.470.035.085
d366	Bile Duct Disease	Digestive System Diseases	Digestive System Diseases	C06.130.120
d367	Bile Duct Neoplasm	Digestive System Diseases	Digestive System Diseases	C06.130.120.120
d368	Bile Reflux	Digestive System Diseases	Digestive System Diseases	C06.130.140
d369	Biliary Atresia	Digestive System Diseases	Digestive System Diseases	C06.198.125
d370	Biliary Dyskinesia	Digestive System Diseases	Digestive System Diseases	C06.130.120.250.098
d371	Biliary Fistula	Digestive System Diseases	Digestive System Diseases	C06.267.150
d372	Biliary Liver Cirrhosis	Digestive System Diseases	Digestive System Diseases	C06.552.150.250
d373	Biliary Tract Neoplasm	Digestive System Diseases	Digestive System Diseases	C06.130.320
d374	Biotinidase Deficiency	Congenital Diseases	Congenital Diseases	C16.320.565.100.620.100
d375	Bird Fancier's Lung	Respiratory Tract Diseases	Respiratory Tract Diseases	C08.674.055.125
d376	Birnaviridae Infection	Virus Diseases	Virus Diseases	C02.782.123
d377	Birth Injury	Congenital Diseases	Congenital Diseases	C16.614.131
d378	Blackwater Fever	Parasitic Diseases	Parasitic Diseases	C03.752.250.552.650.228
d379	Bladder Exstrophy	Male Urogenital Diseases	Urogenital Diseases	C12.706.132
d380	Blast Crisis	Neoplasms	Neoplasms	C04.697.152.110
d381	Blastocystis Infection	Parasitic Diseases	Parasitic Diseases	C03.432.250
d382	Blastomycosis	Bacterial Infections and Mycoses	Bacterial Infections and Mycoses	C01.703.128
d383	Blepharitis	Eye Diseases	Eye Diseases	C11.338.133
d384	Blepharophimosis	Eye Diseases	Eye Diseases	C11.250.090
d385	Blepharoptosis	Eye Diseases	Eye Diseases	C11.338.204
d386	Blepharospasm	Eye Diseases	Eye Diseases	C11.338.250
d387	Blind Loop Syndrome	Nutritional and Metabolic Diseases	Nutritional and Metabolic Diseases	C18.452.603.145
d388	Blindness	Eye Diseases	Eye Diseases	C11.966.075
d389	Blood Coagulation Disorder	Hemic and Lymphatic Diseases	Hemic and Lymphatic Diseases	C15.378.100
d390	Blood Group Incompatibility	Hemic and Lymphatic Diseases	Hemic and Lymphatic Diseases	C15.378.120
d391	Blood Platelet Disorder	Hemic and Lymphatic Diseases	Hemic and Lymphatic Diseases	C15.378.140
d392	Blood Protein Disorder	Hemic and Lymphatic Diseases	Hemic and Lymphatic Diseases	C15.378.147
d393	Bloom Syndrome	Congenital Diseases	Congenital Diseases	C16.131.077.137
d394	Blue Nevus	Neoplasms	Neoplasms	C04.557.665.560.615.550
d395	Blue Toe Syndrome	Cardiovascular Diseases	Cardiovascular Diseases	C14.907.617.249
d396	Bluetongue	Virus Diseases	Virus Diseases	C02.081.125
d397	Bone Cyst	Neoplasms	Neoplasms	C04.182.089
d398	Bone Demineralization	Musculoskeletal Diseases	Musculoskeletal Diseases	C05.116.198.247
d399	Bone Malalignment	Musculoskeletal Diseases	Musculoskeletal Diseases	C05.116.214
d400	Bone Marrow Disease	Hemic and Lymphatic Diseases	Hemic and Lymphatic Diseases	C15.378.190
d401	Bone Marrow Neoplasm	Neoplasms	Neoplasms	C04.588.448.200
d402	Bone Neoplasm	Neoplasms	Neoplasms	C04.588.149
d403	Bone Resorption	Musculoskeletal Diseases	Musculoskeletal Diseases	C05.116.264
d404	Bone Tissue Neoplasm	Neoplasms	Neoplasms	C04.557.450.565.575
d405	Border Disease	Virus Diseases	Virus Diseases	C02.782.350.675.100
d406	Borderline Leprosy	Bacterial Infections and Mycoses	Bacterial Infections and Mycoses	C01.252.410.040.552.386.110
d407	Bordetella Infection	Bacterial Infections and Mycoses	Bacterial Infections and Mycoses	C01.252.400.143
d408	Borna Disease	Virus Diseases	Virus Diseases	C02.782.580.124
d409	Borrelia Infection	Bacterial Infections and Mycoses	Bacterial Infections and Mycoses	C01.252.400.155
d410	Botulism	Nervous System Diseases	Nervous System Diseases	C10.720.150
d411	Boutonneuse Fever	Bacterial Infections and Mycoses	Bacterial Infections and Mycoses	C01.252.400.825.125
d412	Bovine Brucellosis	Bacterial Infections and Mycoses	Bacterial Infections and Mycoses	C01.252.400.167.322
d413	Bovine Hemorrhagic Syndrome	Virus Diseases	Virus Diseases	C02.782.350.675.400
d414	Bovine Respiratory Disease Complex	Respiratory Tract Diseases	Respiratory Tract Diseases	C08.730.085
d415	Bovine Spongiform Encephalopathy	Nervous System Diseases	Nervous System Diseases	C10.574.843.300
d416	Bovine Trypanosomiasis	Parasitic Diseases	Parasitic Diseases	C03.752.625.896
d417	Bovine Tuberculosis	Bacterial Infections and Mycoses	Bacterial Infections and Mycoses	C01.252.410.040.552.846.538
d418	Bovine Virus Diarrhea-Mucosal Disease	Virus Diseases	Virus Diseases	C02.782.350.675.106
d419	Bowen's Disease	Neoplasms	Neoplasms	C04.557.470.200.400.130
d420	Brachial Plexus Neuoropathy	Nervous System Diseases	Nervous System Diseases	C10.668.829.100
d421	Brachial Plexus Neuritis	Nervous System Diseases	Nervous System Diseases	C10.668.829.100.500
d422	Bradycardia	Cardiovascular Diseases	Cardiovascular Diseases	C14.280.067.319
d423	Brain Abscess	Bacterial Infections and Mycoses	Bacterial Infections and Mycoses	C01.252.200.100
d424	Brain Concussion	Nervous System Diseases	Nervous System Diseases	C10.228.140.199.250
d425	Brain Death	Nervous System Diseases	Nervous System Diseases	C10.228.140.151
d426	Brain Edema	Nervous System Diseases	Nervous System Diseases	C10.228.140.187
d427	Brain Hemorrhage	Nervous System Diseases	Nervous System Diseases	C10.228.140.199.275
d428	Brain Hypoxia	Nervous System Diseases	Nervous System Diseases	C10.228.140.624
d429	Brain Hypoxia-Ischemia	Nervous System Diseases	Nervous System Diseases	C10.228.140.624.500
d430	Brain Infarction	Cardiovascular Diseases	Cardiovascular Diseases	C14.907.253.092.477
d431	Brain Injury	Nervous System Diseases	Nervous System Diseases	C10.228.140.199
d432	Brain Ischemia	Cardiovascular Diseases	Cardiovascular Diseases	C14.907.253.092
d433	Brain Neoplasm	Nervous System Diseases	Nervous System Diseases	C10.228.140.211
d434	Brain Stem Hemorrhage	Nervous System Diseases	Nervous System Diseases	C10.228.140.199.275.200
d435	Brain Stem Infarctions	Cardiovascular Diseases	Cardiovascular Diseases	C14.907.253.092.477.100
d436	Brain Stem Neoplasm	Nervous System Diseases	Nervous System Diseases	C10.228.140.211.500.100
d437	Branchioma	Neoplasms	Neoplasms	C04.182.117
d438	Branchio-Oto-Renal Syndrome	Congenital Diseases	Congenital Diseases	C16.131.077.208
d439	Breast Cyst	Neoplasms	Neoplasms	C04.182.156
d440	Breast Disease	Skin and Connective Tissue Diseases	Skin and Connective Tissue Diseases	C17.800.090
d441	Breast Neoplasm	Skin and Connective Tissue Diseases	Skin and Connective Tissue Diseases	C17.800.090.500
d442	Breech Presentation	Female Urogenital Diseases and Pregnancy Complications	Urogenital Diseases	C13.703.420.183
d443	Brenner Tumor	Neoplasms	Neoplasms	C04.557.470.625.150
d444	Broca Aphasia	Nervous System Diseases	Nervous System Diseases	C10.597.606.150.500.800.100.100
d445	Bronchial Fistula	Respiratory Tract Diseases	Respiratory Tract Diseases	C08.127.196
d446	Bronchial Hyperreactivity	Respiratory Tract Diseases	Respiratory Tract Diseases	C08.127.210
d447	Bronchial Neoplasm	Respiratory Tract Diseases	Respiratory Tract Diseases	C08.127.265
d448	Bronchial Spasm	Respiratory Tract Diseases	Respiratory Tract Diseases	C08.127.321
d449	Bronchiectasis	Respiratory Tract Diseases	Respiratory Tract Diseases	C08.127.384
d450	Bronchiolitis	Respiratory Tract Diseases	Respiratory Tract Diseases	C08.127.446.135
d451	Bronchiolitis Obliterans	Respiratory Tract Diseases	Respiratory Tract Diseases	C08.127.446.135.140
d452	Bronchiolo-Alveolar Adenocarcinoma	Neoplasms	Neoplasms	C04.557.470.200.025.030
d453	Bronchitis	Respiratory Tract Diseases	Respiratory Tract Diseases	C08.127.446
d454	Bronchogenic Carcinoma	Respiratory Tract Diseases	Respiratory Tract Diseases	C08.381.540.140
d455	Bronchogenic Cyst	Neoplasms	Neoplasms	C04.182.195
d456	Bronchomalacia	Musculoskeletal Diseases	Musculoskeletal Diseases	C05.182.895.249
d457	Bronchopneumonia	Respiratory Tract Diseases	Respiratory Tract Diseases	C08.127.509
d458	Bronchopulmonary Dysplasia	Congenital Diseases	Congenital Diseases	C16.614.521.125
d459	Bronchopulmonary Sequestration	Respiratory Tract Diseases	Respiratory Tract Diseases	C08.695.214
d460	Brown-Pearce Carcinoma	Neoplasms	Neoplasms	C04.619.124
d461	Brown-Sequard Syndrome	Nervous System Diseases	Nervous System Diseases	C10.597.622.669.300
d462	Brucellosis	Bacterial Infections and Mycoses	Bacterial Infections and Mycoses	C01.252.400.167
d463	Brugada Syndrome	Congenital Diseases	Congenital Diseases	C16.320.100
d464	Bruxism	Stomatognathic Diseases	Stomatognathic Diseases	C07.793.099
d465	Budd-Chiari Syndrome	Digestive System Diseases	Digestive System Diseases	C06.552.347
d466	Bulbar Palsy	Nervous System Diseases	Nervous System Diseases	C10.574.562.300
d467	Bulbar Poliomyelitis	Virus Diseases	Virus Diseases	C02.182.600.700.600
d468	Bulbo-Spinal Atrophy	Nervous System Diseases	Nervous System Diseases	C10.574.500.175
d469	Bullous Pemphigoid	Skin and Connective Tissue Diseases	Skin and Connective Tissue Diseases	C17.800.865.690
d470	Bundle-Branch Block	Cardiovascular Diseases	Cardiovascular Diseases	C14.280.067.558.323
d471	Bunyaviridae Infection	Virus Diseases	Virus Diseases	C02.782.147
d472	Burkholderia Infection	Bacterial Infections and Mycoses	Bacterial Infections and Mycoses	C01.252.400.170
d473	Burkitt Lymphoma	Virus Diseases	Virus Diseases	C02.928.313.165
d474	Burning Mouth Syndrome	Stomatognathic Diseases	Stomatognathic Diseases	C07.465.114
d475	Bursitis	Musculoskeletal Diseases	Musculoskeletal Diseases	C05.550.251
d476	Buruli Ulcer	Skin and Connective Tissue Diseases	Skin and Connective Tissue Diseases	C17.800.893.295
d477	Byssinosis	Respiratory Tract Diseases	Respiratory Tract Diseases	C08.381.483.581.275
d478	CADASIL	Congenital Diseases	Congenital Diseases	C16.320.129
d479	Cafe-au-Lait Spots	Skin and Connective Tissue Diseases	Skin and Connective Tissue Diseases	C17.800.621.250
d480	Calcinosis	Nutritional and Metabolic Diseases	Nutritional and Metabolic Diseases	C18.452.174.130
d481	Calciphylaxis	Nutritional and Metabolic Diseases	Nutritional and Metabolic Diseases	C18.452.174.130.186
d482	Caliciviridae Infection	Virus Diseases	Virus Diseases	C02.782.160
d483	California Encephalitis	Virus Diseases	Virus Diseases	C02.081.343.340
d484	Callosities	Skin and Connective Tissue Diseases	Skin and Connective Tissue Diseases	C17.800.428.200
d485	Campomelic Dysplasia	Musculoskeletal Diseases	Musculoskeletal Diseases	C05.660.142
d486	Campylobacter Infection	Bacterial Infections and Mycoses	Bacterial Infections and Mycoses	C01.252.400.177
d487	Camurati-Engelmann Syndrome	Congenital Diseases	Congenital Diseases	C16.320.144
d488	Canavan Disease	Nervous System Diseases	Nervous System Diseases	C10.314.400.375
d489	Candidiasis	Bacterial Infections and Mycoses	Bacterial Infections and Mycoses	C01.703.160
d490	Capillary Hemangioma	Neoplasms	Neoplasms	C04.557.645.375.380
d491	Capillary Leak Syndrome	Cardiovascular Diseases	Cardiovascular Diseases	C14.907.218
d492	Caplan Syndrome	Musculoskeletal Diseases	Musculoskeletal Diseases	C05.799.114.219
d493	Carbamoyl-Phosphate Synthase I Deficiency Disease	Nutritional and Metabolic Diseases	Nutritional and Metabolic Diseases	C18.452.660.097
d494	Carbohydrate-Deficient Glycoprotein Syndrome	Congenital Diseases	Congenital Diseases	C16.320.565.202.125
d495	Carbuncle	Bacterial Infections and Mycoses	Bacterial Infections and Mycoses	C01.252.825.770.270.200
d496	Carcinoid Heart Disease	Cardiovascular Diseases	Cardiovascular Diseases	C14.280.104
d497	Carcinoid Tumor	Neoplasms	Neoplasms	C04.557.465.625.650.200
d498	Carcinoma	Neoplasms	Neoplasms	C04.557.470.200
d499	Carcinoma 256	Neoplasms	Neoplasms	C04.619.045
d500	Carcinoma in Situ	Neoplasms	Neoplasms	C04.557.470.200.240
d501	Carcinosarcoma	Neoplasms	Neoplasms	C04.557.435.290
d502	Cardiac Arrhythmia	Cardiovascular Diseases	Cardiovascular Diseases	C14.280.067
d503	Cardiac Edema	Cardiovascular Diseases	Cardiovascular Diseases	C14.280.434.482
d504	Cardiac Sinus Arrest	Cardiovascular Diseases	Cardiovascular Diseases	C14.280.067.093.500
d505	Cardiac Sudden Death	Cardiovascular Diseases	Cardiovascular Diseases	C14.280.383.220
d506	Cardiac Tamponade	Cardiovascular Diseases	Cardiovascular Diseases	C14.280.155
d507	Cardiogenic Shock	Cardiovascular Diseases	Cardiovascular Diseases	C14.280.647.500.750
d508	Cardiomegaly	Cardiovascular Diseases	Cardiovascular Diseases	C14.280.195
d509	Cardiomyopathy	Cardiovascular Diseases	Cardiovascular Diseases	C14.280.238
d510	Cardiovascular Abnormality	Congenital Diseases	Congenital Diseases	C16.131.240
d511	Cardiovascular Infection	Bacterial Infections and Mycoses	Bacterial Infections and Mycoses	C01.539.190
d512	Cardiovascular Syphilis	Cardiovascular Diseases	Cardiovascular Diseases	C14.260.500
d513	Cardiovascular Tuberculosis	Bacterial Infections and Mycoses	Bacterial Infections and Mycoses	C01.252.410.040.552.846.561
d514	Cardiovirus Infection	Virus Diseases	Virus Diseases	C02.782.687.150
d515	Caroli Disease	Digestive System Diseases	Digestive System Diseases	C06.198.184.500
d516	Carotid Artery Disease	Cardiovascular Diseases	Cardiovascular Diseases	C14.907.253.123
d517	Carotid Artery Injury	Nervous System Diseases	Nervous System Diseases	C10.900.250.300
d518	Carotid Artery Thrombosis	Cardiovascular Diseases	Cardiovascular Diseases	C14.907.253.123.355
d519	Carotid Body Tumor	Neoplasms	Neoplasms	C04.557.465.625.650.700.705.220
d520	Carotid Stenosis	Cardiovascular Diseases	Cardiovascular Diseases	C14.907.137.230
d521	Carotid-Cavernous Sinus Fistula	Nervous System Diseases	Nervous System Diseases	C10.900.250.300.400
d522	Carpal Tunnel Syndrome	Nervous System Diseases	Nervous System Diseases	C10.668.829.550.200
d523	Cartilage Disease	Skin and Connective Tissue Diseases	Skin and Connective Tissue Diseases	C17.300.182
d524	Catalepsy	Nervous System Diseases	Nervous System Diseases	C10.597.350.200
d525	Cataplexy	Nervous System Diseases	Nervous System Diseases	C10.886.425.800.200.750.500
d526	Cataract	Eye Diseases	Eye Diseases	C11.510.245
d527	Catatonia	Nervous System Diseases	Nervous System Diseases	C10.597.606.115
d528	Catheter-Related Infection	Bacterial Infections and Mycoses	Bacterial Infections and Mycoses	C01.539.195
d529	Cat-Scratch Disease	Bacterial Infections and Mycoses	Bacterial Infections and Mycoses	C01.252.400.200
d530	Causalgia	Nervous System Diseases	Nervous System Diseases	C10.177.195.200
d531	Cavernous Hemangioma	Cardiovascular Diseases	Cardiovascular Diseases	C14.907.454.385
d532	Cavernous Sinus Thrombosis	Cardiovascular Diseases	Cardiovascular Diseases	C14.907.253.566.350.500.375
d533	Cecal Disease	Digestive System Diseases	Digestive System Diseases	C06.405.469.110
d534	Cecal Neoplasm	Digestive System Diseases	Digestive System Diseases	C06.301.371.411.184
d535	Celiac Disease	Nutritional and Metabolic Diseases	Nutritional and Metabolic Diseases	C18.452.603.250
d536	Cellulitis	Skin and Connective Tissue Diseases	Skin and Connective Tissue Diseases	C17.300.185
d537	Cementoma	Neoplasms	Neoplasms	C04.557.695.210
d538	Central Auditory Disease	Otorhinolaryngologic Diseases	Otorhinolaryngologic Diseases	C09.218.807.186
d539	Central Cord Syndrome	Nervous System Diseases	Nervous System Diseases	C10.900.850.625
d540	Central Core Myopathy	Musculoskeletal Diseases	Musculoskeletal Diseases	C05.651.575.300
d541	Central Hearing Loss	Otorhinolaryngologic Diseases	Otorhinolaryngologic Diseases	C09.218.807.186.432
d542	Central Nervous System AIDS Arteritis	Nervous System Diseases	Nervous System Diseases	C10.114.875.175
d543	Central Nervous System Bacterial Infection	Bacterial Infections and Mycoses	Bacterial Infections and Mycoses	C01.252.200
d544	Central Nervous System Cyst	Nervous System Diseases	Nervous System Diseases	C10.500.142
d545	Central Nervous System Fungal Infection	Bacterial Infections and Mycoses	Bacterial Infections and Mycoses	C01.703.181
d546	Central Nervous System Helminthiasis	Parasitic Diseases	Parasitic Diseases	C03.105.250
d547	Central Nervous System Hemangioma	Nervous System Diseases	Nervous System Diseases	C10.500.190.200
d548	Central Nervous System Infection	Nervous System Diseases	Nervous System Diseases	C10.228.228
d549	Central Nervous System Neoplasm	Nervous System Diseases	Nervous System Diseases	C10.551.240
d550	Central Nervous System Parasitic Infection	Nervous System Diseases	Nervous System Diseases	C10.228.228.205
d551	Central Nervous System Protozoal Infection	Parasitic Diseases	Parasitic Diseases	C03.105.300
d552	Central Nervous System Tuberculosis	Bacterial Infections and Mycoses	Bacterial Infections and Mycoses	C01.252.410.040.552.846.570
d553	Central Nervous System Vascular Malformation	Nervous System Diseases	Nervous System Diseases	C10.500.190
d554	Central Nervous System Vasculitis	Nervous System Diseases	Nervous System Diseases	C10.114.875
d555	Central Nervous System Venous Angioma	Nervous System Diseases	Nervous System Diseases	C10.500.190.100
d556	Central Nervous System Viral Disease	Nervous System Diseases	Nervous System Diseases	C10.228.228.210
d557	Central Pontine Myelinolysis	Nervous System Diseases	Nervous System Diseases	C10.314.500
d558	Central Sleep Apnea	Nervous System Diseases	Nervous System Diseases	C10.886.425.800.750.800
d559	Cephalopelvic Disproportion	Female Urogenital Diseases and Pregnancy Complications	Urogenital Diseases	C13.703.420.235
d560	Cerebellar Ataxia	Nervous System Diseases	Nervous System Diseases	C10.228.140.252.190
d561	Cerebellar Disease	Nervous System Diseases	Nervous System Diseases	C10.228.140.252
d562	Cerebellar Neoplasm	Nervous System Diseases	Nervous System Diseases	C10.228.140.252.200
d563	Cerebral Amyloid Angiopathy	Nutritional and Metabolic Diseases	Nutritional and Metabolic Diseases	C18.452.090.100
d564	Cerebral Arterial Disease	Cardiovascular Diseases	Cardiovascular Diseases	C14.907.253.560.200
d565	Cerebral Hemorrhage	Cardiovascular Diseases	Cardiovascular Diseases	C14.907.253.573.200
d566	Cerebral Infarction	Cardiovascular Diseases	Cardiovascular Diseases	C14.907.253.092.477.200
d567	Cerebral Malaria	Parasitic Diseases	Parasitic Diseases	C03.105.300.500
d568	Cerebral Palsy	Nervous System Diseases	Nervous System Diseases	C10.228.140.140.254
d569	Cerebral Toxoplasmosis	Parasitic Diseases	Parasitic Diseases	C03.105.300.800
d570	Cerebral Ventricle Neoplasm	Nervous System Diseases	Nervous System Diseases	C10.228.140.211.280
d571	Cerebrospinal Fluid Otorrhea	Nervous System Diseases	Nervous System Diseases	C10.597.230
d572	Cerebrospinal Fluid Rhinorrhea	Nervous System Diseases	Nervous System Diseases	C10.597.267
d573	Cerebrotendinous Xanthomatosis	Nutritional and Metabolic Diseases	Nutritional and Metabolic Diseases	C18.452.584.750.975
d574	Cerebrovascular Disorder	Cardiovascular Diseases	Cardiovascular Diseases	C14.907.253
d575	Cerebrovascular Trauma	Nervous System Diseases	Nervous System Diseases	C10.900.250
d576	Cervical Intraepithelial Neoplasia	Neoplasms	Neoplasms	C04.557.470.200.240.250
d577	Cervical Rib Syndrome	Cardiovascular Diseases	Cardiovascular Diseases	C14.907.863.200
d578	Cervicofacial Actinomycosis	Bacterial Infections and Mycoses	Bacterial Infections and Mycoses	C01.252.825.110
d579	Cestode Infection	Parasitic Diseases	Parasitic Diseases	C03.335.190
d580	Chagas Cardiomyopathy	Cardiovascular Diseases	Cardiovascular Diseases	C14.280.238.190
d581	Chagas Disease	Parasitic Diseases	Parasitic Diseases	C03.752.700.500.935.200
d582	Chalazion	Neoplasms	Neoplasms	C04.182.197
d583	Chancre	Bacterial Infections and Mycoses	Bacterial Infections and Mycoses	C01.252.400.840.744.161
d584	Chancroid	Bacterial Infections and Mycoses	Bacterial Infections and Mycoses	C01.252.810.201
d585	Charcot-Marie-Tooth Disease	Nervous System Diseases	Nervous System Diseases	C10.500.300.200
d586	Chediak-Higashi Syndrome	Immune System Diseases	Immune System Diseases	C20.673.774.257
d587	Cheilitis	Stomatognathic Diseases	Stomatognathic Diseases	C07.465.409.215
d588	Cherubism	Musculoskeletal Diseases	Musculoskeletal Diseases	C05.500.174
d589	Cheyne-Stokes Respiration	Respiratory Tract Diseases	Respiratory Tract Diseases	C08.618.182
d590	Chiari-Frommel Syndrome	Female Urogenital Diseases and Pregnancy Complications	Urogenital Diseases	C13.703.844.506.389.500
d591	Chickenpox	Virus Diseases	Virus Diseases	C02.256.466.175
d592	Child Nutrition Disorder	Nutritional and Metabolic Diseases	Nutritional and Metabolic Diseases	C18.654.180
d593	Chlamydia Infection	Bacterial Infections and Mycoses	Bacterial Infections and Mycoses	C01.252.810.301
d594	Chlamydiaceae Infection	Bacterial Infections and Mycoses	Bacterial Infections and Mycoses	C01.252.400.210
d595	Chlamydophila Infection	Bacterial Infections and Mycoses	Bacterial Infections and Mycoses	C01.252.400.210.250
d596	Chloracne	Skin and Connective Tissue Diseases	Skin and Connective Tissue Diseases	C17.800.030.575
d597	Choanal Atresia	Respiratory Tract Diseases	Respiratory Tract Diseases	C08.460.171
d598	Cholangiocarcinoma	Neoplasms	Neoplasms	C04.557.470.200.025.450
d599	Cholangitis	Digestive System Diseases	Digestive System Diseases	C06.130.120.200
d600	Cholecystitis	Digestive System Diseases	Digestive System Diseases	C06.130.564.263
d601	Cholecystolithiasis	Digestive System Diseases	Digestive System Diseases	C06.130.409.178
d602	Choledochal Cyst	Neoplasms	Neoplasms	C04.182.198
d603	Choledocholithiasis	Digestive System Diseases	Digestive System Diseases	C06.130.409.267
d604	Cholelithiasis	Digestive System Diseases	Digestive System Diseases	C06.130.409
d605	Cholera	Bacterial Infections and Mycoses	Bacterial Infections and Mycoses	C01.252.400.959.347
d606	Cholera Morbus	Digestive System Diseases	Digestive System Diseases	C06.405.205.200
d607	Cholestasis	Digestive System Diseases	Digestive System Diseases	C06.130.120.135
d608	Cholesteatoma	Skin and Connective Tissue Diseases	Skin and Connective Tissue Diseases	C17.800.428.260
d609	Cholesterol Embolism	Cardiovascular Diseases	Cardiovascular Diseases	C14.907.355.350.454.500
d610	Cholesterol Ester Storage Disease	Congenital Diseases	Congenital Diseases	C16.320.565.595.201
d611	Choline Deficiency	Nutritional and Metabolic Diseases	Nutritional and Metabolic Diseases	C18.654.521.500.133.699.160
d612	Chondroblastoma	Neoplasms	Neoplasms	C04.557.450.565.250
d613	Chondrocalcinosis	Musculoskeletal Diseases	Musculoskeletal Diseases	C05.550.114.264
d614	Chondrodysplasia Punctata	Musculoskeletal Diseases	Musculoskeletal Diseases	C05.116.099.708.195
d615	Chondroma	Neoplasms	Neoplasms	C04.557.450.565.265
d616	Chondromalacia Patellae	Musculoskeletal Diseases	Musculoskeletal Diseases	C05.182.100
d617	Chondromatosis	Neoplasms	Neoplasms	C04.557.450.565.265.270
d618	Chondrosarcoma	Neoplasms	Neoplasms	C04.557.450.565.280
d619	Chordoma	Neoplasms	Neoplasms	C04.557.465.220
d620	Chorea	Nervous System Diseases	Nervous System Diseases	C10.597.350.250
d621	Chorea Gravidarum	Female Urogenital Diseases and Pregnancy Complications	Urogenital Diseases	C13.703.141
d622	Chorioamnionitis	Congenital Diseases	Congenital Diseases	C16.300.030
d623	Choriocarcinoma	Neoplasms	Neoplasms	C04.557.465.955.207
d624	Chorioretinitis	Eye Diseases	Eye Diseases	C11.768.773.348
d625	Choroid Disease	Eye Diseases	Eye Diseases	C11.941.160
d626	Choroid Hemorrhage	Eye Diseases	Eye Diseases	C11.290.195
d627	Choroid Neoplasm	Eye Diseases	Eye Diseases	C11.319.494.198
d628	Choroid Plexus Neoplasm	Nervous System Diseases	Nervous System Diseases	C10.228.140.211.280.300
d629	Choroid Plexus Papilloma	Nervous System Diseases	Nervous System Diseases	C10.228.140.211.280.300.500
d630	Choroidal Neovascularization	Eye Diseases	Eye Diseases	C11.941.160.244
d631	Choroideremia	Eye Diseases	Eye Diseases	C11.270.142
d632	Choroiditis	Eye Diseases	Eye Diseases	C11.941.160.478
d633	Chromoblastomycosis	Bacterial Infections and Mycoses	Bacterial Infections and Mycoses	C01.703.295.182
d634	Chromophobe Adenoma	Neoplasms	Neoplasms	C04.557.470.035.095
d635	Chromosome Disorder	Congenital Diseases	Congenital Diseases	C16.131.260
d636	Chronic Brain Damage	Nervous System Diseases	Nervous System Diseases	C10.228.140.140
d637	Chronic Brain Injury	Nervous System Diseases	Nervous System Diseases	C10.228.140.140.127
d638	Chronic Bronchitis	Respiratory Tract Diseases	Respiratory Tract Diseases	C08.127.446.567
d639	Chronic Fatigue Syndrome	Musculoskeletal Diseases	Musculoskeletal Diseases	C05.651.310
d640	Chronic Granulomatous Disease	Congenital Diseases	Congenital Diseases	C16.320.322.233
d641	Chronic Hepatitis	Digestive System Diseases	Digestive System Diseases	C06.552.380.350
d642	Chronic Idiopathic Jaundice	Congenital Diseases	Congenital Diseases	C16.320.565.300.764
d643	Chronic Inflammatory Polyradiculoneuropathy	Nervous System Diseases	Nervous System Diseases	C10.114.750.175
d644	Chronic Kidney Failure	Male Urogenital Diseases	Urogenital Diseases	C12.777.419.780.500.602
d645	Chronic Lymphocytic Leukemia	Neoplasms	Neoplasms	C04.557.337.428.080.125
d646	Chronic Mucocutaneous Candidiasis	Bacterial Infections and Mycoses	Bacterial Infections and Mycoses	C01.703.160.165
d647	Chronic Myelogenous Leukemia	Neoplasms	Neoplasms	C04.557.337.539.250
d648	Chronic Myeloid Leukemia	Neoplasms	Neoplasms	C04.557.337.539.300
d649	Chronic Myelomonocytic Leukemia	Neoplasms	Neoplasms	C04.557.337.539.522
d650	Chronic Neutrophilic Leukemia	Hemic and Lymphatic Diseases	Hemic and Lymphatic Diseases	C15.378.190.636.380
d651	Chronic Obstructive Pulmonary Disease	Respiratory Tract Diseases	Respiratory Tract Diseases	C08.381.495.389
d652	Chronic Pancreatitis	Digestive System Diseases	Digestive System Diseases	C06.689.750.830
d653	Chronic Periodontitis	Stomatognathic Diseases	Stomatognathic Diseases	C07.465.714.533.324
d654	Chronic Progressive Multiple Sclerosis	Nervous System Diseases	Nervous System Diseases	C10.114.375.500.200
d655	Chronic Subdural Hematoma	Nervous System Diseases	Nervous System Diseases	C10.900.300.837.600.120
d656	Churg-Strauss Syndrome	Cardiovascular Diseases	Cardiovascular Diseases	C14.907.940.110
d657	Chylothorax	Respiratory Tract Diseases	Respiratory Tract Diseases	C08.528.142
d658	Chylous Ascites	Digestive System Diseases	Digestive System Diseases	C06.844.200
d659	Ciliophora Infection	Parasitic Diseases	Parasitic Diseases	C03.752.200
d660	Circadian Rhythm Sleep Disorder	Nervous System Diseases	Nervous System Diseases	C10.281.800
d661	Circoviridae Infection	Virus Diseases	Virus Diseases	C02.256.200
d662	Circulating Neoplastic Cells	Neoplasms	Neoplasms	C04.697.650.645
d663	Citrullinemia	Congenital Diseases	Congenital Diseases	C16.320.565.100.340
d664	Classical Lissencephalies and Subcortical Band Heterotopias	Nervous System Diseases	Nervous System Diseases	C10.500.507.249.230
d665	Classical Swine Fever	Virus Diseases	Virus Diseases	C02.782.350.675.200
d666	Clear Cell Adenocarcinoma	Neoplasms	Neoplasms	C04.557.470.200.025.045
d667	Clear Cell Sarcoma	Neoplasms	Neoplasms	C04.557.450.565.800
d668	Cleft Lip	Stomatognathic Diseases	Stomatognathic Diseases	C07.465.409.225
d669	Cleft Palate	Musculoskeletal Diseases	Musculoskeletal Diseases	C05.500.460.185
d670	Cleidocranial Dysplasia	Musculoskeletal Diseases	Musculoskeletal Diseases	C05.660.207.207
d671	Clonorchiasis	Parasitic Diseases	Parasitic Diseases	C03.335.865.148
d672	Clostridium Infection	Bacterial Infections and Mycoses	Bacterial Infections and Mycoses	C01.252.410.222
d673	Clubfoot	Musculoskeletal Diseases	Musculoskeletal Diseases	C05.330.495.150
d674	Cluster Headache	Nervous System Diseases	Nervous System Diseases	C10.228.140.546.399.937.500
d675	Coagulation Protein Disorder	Hemic and Lymphatic Diseases	Hemic and Lymphatic Diseases	C15.378.100.141
d676	Cobblestone Lissencephaly	Nervous System Diseases	Nervous System Diseases	C10.500.507.249.249
d677	Cocarcinogenesis	Neoplasms	Neoplasms	C04.697.160
d678	Coccidioidomycosis	Bacterial Infections and Mycoses	Bacterial Infections and Mycoses	C01.703.203
d679	Coccidiosis	Parasitic Diseases	Parasitic Diseases	C03.752.250
d680	Cochlear Disease	Otorhinolaryngologic Diseases	Otorhinolaryngologic Diseases	C09.218.568.120
d681	Cockayne Syndrome	Nervous System Diseases	Nervous System Diseases	C10.574.500.362
d682	Coffin-Lowry Syndrome	Congenital Diseases	Congenital Diseases	C16.320.322.500.249
d683	Colitis	Digestive System Diseases	Digestive System Diseases	C06.405.205.265
d684	Collagen Disease	Skin and Connective Tissue Diseases	Skin and Connective Tissue Diseases	C17.300.200
d685	Collagenous Colitis	Digestive System Diseases	Digestive System Diseases	C06.405.205.265.173.500
d686	Coloboma	Eye Diseases	Eye Diseases	C11.250.110
d687	Colonic Disease	Digestive System Diseases	Digestive System Diseases	C06.405.469.158
d688	Colonic Diverticulitis	Digestive System Diseases	Digestive System Diseases	C06.405.469.158.587.500
d689	Colonic Diverticulosis	Digestive System Diseases	Digestive System Diseases	C06.405.469.158.587
d690	Colonic Neoplasm	Digestive System Diseases	Digestive System Diseases	C06.301.371.411.307.180
d691	Colonic Pseudo-Obstruction	Digestive System Diseases	Digestive System Diseases	C06.405.469.158.272.217
d692	Color Vision Defect	Eye Diseases	Eye Diseases	C11.966.256
d693	Colorado Tick Fever	Virus Diseases	Virus Diseases	C02.081.885.200
d694	Colorectal Neoplasm	Digestive System Diseases	Digestive System Diseases	C06.301.371.411.307
d695	Coma	Nervous System Diseases	Nervous System Diseases	C10.597.606.358.800.200
d696	Common Bile Duct Disease	Digestive System Diseases	Digestive System Diseases	C06.130.120.250
d697	Common Bile Duct Neoplasm	Digestive System Diseases	Digestive System Diseases	C06.130.120.120.280
d698	Common Cold	Respiratory Tract Diseases	Respiratory Tract Diseases	C08.730.162
d699	Common Variable Immunodeficiency	Immune System Diseases	Immune System Diseases	C20.673.330
d700	Communicable Disease	Bacterial Infections and Mycoses	Bacterial Infections and Mycoses	C01.539.221
d701	Communication Disorder	Nervous System Diseases	Nervous System Diseases	C10.597.606.150
d702	Community-Acquired Infection	Bacterial Infections and Mycoses	Bacterial Infections and Mycoses	C01.539.234
d703	Compartment Syndrome	Musculoskeletal Diseases	Musculoskeletal Diseases	C05.651.180
d704	Complex and Mixed Neoplasm	Neoplasms	Neoplasms	C04.557.435
d705	Complex Partial Epilepsy	Nervous System Diseases	Nervous System Diseases	C10.228.140.490.360.260
d706	Complex Regional Pain Syndrome	Nervous System Diseases	Nervous System Diseases	C10.177.195
d707	Conduction Aphasia	Nervous System Diseases	Nervous System Diseases	C10.597.606.150.500.800.100.111
d708	Conductive Hearing Loss	Otorhinolaryngologic Diseases	Otorhinolaryngologic Diseases	C09.218.458.341.562
d709	Condylomata Acuminata	Virus Diseases	Virus Diseases	C02.800.801.220
d710	Confusion	Nervous System Diseases	Nervous System Diseases	C10.597.606.337
d711	Congenital Adrenal Hyperplasia	Congenital Diseases	Congenital Diseases	C16.320.033
d712	Congenital Cortical Hyperostosis	Congenital Diseases	Congenital Diseases	C16.614.465
d713	Congenital Dyserythropoietic Anemia	Congenital Diseases	Congenital Diseases	C16.320.070.095
d714	Congenital Hand Deformation	Musculoskeletal Diseases	Musculoskeletal Diseases	C05.390.408
d715	Congenital Heart Defect	Cardiovascular Diseases	Cardiovascular Diseases	C14.240.400
d716	Congenital Hemolytic Anemia	Congenital Diseases	Congenital Diseases	C16.320.070
d717	Congenital Hip Dislocation	Musculoskeletal Diseases	Musculoskeletal Diseases	C05.550.485
d718	Congenital Hypoplastic Anemia	Congenital Diseases	Congenital Diseases	C16.320.077
d719	Congenital Hypothyroidism	Endocrine System Diseases	Endocrine System Diseases	C19.297.155
d720	Congenital Ichthyosiform Erythroderma	Congenital Diseases	Congenital Diseases	C16.320.850.400
d721	Congenital Limb Deformation	Musculoskeletal Diseases	Musculoskeletal Diseases	C05.660.585
d722	Congenital Lipodystrophy	Nutritional and Metabolic Diseases	Nutritional and Metabolic Diseases	C18.452.880.391.550
d723	Congenital Lower Extremity Deformation	Musculoskeletal Diseases	Musculoskeletal Diseases	C05.660.585.512
d724	Congenital Myasthenic Syndrome	Congenital Diseases	Congenital Diseases	C16.320.590
d725	Congenital Nystagmus	Congenital Diseases	Congenital Diseases	C16.614.643
d726	Congenital Pain Insensitivity	Congenital Diseases	Congenital Diseases	C16.320.775
d727	Congenital Rubella Syndrome	Congenital Diseases	Congenital Diseases	C16.131.077.790
d728	Congenital Structural Myopathy	Musculoskeletal Diseases	Musculoskeletal Diseases	C05.651.575
d729	Congenital Syphilis	Congenital Diseases	Congenital Diseases	C16.614.868
d730	Congenital Toxoplasmosis	Congenital Diseases	Congenital Diseases	C16.614.909
d731	Congenital Upper Extremity Deformation	Congenital Diseases	Congenital Diseases	C16.131.621.585.988
d732	Conjunctival Neoplasm	Eye Diseases	Eye Diseases	C11.187.169
d733	Conjunctivitis	Eye Diseases	Eye Diseases	C11.187.183
d734	Connective and Soft Tissue Neoplasm	Neoplasms	Neoplasms	C04.557.450
d735	Connective Tissue Neoplasm	Neoplasms	Neoplasms	C04.557.450.565
d736	Consciousness Disorder	Nervous System Diseases	Nervous System Diseases	C10.597.606.358
d737	Constrictive Pericarditis	Cardiovascular Diseases	Cardiovascular Diseases	C14.280.720.595
d738	Contact Dermatitis	Skin and Connective Tissue Diseases	Skin and Connective Tissue Diseases	C17.800.174.255
d739	Contagious Ecthyma	Virus Diseases	Virus Diseases	C02.256.743.193
d740	Contagious Pleuropneumonia	Bacterial Infections and Mycoses	Bacterial Infections and Mycoses	C01.252.400.610.610.717
d741	Contracture	Musculoskeletal Diseases	Musculoskeletal Diseases	C05.550.323
d742	Cor Triatriatum	Cardiovascular Diseases	Cardiovascular Diseases	C14.240.400.200
d743	Corneal Edema	Eye Diseases	Eye Diseases	C11.204.267
d744	Corneal Neovascularization	Eye Diseases	Eye Diseases	C11.204.290
d745	Corneal Opacity	Eye Diseases	Eye Diseases	C11.204.299
d746	Corneal Ulcer	Eye Diseases	Eye Diseases	C11.294.177
d747	Coronary Aneurysm	Cardiovascular Diseases	Cardiovascular Diseases	C14.907.055.395
d748	Coronary Artery Disease	Cardiovascular Diseases	Cardiovascular Diseases	C14.280.647.250.260
d749	Coronary Disease	Cardiovascular Diseases	Cardiovascular Diseases	C14.280.647.250
d750	Coronary Occlusion	Cardiovascular Diseases	Cardiovascular Diseases	C14.280.647.250.272
d751	Coronary Restenosis	Cardiovascular Diseases	Cardiovascular Diseases	C14.280.647.250.285.200
d752	Coronary Stenosis	Cardiovascular Diseases	Cardiovascular Diseases	C14.280.647.250.285
d753	Coronary Thrombosis	Cardiovascular Diseases	Cardiovascular Diseases	C14.280.647.250.290
d754	Coronary Vasospasm	Cardiovascular Diseases	Cardiovascular Diseases	C14.280.647.250.295
d755	Coronary Vessel Anomalies	Cardiovascular Diseases	Cardiovascular Diseases	C14.240.400.210
d756	Coronaviridae Infection	Virus Diseases	Virus Diseases	C02.782.600.550
d757	Coronavirus Infection	Virus Diseases	Virus Diseases	C02.782.600.550.200
d758	Cortical Blindness	Eye Diseases	Eye Diseases	C11.966.075.250
d759	Corynebacterium Infection	Bacterial Infections and Mycoses	Bacterial Infections and Mycoses	C01.252.410.040.246
d760	Cough	Respiratory Tract Diseases	Respiratory Tract Diseases	C08.618.248
d761	Cowpox	Virus Diseases	Virus Diseases	C02.256.743.175
d762	Coxsackievirus Infection	Virus Diseases	Virus Diseases	C02.782.687.359.213
d763	Cracked Tooth Syndrome	Stomatognathic Diseases	Stomatognathic Diseases	C07.793.850.750.300
d764	Cranial Epidural Hematoma	Nervous System Diseases	Nervous System Diseases	C10.900.300.837.300
d765	Cranial Nerve Injury	Nervous System Diseases	Nervous System Diseases	C10.292.262
d766	Cranial Nerve Neoplasm	Nervous System Diseases	Nervous System Diseases	C10.292.225
d767	Craniocerebral Trauma	Nervous System Diseases	Nervous System Diseases	C10.900.300
d768	Craniofacial Abnormality	Musculoskeletal Diseases	Musculoskeletal Diseases	C05.660.207
d769	Craniofacial Dysostosis	Musculoskeletal Diseases	Musculoskeletal Diseases	C05.660.207.231
d770	Craniomandibular Disorder	Musculoskeletal Diseases	Musculoskeletal Diseases	C05.651.243
d771	Craniopharyngioma	Neoplasms	Neoplasms	C04.557.465.625.200
d772	Craniosynostoses	Musculoskeletal Diseases	Musculoskeletal Diseases	C05.660.207.240
d773	CREST Syndrome	Cardiovascular Diseases	Cardiovascular Diseases	C14.907.823.225
d774	Creutzfeldt-Jakob Syndrome	Nervous System Diseases	Nervous System Diseases	C10.228.140.380.165
d775	Cri-du-Chat Syndrome	Congenital Diseases	Congenital Diseases	C16.131.077.262
d776	Crigler-Najjar Syndrome	Congenital Diseases	Congenital Diseases	C16.320.565.300.281
d777	Crimean Hemorrhagic Fever	Virus Diseases	Virus Diseases	C02.081.885.430
d778	Crisscross Heart	Cardiovascular Diseases	Cardiovascular Diseases	C14.240.400.220
d779	Crohn Disease	Digestive System Diseases	Digestive System Diseases	C06.405.205.731.500
d780	Cross Infection	Bacterial Infections and Mycoses	Bacterial Infections and Mycoses	C01.539.248
d781	Croup	Respiratory Tract Diseases	Respiratory Tract Diseases	C08.360.535.365
d782	Cryoglobulinemia	Cardiovascular Diseases	Cardiovascular Diseases	C14.907.454.140
d783	Cryptococcal Meningitis	Bacterial Infections and Mycoses	Bacterial Infections and Mycoses	C01.703.248.290
d784	Cryptococcosis	Bacterial Infections and Mycoses	Bacterial Infections and Mycoses	C01.703.248
d785	Cryptogenic Organizing Pneumonia	Respiratory Tract Diseases	Respiratory Tract Diseases	C08.381.483.487.249
d786	Cryptorchidism	Male Urogenital Diseases	Urogenital Diseases	C12.706.258
d787	Cryptosporidiosis	Parasitic Diseases	Parasitic Diseases	C03.432.269
d788	Cubital Tunnel Syndrome	Nervous System Diseases	Nervous System Diseases	C10.668.829.500.850.200
d789	Cushing Syndrome	Endocrine System Diseases	Endocrine System Diseases	C19.053.800.367
d790	Cutaneous Candidiasis	Bacterial Infections and Mycoses	Bacterial Infections and Mycoses	C01.703.160.170
d791	Cutaneous Fistula	Skin and Connective Tissue Diseases	Skin and Connective Tissue Diseases	C17.800.135
d792	Cutaneous Leishmaniasis	Parasitic Diseases	Parasitic Diseases	C03.858.560.400
d793	Cutaneous Lupus Erythematosus	Skin and Connective Tissue Diseases	Skin and Connective Tissue Diseases	C17.300.475
d794	Cutaneous Mastocytosis	Skin and Connective Tissue Diseases	Skin and Connective Tissue Diseases	C17.800.508.473
d795	Cutaneous Syphilis	Bacterial Infections and Mycoses	Bacterial Infections and Mycoses	C01.252.825.790
d796	Cutaneous T-Cell Lymphoma	Neoplasms	Neoplasms	C04.557.386.480.750.800
d797	Cutaneous Tuberculosis	Bacterial Infections and Mycoses	Bacterial Infections and Mycoses	C01.252.825.820
d798	Cutis Laxa	Skin and Connective Tissue Diseases	Skin and Connective Tissue Diseases	C17.300.230
d799	Cyclosporiasis	Parasitic Diseases	Parasitic Diseases	C03.752.250.280
d800	Cyctic Kidney Disease	Male Urogenital Diseases	Urogenital Diseases	C12.777.419.403
d801	Cystadenocarcinoma	Neoplasms	Neoplasms	C04.557.470.590.480
d802	Cystadenoma	Neoplasms	Neoplasms	C04.557.470.035.320
d803	Cystic Adenomatoid Malformation of Lung	Respiratory Tract Diseases	Respiratory Tract Diseases	C08.381.150
d804	Cystic Fibrosis	Respiratory Tract Diseases	Respiratory Tract Diseases	C08.381.187
d805	Cystic Lymphangioma	Neoplasms	Neoplasms	C04.557.375.450.450
d806	Cystic Mesothelioma	Neoplasms	Neoplasms	C04.557.470.035.510.515
d807	Cystic Mucinous Neoplasm	Neoplasms	Neoplasms	C04.557.470.590
d808	Cysticercosis	Parasitic Diseases	Parasitic Diseases	C03.335.190.902.185
d809	Cystinosis	Congenital Diseases	Congenital Diseases	C16.320.565.595.377
d810	Cystinuria	Male Urogenital Diseases	Urogenital Diseases	C12.777.419.815.885.250
d811	Cystitis	Male Urogenital Diseases	Urogenital Diseases	C12.777.829.495
d812	Cystocele	Male Urogenital Diseases	Urogenital Diseases	C12.777.829.707
d813	Cytochrome-c Oxidase Deficiency	Congenital Diseases	Congenital Diseases	C16.320.565.240
d814	Cytomegalovirus Infection	Virus Diseases	Virus Diseases	C02.256.466.245
d815	Cytomegalovirus Retinitis	Virus Diseases	Virus Diseases	C02.325.270
d816	Dacryocystitis	Eye Diseases	Eye Diseases	C11.496.221
d817	Dandy-Walker Syndrome	Nervous System Diseases	Nervous System Diseases	C10.500.205
d818	Darier Disease	Congenital Diseases	Congenital Diseases	C16.320.850.190
d819	De Lange Syndrome	Congenital Diseases	Congenital Diseases	C16.131.077.272
d820	De Quervain Disease	Musculoskeletal Diseases	Musculoskeletal Diseases	C05.651.869.870.800.200
d821	Deaf-Blind Disorder	Eye Diseases	Eye Diseases	C11.966.075.375
d822	Deafness	Otorhinolaryngologic Diseases	Otorhinolaryngologic Diseases	C09.218.458.341.186
d823	Decalcification	Nutritional and Metabolic Diseases	Nutritional and Metabolic Diseases	C18.452.174.289
d824	Decerebrate State	Nervous System Diseases	Nervous System Diseases	C10.597.305
d825	Deficiency Disease	Nutritional and Metabolic Diseases	Nutritional and Metabolic Diseases	C18.654.521.500
d826	Degenerative Myopia	Eye Diseases	Eye Diseases	C11.744.636.500
d827	Deglutition Disorder	Otorhinolaryngologic Diseases	Otorhinolaryngologic Diseases	C09.775.174
d828	Delayed Hypersensitivity	Immune System Diseases	Immune System Diseases	C20.543.418
d829	Delayed Puberty	Endocrine System Diseases	Endocrine System Diseases	C19.391.690
d830	Delirium	Nervous System Diseases	Nervous System Diseases	C10.597.606.337.500
d831	Deltaretrovirus Infection	Immune System Diseases	Immune System Diseases	C20.673.483
d832	delta-Thalassemia	Hemic and Lymphatic Diseases	Hemic and Lymphatic Diseases	C15.378.420.826.200
d833	Dementia	Nervous System Diseases	Nervous System Diseases	C10.228.140.380
d834	Demyelinating Autoimmune Disease	Nervous System Diseases	Nervous System Diseases	C10.114.375
d835	Dendritic Cell Sarcoma	Neoplasms	Neoplasms	C04.557.227.190
d836	Dendritic Keratitis	Virus Diseases	Virus Diseases	C02.325.465.450
d837	Dengue	Virus Diseases	Virus Diseases	C02.081.270
d838	Dengue Hemorrhagic Fever	Virus Diseases	Virus Diseases	C02.081.270.200
d839	Dens in Dente	Stomatognathic Diseases	Stomatognathic Diseases	C07.650.800.250
d840	Dental Calculus	Stomatognathic Diseases	Stomatognathic Diseases	C07.793.208.250
d841	Dental Caries	Stomatognathic Diseases	Stomatognathic Diseases	C07.793.720.210
d842	Dental Deposits	Stomatognathic Diseases	Stomatognathic Diseases	C07.793.208
d843	Dental Enamel Hypoplasia	Stomatognathic Diseases	Stomatognathic Diseases	C07.650.800.255
d844	Dental Fissures	Stomatognathic Diseases	Stomatognathic Diseases	C07.793.720.210.220
d845	Dental Fistula	Stomatognathic Diseases	Stomatognathic Diseases	C07.465.614.187
d846	Dental Fluorosis	Stomatognathic Diseases	Stomatognathic Diseases	C07.793.330
d847	Dental Focal Infection	Stomatognathic Diseases	Stomatognathic Diseases	C07.793.348
d848	Dental Leakage	Stomatognathic Diseases	Stomatognathic Diseases	C07.793.221
d849	Dental Occlusion	Stomatognathic Diseases	Stomatognathic Diseases	C07.793.494.293
d850	Dental Plaque	Stomatognathic Diseases	Stomatognathic Diseases	C07.793.208.377
d851	Dental Pulp Calcification	Stomatognathic Diseases	Stomatognathic Diseases	C07.793.237.252
d852	Dental Pulp Disease	Stomatognathic Diseases	Stomatognathic Diseases	C07.793.237
d853	Dental Pulp Exposure	Stomatognathic Diseases	Stomatognathic Diseases	C07.793.237.283
d854	Dental Pulp Necrosis	Stomatognathic Diseases	Stomatognathic Diseases	C07.793.237.315
d855	Dentigerous Cyst	Musculoskeletal Diseases	Musculoskeletal Diseases	C05.500.470.690.310
d856	Dentin Dysplasia	Stomatognathic Diseases	Stomatognathic Diseases	C07.650.800.260
d857	Dentin Sensitivity	Stomatognathic Diseases	Stomatognathic Diseases	C07.793.266
d858	Dentinogenesis Imperfecta	Stomatognathic Diseases	Stomatognathic Diseases	C07.650.800.270
d859	Denture Stomatitis	Stomatognathic Diseases	Stomatognathic Diseases	C07.465.864.875
d860	Denys-Drash Syndrome	Neoplasms	Neoplasms	C04.700.635.220
d861	Dermatitis	Skin and Connective Tissue Diseases	Skin and Connective Tissue Diseases	C17.800.174
d862	Dermatitis Herpetiformis	Immune System Diseases	Immune System Diseases	C20.111.318
d863	Dermatofibrosarcoma	Neoplasms	Neoplasms	C04.557.450.795.350.320
d864	Dermatomycoses	Bacterial Infections and Mycoses	Bacterial Infections and Mycoses	C01.703.295
d865	Dermatomyositis	Skin and Connective Tissue Diseases	Skin and Connective Tissue Diseases	C17.300.250
d866	Dermoid Cyst	Neoplasms	Neoplasms	C04.182.201
d867	Desmoplastic Fibroma	Neoplasms	Neoplasms	C04.557.450.565.590.340.345
d868	Desulfovibrionaceae Infection	Bacterial Infections and Mycoses	Bacterial Infections and Mycoses	C01.252.400.260
d869	Developmental Bone Disease	Musculoskeletal Diseases	Musculoskeletal Diseases	C05.116.099
d870	Dextrocardia	Cardiovascular Diseases	Cardiovascular Diseases	C14.240.400.280
d871	Diabetes Complications	Endocrine System Diseases	Endocrine System Diseases	C19.246.099
d872	Diabetes Insipidus	Endocrine System Diseases	Endocrine System Diseases	C19.700.159
d873	Diabetes Mellitus	Endocrine System Diseases	Endocrine System Diseases	C19.246.240
d874	Diabetic Angiopathies	Cardiovascular Diseases	Cardiovascular Diseases	C14.907.320
d875	Diabetic Coma	Endocrine System Diseases	Endocrine System Diseases	C19.246.099.750
d876	Diabetic Foot	Cardiovascular Diseases	Cardiovascular Diseases	C14.907.320.191
d877	Diabetic Ketoacidosis	Endocrine System Diseases	Endocrine System Diseases	C19.246.099.812
d878	Diabetic Nephropathies	Male Urogenital Diseases	Urogenital Diseases	C12.777.419.192
d879	Diabetic Neuoropathy	Nervous System Diseases	Nervous System Diseases	C10.668.829.300
d880	Diabetic Retinopathy	Eye Diseases	Eye Diseases	C11.768.257
d881	Diamond-Blackfan Anemia	Congenital Diseases	Congenital Diseases	C16.320.077.090
d882	Diaper Rash	Skin and Connective Tissue Diseases	Skin and Connective Tissue Diseases	C17.800.174.255.400.250
d883	Diaphragmatic Eventration	Digestive System Diseases	Digestive System Diseases	C06.198.257
d884	Diastema	Stomatognathic Diseases	Stomatognathic Diseases	C07.793.494.466
d885	Diastolic Heart Failure	Cardiovascular Diseases	Cardiovascular Diseases	C14.280.434.611
d886	Dicrocoeliasis	Parasitic Diseases	Parasitic Diseases	C03.335.865.224
d887	Dictyocaulus Infection	Parasitic Diseases	Parasitic Diseases	C03.335.349.315
d888	Dientamoebiasis	Parasitic Diseases	Parasitic Diseases	C03.432.275
d889	Diffuse Axonal Injury	Nervous System Diseases	Nervous System Diseases	C10.228.140.199.600
d890	Diffuse Cerebral Sclerosis of Schilder	Nervous System Diseases	Nervous System Diseases	C10.114.375.112
d891	Diffuse Cutaneous Leishmaniasis	Parasitic Diseases	Parasitic Diseases	C03.858.560.400.350
d892	Diffuse Scleroderma	Skin and Connective Tissue Diseases	Skin and Connective Tissue Diseases	C17.300.799.602
d893	DiGeorge Syndrome	Congenital Diseases	Congenital Diseases	C16.131.300
d894	Digestive System Abnormality	Congenital Diseases	Congenital Diseases	C16.131.314
d895	Digestive System Neoplasm	Neoplasms	Neoplasms	C04.588.274
d896	Dihydropyrimidine Dehydrogenase Deficiency	Congenital Diseases	Congenital Diseases	C16.320.565.798.183
d897	Dilated Cardiomyopathy	Cardiovascular Diseases	Cardiovascular Diseases	C14.280.195.160
d898	Dipetalonema Infection	Parasitic Diseases	Parasitic Diseases	C03.335.508.700.750.361.275
d899	Diphtheria	Bacterial Infections and Mycoses	Bacterial Infections and Mycoses	C01.252.410.040.246.388
d900	Diphyllobothriasis	Parasitic Diseases	Parasitic Diseases	C03.335.190.304
d901	Diplopia	Eye Diseases	Eye Diseases	C11.966.339
d902	Dirofilariasis	Parasitic Diseases	Parasitic Diseases	C03.335.349.320
d903	Discitis	Bacterial Infections and Mycoses	Bacterial Infections and Mycoses	C01.539.160.762.301
d904	Discoid Lupus Erythematosus	Skin and Connective Tissue Diseases	Skin and Connective Tissue Diseases	C17.300.475.479
d905	Discrete Subaortic Stenosis	Cardiovascular Diseases	Cardiovascular Diseases	C14.280.484.150.070.210
d906	Disorder of Excessive Somnolence	Nervous System Diseases	Nervous System Diseases	C10.886.425.800.200
d907	Disseminated Intravascular Coagulation	Hemic and Lymphatic Diseases	Hemic and Lymphatic Diseases	C15.378.100.220
d908	Distal Myopathy	Congenital Diseases	Congenital Diseases	C16.320.577.074
d909	Distemper	Virus Diseases	Virus Diseases	C02.782.580.600.500.285
d910	Diurnal Enuresis	Male Urogenital Diseases	Urogenital Diseases	C12.777.934.284.249
d911	Diverticulitis	Digestive System Diseases	Digestive System Diseases	C06.405.205.298
d912	Dizziness	Nervous System Diseases	Nervous System Diseases	C10.597.751.237
d913	DNA Repair-Deficiency Disorder	Nutritional and Metabolic Diseases	Nutritional and Metabolic Diseases	C18.452.284
d914	Double Outlet Right Ventricle	Cardiovascular Diseases	Cardiovascular Diseases	C14.240.400.915.300
d915	Dourine	Parasitic Diseases	Parasitic Diseases	C03.701.688.367
d916	Down Syndrome	Congenital Diseases	Congenital Diseases	C16.131.077.327
d917	Dracunculiasis	Parasitic Diseases	Parasitic Diseases	C03.335.508.700.750.299
d918	Drug Eruptions	Skin and Connective Tissue Diseases	Skin and Connective Tissue Diseases	C17.800.174.600
d919	Drug Hypersensitivity	Immune System Diseases	Immune System Diseases	C20.543.206
d920	Drug-Induced Abnormality	Congenital Diseases	Congenital Diseases	C16.131.042
d921	Drug-Induced Akathisia	Nervous System Diseases	Nervous System Diseases	C10.720.075
d922	Drug-Induced Dyskinesia	Nervous System Diseases	Nervous System Diseases	C10.720.312
d923	Dry Eye Syndrome	Eye Diseases	Eye Diseases	C11.496.260
d924	Dry Socket	Stomatognathic Diseases	Stomatognathic Diseases	C07.465.227
d925	Duane Retraction Syndrome	Eye Diseases	Eye Diseases	C11.270.235
d926	Duchenne Muscular Dystrophy	Congenital Diseases	Congenital Diseases	C16.320.322.562
d927	Ductal Breast Carcinoma	Neoplasms	Neoplasms	C04.588.180.390
d928	Ductal Carcinoma	Neoplasms	Neoplasms	C04.557.470.615.132
d929	Ductus Arteriosus	Cardiovascular Diseases	Cardiovascular Diseases	C14.240.400.340
d930	Dumping Syndrome	Digestive System Diseases	Digestive System Diseases	C06.405.748.630.310
d931	Duodenal Disease	Digestive System Diseases	Digestive System Diseases	C06.405.469.275
d932	Duodenal Neoplasm	Digestive System Diseases	Digestive System Diseases	C06.301.371.411.445
d933	Duodenal Obstruction	Digestive System Diseases	Digestive System Diseases	C06.405.469.275.395
d934	Duodenal Ulcer	Digestive System Diseases	Digestive System Diseases	C06.405.608.173
d935	Duodenitis	Digestive System Diseases	Digestive System Diseases	C06.405.205.462.249
d936	Duodenogastric Reflux	Digestive System Diseases	Digestive System Diseases	C06.405.748.240
d937	Dupuytren's Contracture	Skin and Connective Tissue Diseases	Skin and Connective Tissue Diseases	C17.300.270
d938	Dwarfism	Congenital Diseases	Congenital Diseases	C16.320.240
d939	Dysarthria	Nervous System Diseases	Nervous System Diseases	C10.597.606.150.500.800.150.200
d940	Dysentery	Digestive System Diseases	Digestive System Diseases	C06.405.205.331
d941	Dysgammaglobulinemia	Immune System Diseases	Immune System Diseases	C20.673.430
d942	Dysgerminoma	Neoplasms	Neoplasms	C04.557.465.330.300
d943	Dysgeusia	Nervous System Diseases	Nervous System Diseases	C10.597.751.861.479
d944	Dyshidrotic Eczema	Skin and Connective Tissue Diseases	Skin and Connective Tissue Diseases	C17.800.865.385
d945	Dyskeratosis Congenita	Congenital Diseases	Congenital Diseases	C16.131.831.150
d946	Dyskinesia	Nervous System Diseases	Nervous System Diseases	C10.597.350
d947	Dyslexia	Nervous System Diseases	Nervous System Diseases	C10.597.606.150.500.300
d948	Dyslipidemias	Nutritional and Metabolic Diseases	Nutritional and Metabolic Diseases	C18.452.584.500
d949	Dysostoses	Musculoskeletal Diseases	Musculoskeletal Diseases	C05.116.099.370
d950	Dyspareunia	Male Urogenital Diseases	Urogenital Diseases	C12.294.644.242
d951	Dysphonia	Respiratory Tract Diseases	Respiratory Tract Diseases	C08.360.940.325
d952	Dysplastic Nevus Syndrome	Neoplasms	Neoplasms	C04.700.305
d953	Dyspnea	Respiratory Tract Diseases	Respiratory Tract Diseases	C08.618.326
d954	Dyssomnia	Nervous System Diseases	Nervous System Diseases	C10.886.425
d955	Dystocia	Female Urogenital Diseases and Pregnancy Complications	Urogenital Diseases	C13.703.420.288
d956	Dystonia	Nervous System Diseases	Nervous System Diseases	C10.597.350.300
d957	Dystonia Musculorum Deformans	Nervous System Diseases	Nervous System Diseases	C10.574.500.393
d958	Dystonic Disorder	Nervous System Diseases	Nervous System Diseases	C10.228.662.300
d959	Ear Deformation	Otorhinolaryngologic Diseases	Otorhinolaryngologic Diseases	C09.218.271
d960	Ear Neoplasm	Otorhinolaryngologic Diseases	Otorhinolaryngologic Diseases	C09.218.334
d961	Earache	Otorhinolaryngologic Diseases	Otorhinolaryngologic Diseases	C09.218.350
d962	Eastern Equine Encephalomyelitis	Virus Diseases	Virus Diseases	C02.081.355.177
d963	Ebola Hemorrhagic Fever	Virus Diseases	Virus Diseases	C02.782.417.415
d964	Ebstein Anomaly	Cardiovascular Diseases	Cardiovascular Diseases	C14.240.400.395
d965	Eccrine Acrospiroma	Neoplasms	Neoplasms	C04.557.470.035.175.125
d966	Echinococcosis	Parasitic Diseases	Parasitic Diseases	C03.335.190.396
d967	Echinostomiasis	Parasitic Diseases	Parasitic Diseases	C03.335.865.282
d968	Echolalia	Nervous System Diseases	Nervous System Diseases	C10.597.606.150.500.800.300
d969	Echovirus Infection	Virus Diseases	Virus Diseases	C02.782.687.359.347
d970	Eclampsia	Female Urogenital Diseases and Pregnancy Complications	Urogenital Diseases	C13.703.395.124
d971	Ecthyma	Bacterial Infections and Mycoses	Bacterial Infections and Mycoses	C01.252.825.210
d972	Ectodermal Dysplasia	Congenital Diseases	Congenital Diseases	C16.131.077.350
d973	Ectodermal Dysplasia 1	Congenital Diseases	Congenital Diseases	C16.320.322.116
d974	Ectoparasitic Infestation	Parasitic Diseases	Parasitic Diseases	C03.858.211
d975	Ectopia Cordis	Cardiovascular Diseases	Cardiovascular Diseases	C14.240.400.422
d976	Ectopia Lentis	Eye Diseases	Eye Diseases	C11.250.300
d977	Ectopic ACTH Syndrome	Neoplasms	Neoplasms	C04.730.713.317
d978	Ectopic Atrial Tachycardia	Cardiovascular Diseases	Cardiovascular Diseases	C14.280.067.845.880.315
d979	Ectopic Junctional Tachycardia	Cardiovascular Diseases	Cardiovascular Diseases	C14.280.067.845.880.320
d980	Ectopic Pregnancy	Female Urogenital Diseases and Pregnancy Complications	Urogenital Diseases	C13.703.733
d981	Ectromelia	Musculoskeletal Diseases	Musculoskeletal Diseases	C05.660.585.350
d982	Ectropion	Eye Diseases	Eye Diseases	C11.338.362
d983	Eczema	Skin and Connective Tissue Diseases	Skin and Connective Tissue Diseases	C17.800.174.620
d984	Eczematous Skin Disease	Skin and Connective Tissue Diseases	Skin and Connective Tissue Diseases	C17.800.815
d985	Edentulous Jaw	Musculoskeletal Diseases	Musculoskeletal Diseases	C05.500.480
d986	Edentuous Mouth	Stomatognathic Diseases	Stomatognathic Diseases	C07.465.550
d987	Egg Hypersensitivity	Immune System Diseases	Immune System Diseases	C20.543.480.370.150
d988	Ehlers-Danlos Syndrome	Cardiovascular Diseases	Cardiovascular Diseases	C14.907.454.240
d989	Ehrlich Tumor Carcinoma	Neoplasms	Neoplasms	C04.619.169
d990	Ehrlichiosis	Bacterial Infections and Mycoses	Bacterial Infections and Mycoses	C01.252.400.054.160
d991	Eisenmenger Complex	Cardiovascular Diseases	Cardiovascular Diseases	C14.240.400.450
d992	Elephantiasis	Hemic and Lymphatic Diseases	Hemic and Lymphatic Diseases	C15.604.496.320
d993	Ellis-Van Creveld Syndrome	Musculoskeletal Diseases	Musculoskeletal Diseases	C05.116.099.708.327
d994	Embolism	Cardiovascular Diseases	Cardiovascular Diseases	C14.907.355.350
d995	Embolism and Thrombosis	Cardiovascular Diseases	Cardiovascular Diseases	C14.907.355
d996	Embryo Loss	Female Urogenital Diseases and Pregnancy Complications	Urogenital Diseases	C13.703.039.711
d997	Embryonal Carcinoma	Neoplasms	Neoplasms	C04.557.465.200
d998	Embryonal Rhabdomyosarcoma	Neoplasms	Neoplasms	C04.557.450.590.550.660.675
d999	Emerging Communicable Disease	Bacterial Infections and Mycoses	Bacterial Infections and Mycoses	C01.539.221.500
d1000	Emery-Dreifuss Muscular Dystrophy	Congenital Diseases	Congenital Diseases	C16.320.322.625
d1001	Emphysematous Cholecystitis	Digestive System Diseases	Digestive System Diseases	C06.130.564.263.500.500
d1002	Empty Sella Syndrome	Endocrine System Diseases	Endocrine System Diseases	C19.700.320
d1003	Empyema	Bacterial Infections and Mycoses	Bacterial Infections and Mycoses	C01.539.830.305
d1004	Encephalitis	Virus Diseases	Virus Diseases	C02.182.500
d1005	Encephalitozoonosis	Bacterial Infections and Mycoses	Bacterial Infections and Mycoses	C01.703.617.300
d1006	Encephalocele	Nervous System Diseases	Nervous System Diseases	C10.500.680.488
d1007	Encephalomalacia	Nervous System Diseases	Nervous System Diseases	C10.228.140.461
d1008	Encephalomyelitis	Nervous System Diseases	Nervous System Diseases	C10.228.440
d1009	Enchondromatosis	Musculoskeletal Diseases	Musculoskeletal Diseases	C05.116.099.708.338
d1010	Endarteritis	Cardiovascular Diseases	Cardiovascular Diseases	C14.907.184.281
d1011	Endemic Flea-Borne Typhus	Bacterial Infections and Mycoses	Bacterial Infections and Mycoses	C01.252.400.780.790.800
d1012	Endemic Goiter	Endocrine System Diseases	Endocrine System Diseases	C19.874.283.300
d1013	Endocardial Cushion Defect	Cardiovascular Diseases	Cardiovascular Diseases	C14.240.400.560.350
d1014	Endocardial Fibroelastosis	Cardiovascular Diseases	Cardiovascular Diseases	C14.280.238.281
d1015	Endocarditis	Cardiovascular Diseases	Cardiovascular Diseases	C14.280.282
d1016	Endocrine Bone Disease	Musculoskeletal Diseases	Musculoskeletal Diseases	C05.116.132
d1017	Endocrine Gland Neoplasm	Neoplasms	Neoplasms	C04.588.322
d1018	Endocrine Tuberculosis	Bacterial Infections and Mycoses	Bacterial Infections and Mycoses	C01.252.410.040.552.846.606
d1019	Endodermal Sinus Tumor	Neoplasms	Neoplasms	C04.557.465.510.350
d1020	Endolymphatic Hydrops	Otorhinolaryngologic Diseases	Otorhinolaryngologic Diseases	C09.218.568.217
d1021	Endometrial Hyperplasia	Female Urogenital Diseases and Pregnancy Complications	Urogenital Diseases	C13.351.500.852.228
d1022	Endometrial Neoplasm	Neoplasms	Neoplasms	C04.588.945.418.948.585
d1023	Endometrial Stromal Sarcoma	Neoplasms	Neoplasms	C04.557.435.775
d1024	Endometrial Stromal Tumor	Neoplasms	Neoplasms	C04.588.945.418.948.585.374
d1025	Endometrioid Carcinoma	Endocrine System Diseases	Endocrine System Diseases	C19.391.630.705.331
d1026	Endometriosis	Female Urogenital Diseases and Pregnancy Complications	Urogenital Diseases	C13.351.500.163
d1027	Endometritis	Female Urogenital Diseases and Pregnancy Complications	Urogenital Diseases	C13.351.500.852.299
d1028	Endomyocardial Fibrosis	Cardiovascular Diseases	Cardiovascular Diseases	C14.280.238.406
d1029	Endophthalmitis	Bacterial Infections and Mycoses	Bacterial Infections and Mycoses	C01.252.354.900.350
d1030	Endotoxemia	Bacterial Infections and Mycoses	Bacterial Infections and Mycoses	C01.539.861.375
d1031	Enophthalmos	Eye Diseases	Eye Diseases	C11.675.319
d1032	Enoplida Infection	Parasitic Diseases	Parasitic Diseases	C03.335.508.100.275
d1033	Entamoebiasis	Parasitic Diseases	Parasitic Diseases	C03.752.700.700.055.407
d1034	Enteritis	Digestive System Diseases	Digestive System Diseases	C06.405.205.462
d1035	Enterobacteriaceae Infection	Bacterial Infections and Mycoses	Bacterial Infections and Mycoses	C01.252.400.310
d1036	Enterobiasis	Parasitic Diseases	Parasitic Diseases	C03.335.508.700.550.550.375
d1037	Enterocolitis	Digestive System Diseases	Digestive System Diseases	C06.405.205.596
d1038	Enterotoxemia	Bacterial Infections and Mycoses	Bacterial Infections and Mycoses	C01.252.410.222.325
d1039	Enterovirus Infection	Virus Diseases	Virus Diseases	C02.782.687.359
d1040	Entropion	Eye Diseases	Eye Diseases	C11.338.443
d1041	Enuresis	Male Urogenital Diseases	Urogenital Diseases	C12.777.934.284
d1042	Environmental Illness	Immune System Diseases	Immune System Diseases	C20.543.312
d1043	Enzootic Bovine Leukosis	Neoplasms	Neoplasms	C04.557.337.100
d1044	Enzootic Porcine Encephalomyelitis	Virus Diseases	Virus Diseases	C02.782.687.359.456
d1045	Eosinophilia	Hemic and Lymphatic Diseases	Hemic and Lymphatic Diseases	C15.378.553.231
d1046	Eosinophilia-Myalgia Syndrome	Musculoskeletal Diseases	Musculoskeletal Diseases	C05.651.290
d1047	Eosinophilic Granuloma	Musculoskeletal Diseases	Musculoskeletal Diseases	C05.116.391
d1048	Ependymoma	Neoplasms	Neoplasms	C04.557.470.670.380.290
d1049	Ephemeral Fever	Virus Diseases	Virus Diseases	C02.782.580.830.375
d1050	Epidemic Louse-Borne Typhus	Bacterial Infections and Mycoses	Bacterial Infections and Mycoses	C01.252.400.780.790.805
d1051	Epidemic Pleurodynia	Virus Diseases	Virus Diseases	C02.782.687.359.213.737
d1052	Epidermal Cyst	Neoplasms	Neoplasms	C04.182.254
d1053	Epidermodysplasia Verruciformis	Virus Diseases	Virus Diseases	C02.825.810.260
d1054	Epidermolysis Bullosa	Congenital Diseases	Congenital Diseases	C16.131.831.493
d1055	Epidermolysis Bullosa Acquisita	Congenital Diseases	Congenital Diseases	C16.131.831.493.080
d1056	Epidermolysis Bullosa Dystrophica	Skin and Connective Tissue Diseases	Skin and Connective Tissue Diseases	C17.300.200.367
d1057	Epidermolysis Bullosa Simplex	Congenital Diseases	Congenital Diseases	C16.131.831.493.180
d1058	Epidermolytic Hyperkeratosis	Congenital Diseases	Congenital Diseases	C16.320.850.400.375
d1059	Epididymitis	Male Urogenital Diseases	Urogenital Diseases	C12.294.199
d1060	Epidural Abscess	Bacterial Infections and Mycoses	Bacterial Infections and Mycoses	C01.252.200.250
d1061	Epidural Neoplasm	Nervous System Diseases	Nervous System Diseases	C10.228.854.765.342
d1062	Epiglottitis	Respiratory Tract Diseases	Respiratory Tract Diseases	C08.730.368.351
d1063	Epilepsia Partialis Continua	Nervous System Diseases	Nervous System Diseases	C10.228.140.490.690.260
d1064	Epilepsy	Nervous System Diseases	Nervous System Diseases	C10.228.140.490
d1065	Epiretinal Membrane	Eye Diseases	Eye Diseases	C11.768.328
d1066	Epispadias	Male Urogenital Diseases	Urogenital Diseases	C12.706.374
d1067	Epistaxis	Respiratory Tract Diseases	Respiratory Tract Diseases	C08.460.261
d1068	Epithelioid and Spindle Cell Nevus	Neoplasms	Neoplasms	C04.557.665.560.615.625.585
d1069	Epithelioid Hemangioendothelioma	Neoplasms	Neoplasms	C04.557.645.375.370.380
d1070	Epithelioid Leiomyoma	Neoplasms	Neoplasms	C04.557.450.590.450.455
d1071	Epstein-Barr Virus Infection	Virus Diseases	Virus Diseases	C02.928.313
d1072	Equine Encephalomyelitis	Virus Diseases	Virus Diseases	C02.081.355
d1073	Equine Infectious Anemia	Virus Diseases	Virus Diseases	C02.839.375
d1074	Equine Strongyle Infection	Parasitic Diseases	Parasitic Diseases	C03.335.349.840
d1075	Equinus Deformity	Musculoskeletal Diseases	Musculoskeletal Diseases	C05.330.488.200
d1076	Erdheim-Chester Disease	Hemic and Lymphatic Diseases	Hemic and Lymphatic Diseases	C15.604.250.410.224
d1077	Erectile Dysfunction	Male Urogenital Diseases	Urogenital Diseases	C12.294.644.486
d1078	Erysipelas	Bacterial Infections and Mycoses	Bacterial Infections and Mycoses	C01.252.825.260
d1079	Erysipeloid	Bacterial Infections and Mycoses	Bacterial Infections and Mycoses	C01.252.410.334.329
d1080	Erysipelothrix Infection	Bacterial Infections and Mycoses	Bacterial Infections and Mycoses	C01.252.410.334
d1081	Erythema	Skin and Connective Tissue Diseases	Skin and Connective Tissue Diseases	C17.800.229
d1082	Erythema Chronicum Migrans	Bacterial Infections and Mycoses	Bacterial Infections and Mycoses	C01.252.825.310
d1083	Erythema Induratum	Skin and Connective Tissue Diseases	Skin and Connective Tissue Diseases	C17.300.710.329
d1084	Erythema Infectiosum	Virus Diseases	Virus Diseases	C02.825.260
d1085	Erythema Multiforme	Skin and Connective Tissue Diseases	Skin and Connective Tissue Diseases	C17.800.229.400
d1086	Erythema Nodosum	Skin and Connective Tissue Diseases	Skin and Connective Tissue Diseases	C17.800.229.413
d1087	Erythrasma	Bacterial Infections and Mycoses	Bacterial Infections and Mycoses	C01.252.825.320
d1088	Erythroblastosis Fetalis	Congenital Diseases	Congenital Diseases	C16.300.060
d1089	Erythromelalgia	Cardiovascular Diseases	Cardiovascular Diseases	C14.907.617.500
d1090	Erythroplasia	Neoplasms	Neoplasms	C04.834.288
d1091	Erythropoietic Porphyria	Congenital Diseases	Congenital Diseases	C16.320.850.738
d1092	Erythropoietic Protoporphyria	Congenital Diseases	Congenital Diseases	C16.320.850.742.812
d1093	Escherichia coli Infection	Bacterial Infections and Mycoses	Bacterial Infections and Mycoses	C01.252.400.310.330
d1094	Escherichia coli Meningitis	Bacterial Infections and Mycoses	Bacterial Infections and Mycoses	C01.252.200.500.400
d1095	Esophageal Achalasia	Digestive System Diseases	Digestive System Diseases	C06.405.117.119.500.432
d1096	Esophageal and Gastric Varices	Digestive System Diseases	Digestive System Diseases	C06.405.117.240
d1097	Esophageal Atresia	Digestive System Diseases	Digestive System Diseases	C06.198.330
d1098	Esophageal Cyst	Neoplasms	Neoplasms	C04.182.281
d1099	Esophageal Disease	Digestive System Diseases	Digestive System Diseases	C06.405.117
d1100	Esophageal Diverticulosis	Digestive System Diseases	Digestive System Diseases	C06.405.117.136
d1101	Esophageal Fistula	Digestive System Diseases	Digestive System Diseases	C06.267.250
d1102	Esophageal Motility Disorder	Digestive System Diseases	Digestive System Diseases	C06.405.117.119.500
d1103	Esophageal Neoplasm	Neoplasms	Neoplasms	C04.588.443.353
d1104	Esophageal Perforation	Digestive System Diseases	Digestive System Diseases	C06.405.117.468
d1105	Esophageal Spasm	Digestive System Diseases	Digestive System Diseases	C06.405.117.119.500.450
d1106	Esophageal Stenosis	Digestive System Diseases	Digestive System Diseases	C06.405.117.544
d1107	Esophagitis	Digestive System Diseases	Digestive System Diseases	C06.405.117.620
d1108	Esotropia	Eye Diseases	Eye Diseases	C11.590.810.400
d1109	Essential Osteolysis	Musculoskeletal Diseases	Musculoskeletal Diseases	C05.116.099.736
d1110	Essential Thrombocythemia	Hemic and Lymphatic Diseases	Hemic and Lymphatic Diseases	C15.378.100.832
d1111	Essential Tremor	Nervous System Diseases	Nervous System Diseases	C10.228.662.350
d1112	Ethmoid Sinusitis	Respiratory Tract Diseases	Respiratory Tract Diseases	C08.730.749.267
d1113	Eunuchism	Endocrine System Diseases	Endocrine System Diseases	C19.391.482.293
d1114	Euthyroid Sick Syndrome	Endocrine System Diseases	Endocrine System Diseases	C19.874.255
d1115	Ewing's Sarcoma	Neoplasms	Neoplasms	C04.557.450.795.620.800
d1116	Exanthema	Skin and Connective Tissue Diseases	Skin and Connective Tissue Diseases	C17.800.257
d1117	Exanthema Subitum	Virus Diseases	Virus Diseases	C02.825.290
d1118	Exfoliation Syndrome	Eye Diseases	Eye Diseases	C11.941.375.285
d1119	Exfoliative Dermatitis	Skin and Connective Tissue Diseases	Skin and Connective Tissue Diseases	C17.800.174.318
d1120	Exocrine Pancreatic Insufficiency	Digestive System Diseases	Digestive System Diseases	C06.689.276
d1121	Exophthalmos	Eye Diseases	Eye Diseases	C11.675.349
d1122	Exostoses	Musculoskeletal Diseases	Musculoskeletal Diseases	C05.116.540.310
d1123	Exotropia	Eye Diseases	Eye Diseases	C11.590.810.440
d1124	Experimental Leukemia	Neoplasms	Neoplasms	C04.619.531
d1125	Experimental Liver Cirrhosis	Digestive System Diseases	Digestive System Diseases	C06.552.630.467
d1126	Experimental Melanoma	Neoplasms	Neoplasms	C04.619.600
d1127	Experimental Sarcoma	Neoplasms	Neoplasms	C04.619.857
d1128	Extensively Drug-Resistant Tuberculosis	Bacterial Infections and Mycoses	Bacterial Infections and Mycoses	C01.252.410.040.552.846.775.500
d1129	Extra-Adrenal Paraganglioma	Neoplasms	Neoplasms	C04.557.465.625.650.700.705
d1130	Extrahepatic Cholestasis	Digestive System Diseases	Digestive System Diseases	C06.130.120.135.150
d1131	Extranodal NK-T-Cell Lymphoma	Neoplasms	Neoplasms	C04.557.386.480.750.199
d1132	Extrinsic Allergic Alveolitis	Respiratory Tract Diseases	Respiratory Tract Diseases	C08.674.055
d1133	Eye Abnormality	Congenital Diseases	Congenital Diseases	C16.131.384
d1134	Eye Infection	Bacterial Infections and Mycoses	Bacterial Infections and Mycoses	C01.539.375
d1135	Eye Neoplasm	Neoplasms	Neoplasms	C04.588.364
d1136	Eyelid Neoplasm	Neoplasms	Neoplasms	C04.588.443.392.500
d1137	Fabry Disease	Congenital Diseases	Congenital Diseases	C16.320.322.124
d1138	Facial Dermatoses	Skin and Connective Tissue Diseases	Skin and Connective Tissue Diseases	C17.800.271
d1139	Facial Hemiatrophy	Stomatognathic Diseases	Stomatognathic Diseases	C07.465.284
d1140	Facial Neoplasm	Neoplasms	Neoplasms	C04.588.443.392
d1141	Facial Nerve Disease	Nervous System Diseases	Nervous System Diseases	C10.292.300
d1142	Facial Nerve Injury	Nervous System Diseases	Nervous System Diseases	C10.292.262.500
d1143	Facial Neuralgia	Stomatognathic Diseases	Stomatognathic Diseases	C07.465.313
d1144	Facial Pain	Nervous System Diseases	Nervous System Diseases	C10.597.617.364
d1145	Facial Paralysis	Stomatognathic Diseases	Stomatognathic Diseases	C07.465.327
d1146	Facioscapulohumeral Muscular Dystrophy	Congenital Diseases	Congenital Diseases	C16.320.577.400
d1147	Factor V Deficiency	Hemic and Lymphatic Diseases	Hemic and Lymphatic Diseases	C15.378.463.300
d1148	Factor VII Deficiency	Hemic and Lymphatic Diseases	Hemic and Lymphatic Diseases	C15.378.463.310
d1149	Factor X Deficiency	Hemic and Lymphatic Diseases	Hemic and Lymphatic Diseases	C15.378.463.320
d1150	Factor XI Deficiency	Hemic and Lymphatic Diseases	Hemic and Lymphatic Diseases	C15.378.463.325
d1151	Factor XII Deficiency	Hemic and Lymphatic Diseases	Hemic and Lymphatic Diseases	C15.378.463.330
d1152	Factor XIII Deficiency	Hemic and Lymphatic Diseases	Hemic and Lymphatic Diseases	C15.378.463.335
d1153	Falciparum Malaria	Parasitic Diseases	Parasitic Diseases	C03.752.250.552.650
d1154	Fallopian Tube Disease	Female Urogenital Diseases and Pregnancy Complications	Urogenital Diseases	C13.351.500.056.390
d1155	Fallopian Tube Neoplasm	Neoplasms	Neoplasms	C04.588.945.418.365
d1156	Familial Amyloid Neuoropathy	Nervous System Diseases	Nervous System Diseases	C10.574.500.050
d1157	Familial Amyloidosis	Congenital Diseases	Congenital Diseases	C16.320.565.176
d1158	Familial Dysautonomia	Nervous System Diseases	Nervous System Diseases	C10.177.575.300
d1159	Familial Hyperlipidemia	Congenital Diseases	Congenital Diseases	C16.320.565.398.450
d1160	Familial Hyperthyroxinemia	Congenital Diseases	Congenital Diseases	C16.320.427
d1161	Familial Hypophosphatemia	Nutritional and Metabolic Diseases	Nutritional and Metabolic Diseases	C18.452.648.618.544
d1162	Familial Insomnia	Nervous System Diseases	Nervous System Diseases	C10.574.843.512
d1163	Familial Lipodystrophy	Nutritional and Metabolic Diseases	Nutritional and Metabolic Diseases	C18.452.880.391.700
d1164	Familial Mediterranean Fever	Congenital Diseases	Congenital Diseases	C16.320.306
d1165	Familial Periodic Paralyses	Congenital Diseases	Congenital Diseases	C16.320.565.618.711
d1166	Fanconi Anemia	Congenital Diseases	Congenital Diseases	C16.320.077.280
d1167	Fanconi Syndrome	Male Urogenital Diseases	Urogenital Diseases	C12.777.419.250
d1168	Farber Lipogranulomatosis	Nutritional and Metabolic Diseases	Nutritional and Metabolic Diseases	C18.452.584.687.803.325
d1169	Farmer's Lung	Respiratory Tract Diseases	Respiratory Tract Diseases	C08.674.055.365
d1170	Fasciculation	Nervous System Diseases	Nervous System Diseases	C10.597.613.250
d1171	Fascioliasis	Parasitic Diseases	Parasitic Diseases	C03.518.424
d1172	Fascioloidiasis	Parasitic Diseases	Parasitic Diseases	C03.335.349.444
d1173	Fat Embolism	Cardiovascular Diseases	Cardiovascular Diseases	C14.907.355.350.454
d1174	Fatty Liver	Digestive System Diseases	Digestive System Diseases	C06.552.241
d1175	Favism	Hemic and Lymphatic Diseases	Hemic and Lymphatic Diseases	C15.378.071.141.370
d1176	Febrile Seizure	Nervous System Diseases	Nervous System Diseases	C10.228.140.490.650
d1177	Fecal Impaction	Digestive System Diseases	Digestive System Diseases	C06.405.469.531.424
d1178	Fecal Incontinence	Digestive System Diseases	Digestive System Diseases	C06.405.469.860.300
d1179	Feline Acquired Immunodeficiency Syndrome	Virus Diseases	Virus Diseases	C02.839.400
d1180	Feline Infectious Peritonitis	Virus Diseases	Virus Diseases	C02.782.600.550.200.360
d1181	Feline Panleukopenia	Virus Diseases	Virus Diseases	C02.256.700.363
d1182	Felty's Syndrome	Musculoskeletal Diseases	Musculoskeletal Diseases	C05.799.114.389
d1183	Female Athlete Triad Syndrome	Endocrine System Diseases	Endocrine System Diseases	C19.391.240
d1184	Female Genital Tuberculosis	Bacterial Infections and Mycoses	Bacterial Infections and Mycoses	C01.252.410.040.552.846.944.596
d1185	Female Infertility	Female Urogenital Diseases and Pregnancy Complications	Urogenital Diseases	C13.351.500.365.700
d1186	Femoral Neoplasm	Neoplasms	Neoplasms	C04.588.149.276
d1187	Femoral Neuropathy	Nervous System Diseases	Nervous System Diseases	C10.668.829.500.200
d1188	Femur Head Necrosis	Musculoskeletal Diseases	Musculoskeletal Diseases	C05.116.852.175
d1189	Fetal Alcohol Syndrome	Congenital Diseases	Congenital Diseases	C16.300.080
d1190	Fetal Death	Female Urogenital Diseases and Pregnancy Complications	Urogenital Diseases	C13.703.243
d1191	Fetal Disease	Female Urogenital Diseases and Pregnancy Complications	Urogenital Diseases	C13.703.277
d1192	Fetal Growth Retardation	Congenital Diseases	Congenital Diseases	C16.300.390
d1193	Fetal Hypoxia	Congenital Diseases	Congenital Diseases	C16.300.420
d1194	Fetal Macrosomia	Congenital Diseases	Congenital Diseases	C16.300.570
d1195	Fetal Nutrition Disorder	Female Urogenital Diseases and Pregnancy Complications	Urogenital Diseases	C13.703.277.677
d1196	Fetal Resorption	Female Urogenital Diseases and Pregnancy Complications	Urogenital Diseases	C13.703.243.300
d1197	Fetofetal Transfusion	Congenital Diseases	Congenital Diseases	C16.614.053.344
d1198	Fetomaternal Transfusion	Congenital Diseases	Congenital Diseases	C16.614.053.511
d1199	Fibroadenoma	Neoplasms	Neoplasms	C04.557.470.625.350
d1200	Fibrocystic Breast Disease	Skin and Connective Tissue Diseases	Skin and Connective Tissue Diseases	C17.800.090.750
d1201	Fibroepithelial Neoplasm	Neoplasms	Neoplasms	C04.557.470.625
d1202	Fibroma	Neoplasms	Neoplasms	C04.557.450.565.590.340
d1203	Fibromuscular Dysplasia	Cardiovascular Diseases	Cardiovascular Diseases	C14.907.137.372
d1204	Fibromyalgia	Musculoskeletal Diseases	Musculoskeletal Diseases	C05.651.324
d1205	Fibrosarcoma	Neoplasms	Neoplasms	C04.557.450.795.350
d1206	Fibrous Dysplasia	Musculoskeletal Diseases	Musculoskeletal Diseases	C05.116.099.708.375.372
d1207	Fibrous Dysplasia of Bone	Musculoskeletal Diseases	Musculoskeletal Diseases	C05.116.099.708.375
d1208	Fibrous Tissue Neoplasm	Neoplasms	Neoplasms	C04.557.450.565.590
d1209	Filarial Elephantiasis	Hemic and Lymphatic Diseases	Hemic and Lymphatic Diseases	C15.604.496.320.350
d1210	Filariasis	Parasitic Diseases	Parasitic Diseases	C03.335.508.700.750.361
d1211	Filoviridae Infection	Virus Diseases	Virus Diseases	C02.782.580.250
d1212	Fissure in Ano	Digestive System Diseases	Digestive System Diseases	C06.405.469.860.101.430
d1213	Fissured Tongue	Stomatognathic Diseases	Stomatognathic Diseases	C07.465.910.708
d1214	Flatfoot	Musculoskeletal Diseases	Musculoskeletal Diseases	C05.330.448
d1215	Flaviviridae Infection	Virus Diseases	Virus Diseases	C02.782.350
d1216	Flavivirus Infection	Virus Diseases	Virus Diseases	C02.782.350.250
d1217	Flavobacteriaceae Infection	Bacterial Infections and Mycoses	Bacterial Infections and Mycoses	C01.252.400.349
d1218	Flexibacteraceae Infection	Bacterial Infections and Mycoses	Bacterial Infections and Mycoses	C01.252.400.368
d1219	Focal Dermal Hypoplasia	Congenital Diseases	Congenital Diseases	C16.320.322.186
d1220	Focal Epithelial Hyperplasia	Stomatognathic Diseases	Stomatognathic Diseases	C07.465.342
d1221	Focal Infection	Bacterial Infections and Mycoses	Bacterial Infections and Mycoses	C01.539.392
d1222	Focal Nodular Hyperplasia	Digestive System Diseases	Digestive System Diseases	C06.552.270
d1223	Folic Acid Deficiency	Nutritional and Metabolic Diseases	Nutritional and Metabolic Diseases	C18.654.521.500.133.699.308
d1224	Follicular Adenocarcinoma	Neoplasms	Neoplasms	C04.557.470.200.025.060
d1225	Follicular Carcinoma	Neoplasms	Neoplasms	C04.557.470.200.025.060.225
d1226	Follicular Cyst	Neoplasms	Neoplasms	C04.182.300
d1227	Follicular Lymphoma	Neoplasms	Neoplasms	C04.557.386.480.350
d1228	Follicular Mucinosis	Skin and Connective Tissue Diseases	Skin and Connective Tissue Diseases	C17.300.550.550
d1229	Folliculitis	Skin and Connective Tissue Diseases	Skin and Connective Tissue Diseases	C17.800.329.500
d1230	Food Hypersensitivity	Immune System Diseases	Immune System Diseases	C20.543.480.370
d1231	Foot Deformation	Musculoskeletal Diseases	Musculoskeletal Diseases	C05.330.488
d1232	Foot Dermatoses	Skin and Connective Tissue Diseases	Skin and Connective Tissue Diseases	C17.800.321.125
d1233	Foot Disease	Skin and Connective Tissue Diseases	Skin and Connective Tissue Diseases	C17.800.321
d1234	Foot Ulcer	Skin and Connective Tissue Diseases	Skin and Connective Tissue Diseases	C17.800.321.250
d1235	Foot-and-Mouth Disease	Virus Diseases	Virus Diseases	C02.782.687.484
d1236	Fournier Gangrene	Bacterial Infections and Mycoses	Bacterial Infections and Mycoses	C01.252.377
d1237	Fowlpox	Virus Diseases	Virus Diseases	C02.256.743.366
d1238	Fox-Fordyce Disease	Skin and Connective Tissue Diseases	Skin and Connective Tissue Diseases	C17.800.946.492.285
d1239	Fragile X Syndrome	Congenital Diseases	Congenital Diseases	C16.131.260.800.300
d1240	Frasier Syndrome	Male Urogenital Diseases	Urogenital Diseases	C12.706.445
d1241	Freemartinism	Endocrine System Diseases	Endocrine System Diseases	C19.391.775.260
d1242	Friedreich Ataxia	Nutritional and Metabolic Diseases	Nutritional and Metabolic Diseases	C18.452.660.300
d1243	Frontal Lobe Epilepsy	Nervous System Diseases	Nervous System Diseases	C10.228.140.490.360.270
d1244	Frontal Sinusitis	Respiratory Tract Diseases	Respiratory Tract Diseases	C08.730.749.387
d1245	Fructose Intolerance	Congenital Diseases	Congenital Diseases	C16.320.565.202.251.271
d1246	Fructose-1,6-Diphosphatase Deficiency	Congenital Diseases	Congenital Diseases	C16.320.565.202.251.221
d1247	Fuchs' Endothelial Dystrophy	Eye Diseases	Eye Diseases	C11.204.236.438
d1248	Fucosidosis	Congenital Diseases	Congenital Diseases	C16.320.565.202.303
d1249	Functional Hearing Loss	Otorhinolaryngologic Diseases	Otorhinolaryngologic Diseases	C09.218.458.341.750
d1250	Fungal Eye Infection	Bacterial Infections and Mycoses	Bacterial Infections and Mycoses	C01.703.343
d1251	Fungal Lung Disease	Bacterial Infections and Mycoses	Bacterial Infections and Mycoses	C01.703.534
d1252	Fungal Meningitis	Bacterial Infections and Mycoses	Bacterial Infections and Mycoses	C01.703.181.500
d1253	Fungemia	Bacterial Infections and Mycoses	Bacterial Infections and Mycoses	C01.703.360
d1254	Funnel Chest	Musculoskeletal Diseases	Musculoskeletal Diseases	C05.660.386
d1255	Furcation Defect	Stomatognathic Diseases	Stomatognathic Diseases	C07.465.714.204
d1256	Furunculosis	Bacterial Infections and Mycoses	Bacterial Infections and Mycoses	C01.252.825.770.270
d1257	Fused Teeth	Stomatognathic Diseases	Stomatognathic Diseases	C07.650.800.370
d1258	Fusobacteriaceae Infection	Bacterial Infections and Mycoses	Bacterial Infections and Mycoses	C01.252.400.388
d1259	Fusobacterium Infection	Bacterial Infections and Mycoses	Bacterial Infections and Mycoses	C01.252.400.388.350
d1260	Gait Apraxia	Nervous System Diseases	Nervous System Diseases	C10.597.404.400
d1261	Gait Ataxia	Nervous System Diseases	Nervous System Diseases	C10.597.404.450
d1262	Galactorrhea	Female Urogenital Diseases and Pregnancy Complications	Urogenital Diseases	C13.703.844.506.389
d1263	Galactosemias	Congenital Diseases	Congenital Diseases	C16.320.565.189.320
d1264	Gallbladder Disease	Digestive System Diseases	Digestive System Diseases	C06.130.564
d1265	Gallbladder Neoplasm	Digestive System Diseases	Digestive System Diseases	C06.130.320.401
d1266	Gallstones	Digestive System Diseases	Digestive System Diseases	C06.130.409.633
d1267	Ganglioglioma	Neoplasms	Neoplasms	C04.557.470.670.380.350
d1268	Ganglion Cyst	Neoplasms	Neoplasms	C04.182.347
d1269	Ganglioneuroblastoma	Neoplasms	Neoplasms	C04.557.470.670.590.650.550.300
d1270	Ganglioneuroma	Neoplasms	Neoplasms	C04.557.470.670.355
d1271	Gangliosidoses	Nutritional and Metabolic Diseases	Nutritional and Metabolic Diseases	C18.452.584.687.803.350
d1272	Gardner Syndrome	Neoplasms	Neoplasms	C04.700.100.392
d1273	Gas Gangrene	Bacterial Infections and Mycoses	Bacterial Infections and Mycoses	C01.252.410.222.440
d1274	Gastric Antral Vascular Ectasia	Digestive System Diseases	Digestive System Diseases	C06.405.748.280
d1275	Gastric Dilatation	Digestive System Diseases	Digestive System Diseases	C06.405.748.300
d1276	Gastric Fistula	Digestive System Diseases	Digestive System Diseases	C06.267.375
d1277	Gastric Outlet Obstruction	Digestive System Diseases	Digestive System Diseases	C06.405.748.340
d1278	Gastrinoma	Digestive System Diseases	Digestive System Diseases	C06.301.761.500.124
d1279	Gastritis	Digestive System Diseases	Digestive System Diseases	C06.405.205.697
d1280	Gastroenteritis	Digestive System Diseases	Digestive System Diseases	C06.405.205
d1281	Gastroesophageal Reflux	Digestive System Diseases	Digestive System Diseases	C06.405.117.119.500.484
d1282	Gastrointestinal Hemorrhage	Digestive System Diseases	Digestive System Diseases	C06.405.227
d1283	Gastrointestinal Neoplasm	Digestive System Diseases	Digestive System Diseases	C06.301.371
d1284	Gastrointestinal Stromal Tumor	Digestive System Diseases	Digestive System Diseases	C06.301.371.308
d1285	Gastrointestinal Tuberculosis	Bacterial Infections and Mycoses	Bacterial Infections and Mycoses	C01.252.410.040.552.846.628
d1286	Gastroparesis	Digestive System Diseases	Digestive System Diseases	C06.405.748.543
d1287	Gastroschisis	Musculoskeletal Diseases	Musculoskeletal Diseases	C05.660.417
d1288	Gaucher Disease	Nutritional and Metabolic Diseases	Nutritional and Metabolic Diseases	C18.452.584.687.803.441
d1289	Generalized Epilepsy	Nervous System Diseases	Nervous System Diseases	C10.228.140.490.375
d1290	Genetic Skin Disease	Congenital Diseases	Congenital Diseases	C16.320.850
d1291	Genital Neoplasm	Neoplasms	Neoplasms	C04.588.945.418
d1292	Geotrichosis	Bacterial Infections and Mycoses	Bacterial Infections and Mycoses	C01.703.392
d1293	Germ Cell and Embryonal Neoplasm	Neoplasms	Neoplasms	C04.557.465
d1294	Germinoma	Neoplasms	Neoplasms	C04.557.465.330
d1295	Gerstmann Syndrome	Nervous System Diseases	Nervous System Diseases	C10.597.606.762.100.300
d1296	Gerstmann-Straussler-Scheinker Disease	Nervous System Diseases	Nervous System Diseases	C10.574.500.425
d1297	Gestational Diabetes	Endocrine System Diseases	Endocrine System Diseases	C19.246.200
d1298	Gestational Trophoblastic Neoplasm	Neoplasms	Neoplasms	C04.850.908.416
d1299	Giant Cell Arteritis	Nervous System Diseases	Nervous System Diseases	C10.114.875.700
d1300	Giant Cell Carcinoma	Neoplasms	Neoplasms	C04.557.470.200.220
d1301	Giant Cell Granuloma	Musculoskeletal Diseases	Musculoskeletal Diseases	C05.500.368
d1302	Giant Cell Tumor	Neoplasms	Neoplasms	C04.557.450.565.380
d1303	Giant Cell Tumor of Bone	Neoplasms	Neoplasms	C04.557.450.565.380.380
d1304	Giant Lymph Node Hyperplasia	Hemic and Lymphatic Diseases	Hemic and Lymphatic Diseases	C15.604.515.245
d1305	Giardiasis	Parasitic Diseases	Parasitic Diseases	C03.432.481
d1306	Gigantism	Musculoskeletal Diseases	Musculoskeletal Diseases	C05.116.099.492
d1307	Gilbert Disease	Congenital Diseases	Congenital Diseases	C16.320.565.300.528
d1308	Gingival Disease	Stomatognathic Diseases	Stomatognathic Diseases	C07.465.714.258
d1309	Gingival Fibromatosis	Stomatognathic Diseases	Stomatognathic Diseases	C07.465.525.304
d1310	Gingival Hemorrhage	Stomatognathic Diseases	Stomatognathic Diseases	C07.465.625.446
d1311	Gingival Hyperplasia	Stomatognathic Diseases	Stomatognathic Diseases	C07.465.714.258.428.250
d1312	Gingival Hypertrophy	Stomatognathic Diseases	Stomatognathic Diseases	C07.465.714.258.428.260
d1313	Gingival Neoplasm	Stomatognathic Diseases	Stomatognathic Diseases	C07.465.565.402
d1314	Gingival Overgrowth	Stomatognathic Diseases	Stomatognathic Diseases	C07.465.714.258.428
d1315	Gingival Pocket	Stomatognathic Diseases	Stomatognathic Diseases	C07.465.714.258.480.360
d1316	Gingival Recession	Stomatognathic Diseases	Stomatognathic Diseases	C07.465.714.258.447
d1317	Gingivitis	Stomatognathic Diseases	Stomatognathic Diseases	C07.465.714.258.480
d1318	Gitelman Syndrome	Male Urogenital Diseases	Urogenital Diseases	C12.777.419.815.491
d1319	Glanders	Bacterial Infections and Mycoses	Bacterial Infections and Mycoses	C01.252.400.170.400
d1320	Glandular and Epithelial Neoplasm	Neoplasms	Neoplasms	C04.557.470
d1321	Glaucoma	Eye Diseases	Eye Diseases	C11.525.381
d1322	Glioblastoma	Neoplasms	Neoplasms	C04.557.470.670.380.080.335
d1323	Glioma	Neoplasms	Neoplasms	C04.557.470.670.380
d1324	Gliosarcoma	Neoplasms	Neoplasms	C04.557.470.670.380.400
d1325	Globoid Cell Leukodystrophy	Nervous System Diseases	Nervous System Diseases	C10.314.400.500
d1326	Glomerulonephritis	Male Urogenital Diseases	Urogenital Diseases	C12.777.419.570.363
d1327	Glomerulosclerosis	Male Urogenital Diseases	Urogenital Diseases	C12.777.419.570.363.660
d1328	Glomus Jugulare Tumor	Neoplasms	Neoplasms	C04.557.465.625.650.700.705.340
d1329	Glomus Tumor	Neoplasms	Neoplasms	C04.557.645.350
d1330	Glomus Tympanicum Tumor	Neoplasms	Neoplasms	C04.557.465.625.650.700.705.360
d1331	Glossalgia	Stomatognathic Diseases	Stomatognathic Diseases	C07.465.910.280
d1332	Glossitis	Stomatognathic Diseases	Stomatognathic Diseases	C07.465.910.363
d1333	Glossopharyngeal Nerve Disease	Nervous System Diseases	Nervous System Diseases	C10.292.450
d1334	Glucagonoma	Digestive System Diseases	Digestive System Diseases	C06.301.761.500.249
d1335	Glucose Intolerance	Nutritional and Metabolic Diseases	Nutritional and Metabolic Diseases	C18.452.394.952.500
d1336	Glucosephosphate Dehydrogenase Deficiency	Congenital Diseases	Congenital Diseases	C16.320.070.480
d1337	Glycogen Storage Disease	Congenital Diseases	Congenital Diseases	C16.320.565.202.449
d1338	Glycogen Storage Disease Type I	Congenital Diseases	Congenital Diseases	C16.320.565.202.449.448
d1339	Glycogen Storage Disease Type II	Congenital Diseases	Congenital Diseases	C16.320.565.189.435.340
d1340	Glycogen Storage Disease Type IIb	Cardiovascular Diseases	Cardiovascular Diseases	C14.280.238.458
d1341	Glycogen Storage Disease Type III	Congenital Diseases	Congenital Diseases	C16.320.565.202.449.520
d1342	Glycogen Storage Disease Type IV	Congenital Diseases	Congenital Diseases	C16.320.565.202.449.540
d1343	Glycogen Storage Disease Type V	Congenital Diseases	Congenital Diseases	C16.320.565.202.449.560
d1344	Glycogen Storage Disease Type VI	Congenital Diseases	Congenital Diseases	C16.320.565.202.449.580
d1345	Glycogen Storage Disease Type VII	Congenital Diseases	Congenital Diseases	C16.320.577.149
d1346	Glycogen Storage Disease Type VIII	Congenital Diseases	Congenital Diseases	C16.320.322.217
d1347	Glycosuria	Male Urogenital Diseases	Urogenital Diseases	C12.777.934.363
d1348	GM1 Gangliosidosis	Nutritional and Metabolic Diseases	Nutritional and Metabolic Diseases	C18.452.584.687.803.350.360
d1349	GM2 Gangliosidoses	Nutritional and Metabolic Diseases	Nutritional and Metabolic Diseases	C18.452.584.687.803.350.300
d1350	Goiter	Endocrine System Diseases	Endocrine System Diseases	C19.874.283
d1351	Goldenhar Syndrome	Musculoskeletal Diseases	Musculoskeletal Diseases	C05.660.207.231.576.410
d1352	Gonadal Dysgenesis	Male Urogenital Diseases	Urogenital Diseases	C12.706.842.309
d1353	Gonadal Tissue Neoplasm	Neoplasms	Neoplasms	C04.557.475
d1354	Gonadoblastoma	Neoplasms	Neoplasms	C04.557.465.420
d1355	Gonorrhea	Bacterial Infections and Mycoses	Bacterial Infections and Mycoses	C01.252.810.401
d1356	Gout	Musculoskeletal Diseases	Musculoskeletal Diseases	C05.799.414
d1357	Gouty Arthritis	Musculoskeletal Diseases	Musculoskeletal Diseases	C05.550.114.423.410
d1358	Gram-Negative Bacterial Infection	Bacterial Infections and Mycoses	Bacterial Infections and Mycoses	C01.252.400
d1359	Gram-Positive Bacterial Infection	Bacterial Infections and Mycoses	Bacterial Infections and Mycoses	C01.252.410
d1360	Granular Cell Tumor	Neoplasms	Neoplasms	C04.557.450.590.350
d1361	Granuloma Annulare	Skin and Connective Tissue Diseases	Skin and Connective Tissue Diseases	C17.800.550.380
d1362	Granuloma Inguinale	Bacterial Infections and Mycoses	Bacterial Infections and Mycoses	C01.252.810.451
d1363	Granulosa Cell Tumor	Endocrine System Diseases	Endocrine System Diseases	C19.344.410.398
d1364	Graves Disease	Immune System Diseases	Immune System Diseases	C20.111.555
d1365	Graves Ophthalmopathy	Eye Diseases	Eye Diseases	C11.270.842
d1366	Gray Platelet Syndrome	Hemic and Lymphatic Diseases	Hemic and Lymphatic Diseases	C15.378.140.427
d1367	Growth Hormone-Secreting Pituitary Adenoma	Endocrine System Diseases	Endocrine System Diseases	C19.344.609.292
d1368	Guillain-Barre Syndrome	Nervous System Diseases	Nervous System Diseases	C10.114.750.100
d1369	Gustatory Sweating	Skin and Connective Tissue Diseases	Skin and Connective Tissue Diseases	C17.800.946.350.843
d1370	Gynatresia	Female Urogenital Diseases and Pregnancy Complications	Urogenital Diseases	C13.351.500.320
d1371	Gynecomastia	Skin and Connective Tissue Diseases	Skin and Connective Tissue Diseases	C17.800.090.875
d1372	Gyrate Atrophy	Eye Diseases	Eye Diseases	C11.270.468
d1373	Habitual Abortion	Female Urogenital Diseases and Pregnancy Complications	Urogenital Diseases	C13.703.039.089
d1374	Haemonchiasis	Parasitic Diseases	Parasitic Diseases	C03.335.508.700.775.825.400
d1375	Haemophilus Infection	Bacterial Infections and Mycoses	Bacterial Infections and Mycoses	C01.252.400.700.433
d1376	Haemophilus Meningitis	Bacterial Infections and Mycoses	Bacterial Infections and Mycoses	C01.252.200.500.450
d1377	Hair Disease	Skin and Connective Tissue Diseases	Skin and Connective Tissue Diseases	C17.800.329
d1378	Hairy Cell Leukemia	Neoplasms	Neoplasms	C04.557.337.415
d1379	Hairy Leukoplakia	Neoplasms	Neoplasms	C04.834.512.513.500
d1380	Hairy Tongue	Stomatognathic Diseases	Stomatognathic Diseases	C07.465.910.791
d1381	Hajdu-Cheney Syndrome	Congenital Diseases	Congenital Diseases	C16.320.355
d1382	Hallermann's Syndrome	Musculoskeletal Diseases	Musculoskeletal Diseases	C05.660.207.231.427
d1383	Hallucinations	Nervous System Diseases	Nervous System Diseases	C10.597.606.762.300
d1384	Hallux Limitus	Musculoskeletal Diseases	Musculoskeletal Diseases	C05.550.445
d1385	Hallux Rigidus	Musculoskeletal Diseases	Musculoskeletal Diseases	C05.550.450
d1386	Hallux Valgus	Musculoskeletal Diseases	Musculoskeletal Diseases	C05.330.610
d1387	Hallux Varus	Musculoskeletal Diseases	Musculoskeletal Diseases	C05.330.612
d1388	Halo Nevus	Neoplasms	Neoplasms	C04.557.665.560.580
d1389	Hammer Toe Syndrome	Musculoskeletal Diseases	Musculoskeletal Diseases	C05.330.615
d1390	Hand Dermatoses	Skin and Connective Tissue Diseases	Skin and Connective Tissue Diseases	C17.800.338
d1391	Hand-Arm Vibration Syndrome	Cardiovascular Diseases	Cardiovascular Diseases	C14.907.440
d1392	Hantavirus Infection	Virus Diseases	Virus Diseases	C02.782.147.420
d1393	Hantavirus Pulmonary Syndrome	Respiratory Tract Diseases	Respiratory Tract Diseases	C08.618.846.450
d1394	Hartnup Disease	Congenital Diseases	Congenital Diseases	C16.320.565.151.355
d1395	Hashimoto Disease	Endocrine System Diseases	Endocrine System Diseases	C19.874.871.102.500
d1396	Head and Neck Neoplasm	Neoplasms	Neoplasms	C04.588.443
d1397	Headache	Nervous System Diseases	Nervous System Diseases	C10.597.617.470
d1398	Headache Disorder	Nervous System Diseases	Nervous System Diseases	C10.228.140.546
d1399	Heaptic Tuberculosis	Bacterial Infections and Mycoses	Bacterial Infections and Mycoses	C01.252.410.040.552.846.651
d1400	Hearing Disorder	Otorhinolaryngologic Diseases	Otorhinolaryngologic Diseases	C09.218.458
d1401	Hearing Loss	Otorhinolaryngologic Diseases	Otorhinolaryngologic Diseases	C09.218.458.341
d1402	Heart Aneurysm	Cardiovascular Diseases	Cardiovascular Diseases	C14.280.358
d1403	Heart Arrest	Cardiovascular Diseases	Cardiovascular Diseases	C14.280.383
d1404	Heart Block	Cardiovascular Diseases	Cardiovascular Diseases	C14.280.067.558
d1405	Heart Failure	Cardiovascular Diseases	Cardiovascular Diseases	C14.280.434
d1406	Heart Neoplasm	Cardiovascular Diseases	Cardiovascular Diseases	C14.280.459
d1407	Heart Rupture	Cardiovascular Diseases	Cardiovascular Diseases	C14.280.470
d1408	Heart Septal Defect	Cardiovascular Diseases	Cardiovascular Diseases	C14.240.400.560
d1409	Heart Valve Disease	Cardiovascular Diseases	Cardiovascular Diseases	C14.280.484
d1410	Heart Valve Prolapse	Cardiovascular Diseases	Cardiovascular Diseases	C14.280.484.400
d1411	Heartwater Disease	Bacterial Infections and Mycoses	Bacterial Infections and Mycoses	C01.252.400.825.300
d1412	Heavy Chain Disease	Hemic and Lymphatic Diseases	Hemic and Lymphatic Diseases	C15.604.515.435
d1413	Heavy Metal Poisoning	Nervous System Diseases	Nervous System Diseases	C10.720.475
d1414	Heel Spur	Musculoskeletal Diseases	Musculoskeletal Diseases	C05.360.400
d1415	Helicobacter Infection	Bacterial Infections and Mycoses	Bacterial Infections and Mycoses	C01.252.400.466
d1416	HELLP Syndrome	Female Urogenital Diseases and Pregnancy Complications	Urogenital Diseases	C13.703.395.186
d1417	Hemangioblastoma	Neoplasms	Neoplasms	C04.557.645.375.380.370
d1418	Hemangioendothelioma	Neoplasms	Neoplasms	C04.557.645.375.370
d1419	Hemangioma	Neoplasms	Neoplasms	C04.557.645.375
d1420	Hemangiopericytoma	Neoplasms	Neoplasms	C04.557.645.380
d1421	Hemangiosarcoma	Neoplasms	Neoplasms	C04.557.645.390
d1422	Hemarthrosis	Musculoskeletal Diseases	Musculoskeletal Diseases	C05.550.459
d1423	Hematemesis	Digestive System Diseases	Digestive System Diseases	C06.405.227.400
d1424	Hematocele	Male Urogenital Diseases	Urogenital Diseases	C12.294.287
d1425	Hematocolpos	Female Urogenital Diseases and Pregnancy Complications	Urogenital Diseases	C13.351.500.894.300
d1426	Hematologic Neoplasm	Neoplasms	Neoplasms	C04.588.448
d1427	Hematologic Pregnancy Complication	Female Urogenital Diseases and Pregnancy Complications	Urogenital Diseases	C13.703.667
d1428	Hematometra	Female Urogenital Diseases and Pregnancy Complications	Urogenital Diseases	C13.351.500.852.495
d1429	Hematuria	Male Urogenital Diseases	Urogenital Diseases	C12.777.934.442
d1430	Hemianopsia	Eye Diseases	Eye Diseases	C11.966.075.500
d1431	Hemifacial Spasm	Stomatognathic Diseases	Stomatognathic Diseases	C07.465.364
d1432	Hemiplegia	Nervous System Diseases	Nervous System Diseases	C10.597.622.295
d1433	Hemochromatosis	Congenital Diseases	Congenital Diseases	C16.320.565.618.337
d1434	Hemoglobin C Disease	Hemic and Lymphatic Diseases	Hemic and Lymphatic Diseases	C15.378.420.463
d1435	Hemoglobin SC Disease	Hemic and Lymphatic Diseases	Hemic and Lymphatic Diseases	C15.378.420.155.440
d1436	Hemoglobinopathies	Hemic and Lymphatic Diseases	Hemic and Lymphatic Diseases	C15.378.420
d1437	Hemoglobinuria	Male Urogenital Diseases	Urogenital Diseases	C12.777.934.734.634
d1438	Hemolytic-Uremic Syndrome	Male Urogenital Diseases	Urogenital Diseases	C12.777.419.936.463
d1439	Hemoperitoneum	Digestive System Diseases	Digestive System Diseases	C06.844.400
d1440	Hemophagocytic Lymphohistiocytosis	Hemic and Lymphatic Diseases	Hemic and Lymphatic Diseases	C15.604.250.410.575
d1441	Hemophilia A	Hemic and Lymphatic Diseases	Hemic and Lymphatic Diseases	C15.378.463.500
d1442	Hemophilia B	Hemic and Lymphatic Diseases	Hemic and Lymphatic Diseases	C15.378.463.510
d1443	Hemopneumothorax	Respiratory Tract Diseases	Respiratory Tract Diseases	C08.528.338
d1444	Hemoptysis	Respiratory Tract Diseases	Respiratory Tract Diseases	C08.381.348
d1445	Hemorrhagic Disease of Newborn	Congenital Diseases	Congenital Diseases	C16.614.378
d1446	Hemorrhagic Disorder	Hemic and Lymphatic Diseases	Hemic and Lymphatic Diseases	C15.378.463
d1447	Hemorrhagic Fever with Renal Syndrome	Virus Diseases	Virus Diseases	C02.782.417.450
d1448	Hemorrhagic Septicemia	Bacterial Infections and Mycoses	Bacterial Infections and Mycoses	C01.252.100.375
d1449	Hemorrhoids	Cardiovascular Diseases	Cardiovascular Diseases	C14.907.449
d1450	Hemosiderosis	Nutritional and Metabolic Diseases	Nutritional and Metabolic Diseases	C18.452.565.500.500
d1451	Hemospermia	Male Urogenital Diseases	Urogenital Diseases	C12.294.293
d1452	Hemostatic Disorder	Cardiovascular Diseases	Cardiovascular Diseases	C14.907.454
d1453	Hemothorax	Respiratory Tract Diseases	Respiratory Tract Diseases	C08.528.380
d1454	Henipavirus Infection	Virus Diseases	Virus Diseases	C02.782.580.600.400
d1455	Hepadnaviridae Infection	Virus Diseases	Virus Diseases	C02.256.430
d1456	Hepatic Echinococcosis	Parasitic Diseases	Parasitic Diseases	C03.518.314
d1457	Hepatic Encephalopathy	Nutritional and Metabolic Diseases	Nutritional and Metabolic Diseases	C18.452.132.360
d1458	Hepatic Insufficiency	Digestive System Diseases	Digestive System Diseases	C06.552.308
d1459	Hepatic Porphyria	Digestive System Diseases	Digestive System Diseases	C06.552.830
d1460	Hepatic Veno-Occlusive Disease	Digestive System Diseases	Digestive System Diseases	C06.552.360
d1461	Hepatitis	Virus Diseases	Virus Diseases	C02.440.420
d1462	Hepatitis A	Virus Diseases	Virus Diseases	C02.440.420
d1463	Hepatitis B	Virus Diseases	Virus Diseases	C02.440.435
d1464	Hepatitis C	Virus Diseases	Virus Diseases	C02.440.440
d1465	Hepatitis D	Virus Diseases	Virus Diseases	C02.440.450
d1466	Hepatitis E	Virus Diseases	Virus Diseases	C02.440.470
d1467	Hepatoblastoma	Neoplasms	Neoplasms	C04.557.435.380
d1468	Hepatocellular Carcinoma	Neoplasms	Neoplasms	C06.301.623.160
d1469	Hepatoerythropoietic Porphyria	Digestive System Diseases	Digestive System Diseases	C06.552.830.437
d1470	Hepatolenticular Degeneration	Digestive System Diseases	Digestive System Diseases	C06.552.413
d1471	Hepatopulmonary Syndrome	Digestive System Diseases	Digestive System Diseases	C06.552.455
d1472	Hepatorenal Syndrome	Digestive System Diseases	Digestive System Diseases	C06.552.465
d1473	Hereditary Central Nervous System Demyelinating Disease	Nervous System Diseases	Nervous System Diseases	C10.314.400
d1474	Hereditary Coproporphyria	Digestive System Diseases	Digestive System Diseases	C06.552.830.074
d1475	Hereditary Corneal Dystrophy	Eye Diseases	Eye Diseases	C11.204.236
d1476	Hereditary Elliptocytosis	Congenital Diseases	Congenital Diseases	C16.320.070.365
d1477	Hereditary Eye Disease	Congenital Diseases	Congenital Diseases	C16.320.290
d1478	Hereditary Hemorrhagic Telangiectasia	Cardiovascular Diseases	Cardiovascular Diseases	C14.907.454.900
d1479	Hereditary Hyperbilirubinemia	Congenital Diseases	Congenital Diseases	C16.320.565.300
d1480	Hereditary Motor and Sensory Neuoropathy	Nervous System Diseases	Nervous System Diseases	C10.500.300
d1481	Hereditary Mucosal Leukokeratosis	Congenital Diseases	Congenital Diseases	C16.320.850.542
d1482	Hereditary Nephritis	Congenital Diseases	Congenital Diseases	C16.131.939.742
d1483	Hereditary Nonpolyposis Colorectal Neoplasm	Neoplasms	Neoplasms	C04.700.250
d1484	Hereditary Optic Atrophy	Eye Diseases	Eye Diseases	C11.270.564
d1485	Hereditary Sensory and Autonomic Neuoropathy	Nervous System Diseases	Nervous System Diseases	C10.500.310
d1486	Hereditary Spastic Paraplegia	Nervous System Diseases	Nervous System Diseases	C10.500.300.820
d1487	Hereditary Spherocytosis	Congenital Diseases	Congenital Diseases	C16.320.070.785
d1488	Heredodegenerative Nervous System Disorder	Nervous System Diseases	Nervous System Diseases	C10.574.500
d1489	Hermanski-Pudlak Syndrome	Congenital Diseases	Congenital Diseases	C16.320.099.515
d1490	Hermaphroditism	Male Urogenital Diseases	Urogenital Diseases	C12.706.842.316
d1491	Herpangina	Virus Diseases	Virus Diseases	C02.782.687.359.213.466
d1492	Herpes Genitalis	Male Urogenital Diseases	Urogenital Diseases	C12.294.329
d1493	Herpes Labialis	Virus Diseases	Virus Diseases	C02.825.320.320
d1494	Herpes Simplex	Virus Diseases	Virus Diseases	C02.825.320
d1495	Herpes Simplex Encephalitis	Virus Diseases	Virus Diseases	C02.290.325
d1496	Herpes Zoster	Virus Diseases	Virus Diseases	C02.256.466.423
d1497	Herpes Zoster Ophthalmicus	Virus Diseases	Virus Diseases	C02.325.450
d1498	Herpes Zoster Oticus	Otorhinolaryngologic Diseases	Otorhinolaryngologic Diseases	C09.218.513
d1499	Herpesviridae Infection	Virus Diseases	Virus Diseases	C02.256.466
d1500	Herpetic Keratitis	Virus Diseases	Virus Diseases	C02.325.465
d1501	Herpetic Stomatitis	Stomatognathic Diseases	Stomatognathic Diseases	C07.465.864.937
d1502	Hidradenitis	Skin and Connective Tissue Diseases	Skin and Connective Tissue Diseases	C17.800.946.315
d1503	Hidradenitis Suppurativa	Bacterial Infections and Mycoses	Bacterial Infections and Mycoses	C01.252.825.420
d1504	Hidrocystoma	Neoplasms	Neoplasms	C04.557.470.035.175.375
d1505	High Cardiac Output	Cardiovascular Diseases	Cardiovascular Diseases	C14.280.142
d1506	High Pressure Neurological Syndrome	Nervous System Diseases	Nervous System Diseases	C10.228.470
d1507	High-Frequency Hearing Loss	Otorhinolaryngologic Diseases	Otorhinolaryngologic Diseases	C09.218.458.341.812
d1508	Hip Contracture	Musculoskeletal Diseases	Musculoskeletal Diseases	C05.550.323.468
d1509	Hip Osteoarthritis	Musculoskeletal Diseases	Musculoskeletal Diseases	C05.799.613.400
d1510	Hirschsprung Disease	Digestive System Diseases	Digestive System Diseases	C06.198.439
d1511	Hirsutism	Skin and Connective Tissue Diseases	Skin and Connective Tissue Diseases	C17.800.329.750
d1512	Histiocytic Necrotizing Lymphadenitis	Hemic and Lymphatic Diseases	Hemic and Lymphatic Diseases	C15.604.315.300
d1513	Histiocytic Sarcoma	Neoplasms	Neoplasms	C04.557.227.380
d1514	Histiocytoma	Neoplasms	Neoplasms	C04.557.450.565.590.425
d1515	Histiocytosis	Hemic and Lymphatic Diseases	Hemic and Lymphatic Diseases	C15.604.250
d1516	Histoplasmosis	Bacterial Infections and Mycoses	Bacterial Infections and Mycoses	C01.703.450
d1517	HIV Enteropathy	Digestive System Diseases	Digestive System Diseases	C06.405.469.400
d1518	HIV Infection	Immune System Diseases	Immune System Diseases	C20.673.480
d1519	HIV Seropositivity	Immune System Diseases	Immune System Diseases	C20.673.480.500
d1520	HIV Wasting Syndrome	Nutritional and Metabolic Diseases	Nutritional and Metabolic Diseases	C18.452.915.520
d1521	HIV-Associated Lipodystrophy Syndrome	Immune System Diseases	Immune System Diseases	C20.673.480.400
d1522	Hoarseness	Respiratory Tract Diseases	Respiratory Tract Diseases	C08.618.490
d1523	Hodgkin Disease	Neoplasms	Neoplasms	C04.557.386.355
d1524	Holocarboxylase Synthetase Deficiency	Congenital Diseases	Congenital Diseases	C16.320.565.100.620.380
d1525	Holoprosencephaly	Nervous System Diseases	Nervous System Diseases	C10.500.410
d1526	Homocystinuria	Skin and Connective Tissue Diseases	Skin and Connective Tissue Diseases	C17.300.428
d1527	Hookworm Infection	Parasitic Diseases	Parasitic Diseases	C03.335.508.700.775.455
d1528	Hordeolum	Eye Diseases	Eye Diseases	C11.338.648
d1529	Horner Syndrome	Nervous System Diseases	Nervous System Diseases	C10.177.350
d1530	HTLV-I Infection	Immune System Diseases	Immune System Diseases	C20.673.483.470
d1531	HTLV-II Infection	Immune System Diseases	Immune System Diseases	C20.673.483.480
d1532	Human Adenovirus Infection	Virus Diseases	Virus Diseases	C02.256.076.045
d1533	Human Influenza	Respiratory Tract Diseases	Respiratory Tract Diseases	C08.730.310
d1534	Huntington Disease	Nervous System Diseases	Nervous System Diseases	C10.574.500.497
d1535	Hutchinson's Melanotic Freckle	Neoplasms	Neoplasms	C04.557.665.510.385
d1536	Hyaline Membrane Disease	Respiratory Tract Diseases	Respiratory Tract Diseases	C08.381.842.475
d1537	Hydatidiform Mole	Neoplasms	Neoplasms	C04.850.908.416.750
d1538	Hydranencephaly	Nervous System Diseases	Nervous System Diseases	C10.500.450
d1539	Hydrarthrosis	Musculoskeletal Diseases	Musculoskeletal Diseases	C05.550.509
d1540	Hydroa Vacciniforme	Skin and Connective Tissue Diseases	Skin and Connective Tissue Diseases	C17.800.600.425
d1541	Hydrocephalus	Congenital Diseases	Congenital Diseases	C16.614.414
d1542	Hydrocolpos	Female Urogenital Diseases and Pregnancy Complications	Urogenital Diseases	C13.351.500.894.500
d1543	Hydronephrosis	Male Urogenital Diseases	Urogenital Diseases	C12.777.419.307
d1544	Hydrophthalmos	Eye Diseases	Eye Diseases	C11.250.480
d1545	Hydropneumothorax	Respiratory Tract Diseases	Respiratory Tract Diseases	C08.528.434
d1546	Hydrops Fetalis	Congenital Diseases	Congenital Diseases	C16.300.060.480
d1547	Hydrothorax	Respiratory Tract Diseases	Respiratory Tract Diseases	C08.528.476
d1548	Hymenolepiasis	Parasitic Diseases	Parasitic Diseases	C03.335.190.519
d1549	Hyperacusis	Otorhinolaryngologic Diseases	Otorhinolaryngologic Diseases	C09.218.458.505
d1550	Hyperaldosteronism	Endocrine System Diseases	Endocrine System Diseases	C19.053.800.604
d1551	Hyperalgesia	Nervous System Diseases	Nervous System Diseases	C10.597.751.791.400
d1552	Hyperandrogenism	Endocrine System Diseases	Endocrine System Diseases	C19.391.775.370
d1553	Hyperargininemia	Congenital Diseases	Congenital Diseases	C16.320.565.100.475
d1554	Hypercalcemia	Nutritional and Metabolic Diseases	Nutritional and Metabolic Diseases	C18.452.174.451
d1555	Hypercementosis	Stomatognathic Diseases	Stomatognathic Diseases	C07.793.422
d1556	Hypercholesterolemia	Nutritional and Metabolic Diseases	Nutritional and Metabolic Diseases	C18.452.584.500.500.396
d1557	Hyperemesis Gravidarum	Female Urogenital Diseases and Pregnancy Complications	Urogenital Diseases	C13.703.407.500
d1558	Hyperemia	Cardiovascular Diseases	Cardiovascular Diseases	C14.907.474
d1559	Hypereosinophilic Syndrome	Hemic and Lymphatic Diseases	Hemic and Lymphatic Diseases	C15.378.553.231.549
d1560	Hyperesthesia	Nervous System Diseases	Nervous System Diseases	C10.597.751.791.450
d1561	Hypergammaglobulinemia	Immune System Diseases	Immune System Diseases	C20.683.460
d1562	Hyperglobulinemic Purpura	Cardiovascular Diseases	Cardiovascular Diseases	C14.907.454.550
d1563	Hyperglycemia	Nutritional and Metabolic Diseases	Nutritional and Metabolic Diseases	C18.452.394.952
d1564	Hyperglycemic Hyperosmolar Nonketotic Coma	Endocrine System Diseases	Endocrine System Diseases	C19.246.099.750.490
d1565	Hyperhidrosis	Skin and Connective Tissue Diseases	Skin and Connective Tissue Diseases	C17.800.946.350
d1566	Hyperhomocysteinemia	Congenital Diseases	Congenital Diseases	C16.320.565.100.480
d1567	Hyper-IgM Immunodeficiency Syndrome	Congenital Diseases	Congenital Diseases	C16.320.322.237
d1568	Hyperinsulinism	Nutritional and Metabolic Diseases	Nutritional and Metabolic Diseases	C18.452.394.968
d1569	Hyperkalemia	Nutritional and Metabolic Diseases	Nutritional and Metabolic Diseases	C18.452.950.396
d1570	Hyperkalemic Periodic Paralysis	Congenital Diseases	Congenital Diseases	C16.320.565.618.711.600
d1571	Hyperkinesis	Nervous System Diseases	Nervous System Diseases	C10.597.350.350
d1572	Hyperlipidemia	Nutritional and Metabolic Diseases	Nutritional and Metabolic Diseases	C18.452.584.500.500
d1573	Hyperlipoproteinemia Type I	Nutritional and Metabolic Diseases	Nutritional and Metabolic Diseases	C16.320.565.398.465
d1574	Hyperlipoproteinemia Type II	Nutritional and Metabolic Diseases	Nutritional and Metabolic Diseases	C16.320.565.398.481
d1575	Hyperlipoproteinemia Type III	Nutritional and Metabolic Diseases	Nutritional and Metabolic Diseases	C16.320.565.398.483
d1576	Hyperlipoproteinemia Type IV	Nutritional and Metabolic Diseases	Nutritional and Metabolic Diseases	C16.320.565.398.487
d1577	Hyperlipoproteinemia Type V	Nutritional and Metabolic Diseases	Nutritional and Metabolic Diseases	C16.320.565.398.493
d1578	Hyperlipoproteinemia	Nutritional and Metabolic Diseases	Nutritional and Metabolic Diseases	C18.452.584.500.500.644
d1579	Hyperlucent Lung	Respiratory Tract Diseases	Respiratory Tract Diseases	C08.381.748.500
d1580	Hyperlysinemias	Congenital Diseases	Congenital Diseases	C16.320.565.100.544
d1581	Hypernatremia	Nutritional and Metabolic Diseases	Nutritional and Metabolic Diseases	C18.452.950.452
d1582	Hyperopia	Eye Diseases	Eye Diseases	C11.744.479
d1583	Hyperostosis	Musculoskeletal Diseases	Musculoskeletal Diseases	C05.116.540
d1584	Hyperostosis Frontalis Interna	Musculoskeletal Diseases	Musculoskeletal Diseases	C05.116.540.420
d1585	Hyperoxaluria	Male Urogenital Diseases	Urogenital Diseases	C12.777.419.313
d1586	Hyperparathyroidism	Endocrine System Diseases	Endocrine System Diseases	C19.642.355
d1587	Hyperphosphatemia	Nutritional and Metabolic Diseases	Nutritional and Metabolic Diseases	C18.452.750.199
d1588	Hyperpigmentation	Skin and Connective Tissue Diseases	Skin and Connective Tissue Diseases	C17.800.621.430
d1589	Hyperpituitarism	Endocrine System Diseases	Endocrine System Diseases	C19.700.355
d1590	Hyperprolactinemia	Endocrine System Diseases	Endocrine System Diseases	C19.700.355.600
d1591	Hypersensitivity Vasculitis	Cardiovascular Diseases	Cardiovascular Diseases	C14.907.940.910
d1592	Hypersplenism	Hemic and Lymphatic Diseases	Hemic and Lymphatic Diseases	C15.604.744.293
d1593	Hypertelorism	Musculoskeletal Diseases	Musculoskeletal Diseases	C05.660.207.231.480
d1594	Hypertension	Cardiovascular Diseases	Cardiovascular Diseases	C14.907.489
d1595	Hypertensive Encephalopathy	Nervous System Diseases	Nervous System Diseases	C10.228.140.631.500
d1596	Hypertensive Intracranial Hemorrhage	Cardiovascular Diseases	Cardiovascular Diseases	C14.907.253.573.350
d1597	Hyperthyroidism	Endocrine System Diseases	Endocrine System Diseases	C19.874.397
d1598	Hyperthyroxinemia	Endocrine System Diseases	Endocrine System Diseases	C19.874.410
d1599	Hypertrichosis	Skin and Connective Tissue Diseases	Skin and Connective Tissue Diseases	C17.800.329.875
d1600	Hypertriglyceridemia	Nutritional and Metabolic Diseases	Nutritional and Metabolic Diseases	C18.452.584.500.500.851
d1601	Hypertrophic Cardiomyopathy	Congenital Diseases	Congenital Diseases	C16.320.160
d1602	Hypertrophic Gastritis	Digestive System Diseases	Digestive System Diseases	C06.405.205.697.410
d1603	Hypertrophic Pyloric Stenosis	Digestive System Diseases	Digestive System Diseases	C06.405.748.340.690.500
d1604	Hypertropic Cardiomyopathy	Cardiovascular Diseases	Cardiovascular Diseases	C14.280.238.100
d1605	Hypertropic Osteoarthropathy	Musculoskeletal Diseases	Musculoskeletal Diseases	C05.116.725
d1606	Hyperventilation	Respiratory Tract Diseases	Respiratory Tract Diseases	C08.618.501
d1607	Hypervitaminosis A	Nutritional and Metabolic Diseases	Nutritional and Metabolic Diseases	C18.654.301
d1608	Hypesthesia	Nervous System Diseases	Nervous System Diseases	C10.597.751.791.500
d1609	Hyphema	Eye Diseases	Eye Diseases	C11.290.484
d1610	Hypoalbuminemia	Hemic and Lymphatic Diseases	Hemic and Lymphatic Diseases	C15.378.147.607.500
d1611	Hypoaldosteronism	Endocrine System Diseases	Endocrine System Diseases	C19.053.500.480
d1612	Hypoalphalipoproteinemias	Congenital Diseases	Congenital Diseases	C16.320.565.398.500.330
d1613	Hypobetalipoproteinemia	Nutritional and Metabolic Diseases	Nutritional and Metabolic Diseases	C18.452.584.500.875.440.750
d1614	Hypobetalipoproteinemias	Congenital Diseases	Congenital Diseases	C16.320.565.398.500.440
d1615	Hypocalcemia	Nutritional and Metabolic Diseases	Nutritional and Metabolic Diseases	C18.452.174.509
d1616	Hypodermyiasis	Parasitic Diseases	Parasitic Diseases	C03.858.211.503.398
d1617	Hypoglossal Nerve Disease	Nervous System Diseases	Nervous System Diseases	C10.292.525
d1618	Hypoglycemia	Nutritional and Metabolic Diseases	Nutritional and Metabolic Diseases	C18.452.394.984
d1619	Hypogonadism	Endocrine System Diseases	Endocrine System Diseases	C19.391.482
d1620	Hypohidrosis	Skin and Connective Tissue Diseases	Skin and Connective Tissue Diseases	C17.800.946.370
d1621	Hypohidrotic Ectodermal Dysplasia	Congenital Diseases	Congenital Diseases	C16.131.077.350.348
d1622	Hypokalemia	Nutritional and Metabolic Diseases	Nutritional and Metabolic Diseases	C18.452.950.565
d1623	Hypokalemic Periodic Paralysis	Musculoskeletal Diseases	Musculoskeletal Diseases	C05.651.701.450
d1624	Hypokinesia	Nervous System Diseases	Nervous System Diseases	C10.597.350.400
d1625	Hypolipoproteinemias	Congenital Diseases	Congenital Diseases	C16.320.565.398.500
d1626	Hyponatremia	Nutritional and Metabolic Diseases	Nutritional and Metabolic Diseases	C18.452.950.620
d1627	Hypoparathyroidism	Endocrine System Diseases	Endocrine System Diseases	C19.642.482
d1628	Hypopharyngeal Neoplasm	Stomatognathic Diseases	Stomatognathic Diseases	C07.550.745.436
d1629	Hypophosphatasia	Congenital Diseases	Congenital Diseases	C16.320.565.618.482
d1630	Hypophosphatemia	Nutritional and Metabolic Diseases	Nutritional and Metabolic Diseases	C18.452.750.400
d1631	Hypophosphatemic Rickets	Congenital Diseases	Congenital Diseases	C16.320.322.239
d1632	Hypopigmentation	Skin and Connective Tissue Diseases	Skin and Connective Tissue Diseases	C17.800.621.440
d1633	Hypopituitarism	Endocrine System Diseases	Endocrine System Diseases	C19.700.482
d1634	Hypoplastic Left Heart Syndrome	Cardiovascular Diseases	Cardiovascular Diseases	C14.240.400.625
d1635	Hypoproteinemia	Hemic and Lymphatic Diseases	Hemic and Lymphatic Diseases	C15.378.147.607
d1636	Hypoprothrombinemias	Hemic and Lymphatic Diseases	Hemic and Lymphatic Diseases	C15.378.463.550
d1637	Hypospadias	Male Urogenital Diseases	Urogenital Diseases	C12.706.516
d1638	Hypotension	Cardiovascular Diseases	Cardiovascular Diseases	C14.907.514
d1639	Hypothalamic Disease	Nervous System Diseases	Nervous System Diseases	C10.228.140.617
d1640	Hypothalamic Neoplasm	Nervous System Diseases	Nervous System Diseases	C10.228.140.617.477
d1641	Hypothyroidism	Endocrine System Diseases	Endocrine System Diseases	C19.874.482
d1642	Hypotrichosis	Skin and Connective Tissue Diseases	Skin and Connective Tissue Diseases	C17.800.329.937
d1643	Hypoventilation	Respiratory Tract Diseases	Respiratory Tract Diseases	C08.618.846.565
d1644	Ichthyosis	Congenital Diseases	Congenital Diseases	C16.614.492
d1645	Ichthyosis Bullosa of Siemens	Congenital Diseases	Congenital Diseases	C16.320.850.402
d1646	Ichthyosis Vulgaris	Congenital Diseases	Congenital Diseases	C16.320.850.405
d1647	Ideomotor Apraxia	Nervous System Diseases	Nervous System Diseases	C10.597.606.881.350.200
d1648	Idiopathic Hypersomnolence	Nervous System Diseases	Nervous System Diseases	C10.886.425.800.200.400
d1649	Idiopathic Interstitial Pneumonias	Respiratory Tract Diseases	Respiratory Tract Diseases	C08.381.483.487
d1650	Idiopathic Pulmonary Fibrosis	Respiratory Tract Diseases	Respiratory Tract Diseases	C08.381.765.500
d1651	Idiopathic Skeletal Hyperostosis	Musculoskeletal Diseases	Musculoskeletal Diseases	C05.116.540.410
d1652	Idiopathic Thrombocytopenic Purpura	Immune System Diseases	Immune System Diseases	C20.111.759
d1653	Idiopathic T-Lymphocytopenia	Immune System Diseases	Immune System Diseases	C20.673.627.800
d1654	IgA Deficiency	Immune System Diseases	Immune System Diseases	C20.673.430.500
d1655	IgG Deficiency	Immune System Diseases	Immune System Diseases	C20.673.430.750
d1656	Ileal Disease	Digestive System Diseases	Digestive System Diseases	C06.405.469.420
d1657	Ileal Neoplasm	Digestive System Diseases	Digestive System Diseases	C06.301.371.411.501
d1658	Ileitis	Digestive System Diseases	Digestive System Diseases	C06.405.205.462.624
d1659	Ileus	Digestive System Diseases	Digestive System Diseases	C06.405.469.531.492
d1660	Iliac Aneurysm	Cardiovascular Diseases	Cardiovascular Diseases	C14.907.055.625
d1661	Illusions	Nervous System Diseases	Nervous System Diseases	C10.597.606.762.400
d1662	Immediate Hypersensitivity	Immune System Diseases	Immune System Diseases	C20.543.480
d1663	Immersion Foot	Skin and Connective Tissue Diseases	Skin and Connective Tissue Diseases	C17.800.321.500
d1664	Immune Complex Disease	Immune System Diseases	Immune System Diseases	C20.543.520
d1665	Immunoblastic Lymphadenopathy	Hemic and Lymphatic Diseases	Hemic and Lymphatic Diseases	C15.604.515.509
d1666	Immunoblastic Lymphoma	Neoplasms	Neoplasms	C04.557.386.480.493
d1667	Immunoproliferative Small Intestinal Disease	Neoplasms	Neoplasms	C04.557.386.390
d1668	Impacted Tooth	Stomatognathic Diseases	Stomatognathic Diseases	C07.793.846
d1669	Imperforate Anus	Digestive System Diseases	Digestive System Diseases	C06.198.050
d1670	Impetigo	Bacterial Infections and Mycoses	Bacterial Infections and Mycoses	C01.252.410.890.485
d1671	Inappropriate ADH Syndrome	Endocrine System Diseases	Endocrine System Diseases	C19.700.490
d1672	Inborn Amino Acid Metabolism	Congenital Diseases	Congenital Diseases	C16.320.565.100
d1673	Inborn Amino Acid Transport Disorder	Congenital Diseases	Congenital Diseases	C16.320.565.151
d1674	Inborn Calcium Metabolism	Congenital Diseases	Congenital Diseases	C18.452.174
d1675	Inborn Carbohydrate Metabolism	Congenital Diseases	Congenital Diseases	C16.320.565.202
d1676	Inborn Fructose Metabolism	Congenital Diseases	Congenital Diseases	C16.320.565.202.251
d1677	Inborn Glucose Metabolism	Congenital Diseases	Congenital Diseases	C18.452.394
d1678	Inborn Iron Metabolism	Congenital Diseases	Congenital Diseases	C18.452.565
d1679	Inborn Lipid Metabolism	Congenital Diseases	Congenital Diseases	C18.452.584
d1680	Inborn Lipid Metabolism	Congenital Diseases	Congenital Diseases	C16.320.565.398
d1681	Inborn Metabolic Brain Disease	Congenital Diseases	Congenital Diseases	C16.320.565.189
d1682	Inborn Metal Metabolism	Congenital Diseases	Congenital Diseases	C16.320.565.618
d1683	Inborn Phosphorus Metabolism	Congenital Diseases	Congenital Diseases	C18.452.750
d1684	Inborn Purine-Pyrimidine Metabolism	Congenital Diseases	Congenital Diseases	C16.320.565.798
d1685	Inborn Pyruvate Metabolism	Congenital Diseases	Congenital Diseases	C16.320.565.202.810
d1686	Inborn Renal Tubular Transport Error	Congenital Diseases	Congenital Diseases	C16.320.565.861
d1687	Inborn Steroid Metabolism	Congenital Diseases	Congenital Diseases	C16.320.565.925
d1688	Inclusion Body Myositis	Musculoskeletal Diseases	Musculoskeletal Diseases	C05.651.594.600
d1689	Inclusion Conjunctivitis	Bacterial Infections and Mycoses	Bacterial Infections and Mycoses	C01.252.354.225.250
d1690	Incomplete Abortion	Female Urogenital Diseases and Pregnancy Complications	Urogenital Diseases	C13.703.039.093
d1691	Incontinentia Pigmenti	Congenital Diseases	Congenital Diseases	C16.131.077.445
d1692	Infant Nutrition Disorder	Nutritional and Metabolic Diseases	Nutritional and Metabolic Diseases	C18.654.422
d1693	Infant, Premature, Disease	Congenital Diseases	Congenital Diseases	C16.614.521
d1694	Infantile Refsum Disease	Congenital Diseases	Congenital Diseases	C16.320.565.663.865
d1695	Infantile Spasm	Nervous System Diseases	Nervous System Diseases	C10.228.140.490.375.760
d1696	Infectious Arthritis	Bacterial Infections and Mycoses	Bacterial Infections and Mycoses	C01.539.100
d1697	Infectious Bone Disease	Bacterial Infections and Mycoses	Bacterial Infections and Mycoses	C01.539.160
d1698	Infectious Bovine Rhinotracheitis	Virus Diseases	Virus Diseases	C02.256.466.488
d1699	Infectious Canine Hepatitis	Virus Diseases	Virus Diseases	C02.407.432
d1700	Infectious Ectromelia	Virus Diseases	Virus Diseases	C02.256.743.239
d1701	Infectious Keratoconjunctivitis	Bacterial Infections and Mycoses	Bacterial Infections and Mycoses	C01.252.354.450
d1702	Infectious Mononucleosis	Hemic and Lymphatic Diseases	Hemic and Lymphatic Diseases	C15.378.553.381
d1703	Infectious Myxomatosis	Virus Diseases	Virus Diseases	C02.256.743.665
d1704	Infectious Pregnancy Complication	Bacterial Infections and Mycoses	Bacterial Infections and Mycoses	C01.539.674
d1705	Infectious Skin Disease	Bacterial Infections and Mycoses	Bacterial Infections and Mycoses	C01.539.800
d1706	Infertility	Male Urogenital Diseases	Urogenital Diseases	C12.294.365
d1707	Inflammatory Bowel Disease	Digestive System Diseases	Digestive System Diseases	C06.405.205.731
d1708	Infratentorial Neoplasm	Nervous System Diseases	Nervous System Diseases	C10.228.140.211.500
d1709	Ingrown Nail	Skin and Connective Tissue Diseases	Skin and Connective Tissue Diseases	C17.800.529.406
d1710	Insulin Coma	Nutritional and Metabolic Diseases	Nutritional and Metabolic Diseases	C18.452.394.984.492
d1711	Insulin Resistance	Nutritional and Metabolic Diseases	Nutritional and Metabolic Diseases	C18.452.394.968.500
d1712	Insulinoma	Digestive System Diseases	Digestive System Diseases	C06.301.761.249.500
d1713	Intermediate Uveitis	Eye Diseases	Eye Diseases	C11.941.879.900
d1714	Internal Carotid Artery	Nervous System Diseases	Nervous System Diseases	C10.900.250.300.300
d1715	Interstitial Lung Disease	Respiratory Tract Diseases	Respiratory Tract Diseases	C08.381.483
d1716	Interstitial Nephritis	Male Urogenital Diseases	Urogenital Diseases	C12.777.419.570.643
d1717	Intertrigo	Skin and Connective Tissue Diseases	Skin and Connective Tissue Diseases	C17.800.174.640
d1718	Intervertebral Disk Displacement	Musculoskeletal Diseases	Musculoskeletal Diseases	C05.116.900.307
d1719	Intestinal Atresia	Digestive System Diseases	Digestive System Diseases	C06.198.719
d1720	Intestinal Disease	Digestive System Diseases	Digestive System Diseases	C06.405.469
d1721	Intestinal Fistula	Digestive System Diseases	Digestive System Diseases	C06.267.550
d1722	Intestinal Lymphangiectasis	Hemic and Lymphatic Diseases	Hemic and Lymphatic Diseases	C15.604.360.500
d1723	Intestinal Neoplasm	Digestive System Diseases	Digestive System Diseases	C06.301.371.411
d1724	Intestinal Obstruction	Digestive System Diseases	Digestive System Diseases	C06.405.469.531
d1725	Intestinal Perforation	Digestive System Diseases	Digestive System Diseases	C06.405.469.557
d1726	Intestinal Polyposis	Digestive System Diseases	Digestive System Diseases	C06.405.469.578
d1727	Intestinal Pseudo-Obstruction	Digestive System Diseases	Digestive System Diseases	C06.405.469.531.492.500
d1728	Intracranial Aneurysm	Cardiovascular Diseases	Cardiovascular Diseases	C14.907.055.635
d1729	Intracranial Arterial Disease	Cardiovascular Diseases	Cardiovascular Diseases	C14.907.253.560
d1730	Intracranial Arteriosclerosis	Cardiovascular Diseases	Cardiovascular Diseases	C14.907.137.126.372
d1731	Intracranial Arteriovenous Malformation	Nervous System Diseases	Nervous System Diseases	C10.500.190.500
d1732	Intracranial Embolism	Cardiovascular Diseases	Cardiovascular Diseases	C14.907.253.566.300
d1733	Intracranial Embolism and Thrombosis	Cardiovascular Diseases	Cardiovascular Diseases	C14.907.253.566
d1734	Intracranial Hemorrhages	Cardiovascular Diseases	Cardiovascular Diseases	C14.907.253.573
d1735	Intracranial Hypertension	Nervous System Diseases	Nervous System Diseases	C10.228.140.631
d1736	Intracranial Hypotension	Nervous System Diseases	Nervous System Diseases	C10.228.140.638
d1737	Intracranial Sinus Thrombosis	Cardiovascular Diseases	Cardiovascular Diseases	C14.907.253.566.350.500
d1738	Intracranial Subdural Hematoma	Nervous System Diseases	Nervous System Diseases	C10.900.300.837.600.400
d1739	Intracranial Thrombosis	Cardiovascular Diseases	Cardiovascular Diseases	C14.907.253.566.350
d1740	Intracranial Tuberculoma	Nervous System Diseases	Nervous System Diseases	C10.228.228.180.850.400
d1741	Intracranial Vasospasm	Cardiovascular Diseases	Cardiovascular Diseases	C14.907.253.951
d1742	Intradermal Nevus	Neoplasms	Neoplasms	C04.557.665.560.590
d1743	Intraductal Carcinoma	Neoplasms	Neoplasms	C04.557.470.615.275
d1744	Intraductal Papilloma	Neoplasms	Neoplasms	C04.557.470.615.670
d1745	Intrahepatic Cholestasis	Digestive System Diseases	Digestive System Diseases	C06.552.150
d1746	Intrinsic Sleep Disorder	Nervous System Diseases	Nervous System Diseases	C10.886.425.800
d1747	Intussusception	Digestive System Diseases	Digestive System Diseases	C06.405.469.531.577
d1748	Invasive Hydatidiform Mole	Neoplasms	Neoplasms	C04.850.908.416.750.500
d1749	Invasive Pulmonary Aspergillosis	Respiratory Tract Diseases	Respiratory Tract Diseases	C08.381.472.850.750
d1750	Inverted Papilloma	Neoplasms	Neoplasms	C04.557.470.700.600.610
d1751	Iridocyclitis	Eye Diseases	Eye Diseases	C11.941.375.360
d1752	Iris Disease	Eye Diseases	Eye Diseases	C11.941.375
d1753	Iris Neoplasm	Eye Diseases	Eye Diseases	C11.319.494.400
d1754	Iritis	Eye Diseases	Eye Diseases	C11.941.375.385
d1755	Iron Overload	Nutritional and Metabolic Diseases	Nutritional and Metabolic Diseases	C18.452.565.500
d1756	Irritable Bowel Syndrome	Digestive System Diseases	Digestive System Diseases	C06.405.469.158.272.608
d1757	Irritant Dermatitis	Skin and Connective Tissue Diseases	Skin and Connective Tissue Diseases	C17.800.174.255.400
d1758	Isaacs Syndrome	Musculoskeletal Diseases	Musculoskeletal Diseases	C05.651.392
d1759	Ischemic Colitis	Cardiovascular Diseases	Cardiovascular Diseases	C14.907.286
d1760	Ischemic Contracture	Musculoskeletal Diseases	Musculoskeletal Diseases	C05.550.323.734
d1761	Islet Cell Adenoma	Digestive System Diseases	Digestive System Diseases	C06.301.761.249
d1762	Islet Cell Carcinoma	Digestive System Diseases	Digestive System Diseases	C06.301.761.500
d1763	Isosporiasis	Parasitic Diseases	Parasitic Diseases	C03.752.250.410
d1764	Jacobsen Distal 11q Deletion Syndrome	Congenital Diseases	Congenital Diseases	C16.131.260.440
d1765	Japanese Encephalitis	Virus Diseases	Virus Diseases	C02.081.343.345
d1766	Jaw Abnormality	Musculoskeletal Diseases	Musculoskeletal Diseases	C05.500.460
d1767	Jaw Cyst	Musculoskeletal Diseases	Musculoskeletal Diseases	C05.500.470
d1768	Jaw Neoplasm	Musculoskeletal Diseases	Musculoskeletal Diseases	C05.500.499
d1769	Jejunal Disease	Digestive System Diseases	Digestive System Diseases	C06.405.469.600
d1770	Jejunal Neoplasm	Digestive System Diseases	Digestive System Diseases	C06.301.371.411.523
d1771	Jervell-Lange Nielsen Syndrome	Cardiovascular Diseases	Cardiovascular Diseases	C14.280.067.565.440
d1772	Jet Lag Syndrome	Nervous System Diseases	Nervous System Diseases	C10.281.440
d1773	Job's Syndrome	Immune System Diseases	Immune System Diseases	C20.673.774.600
d1774	Joint Instability	Musculoskeletal Diseases	Musculoskeletal Diseases	C05.550.521
d1775	Joint Loose Bodies	Musculoskeletal Diseases	Musculoskeletal Diseases	C05.550.535
d1776	Juvenile Myelomonocytic Leukemia	Neoplasms	Neoplasms	C04.557.337.539.525
d1777	Juvenile Myoclonic Epilepsy	Nervous System Diseases	Nervous System Diseases	C10.228.140.490.250.670
d1778	Juvenile Rheumatoid Arthritis	Musculoskeletal Diseases	Musculoskeletal Diseases	C05.550.114.154.114
d1779	Juvenile Xanthogranuloma	Skin and Connective Tissue Diseases	Skin and Connective Tissue Diseases	C17.800.973
d1780	Juxtacortical Osteosarcoma	Neoplasms	Neoplasms	C04.557.450.795.620.655
d1781	Kallmann Syndrome	Congenital Diseases	Congenital Diseases	C16.320.467
d1782	Kaposi Sarcoma	Neoplasms	Neoplasms	C02.256.466.860
d1783	Kaposi Varicelliform Eruption	Virus Diseases	Virus Diseases	C02.825.320.410
d1784	Kartagener Syndrome	Respiratory Tract Diseases	Respiratory Tract Diseases	C08.200.531
d1785	Kearns-Sayer Syndrome	Eye Diseases	Eye Diseases	C11.590.641.500
d1786	Keloid	Skin and Connective Tissue Diseases	Skin and Connective Tissue Diseases	C17.300.200.425
d1787	Keratitis	Eye Diseases	Eye Diseases	C11.204.564
d1788	Keratoacanthoma	Skin and Connective Tissue Diseases	Skin and Connective Tissue Diseases	C17.800.417
d1789	Keratoconjunctivitis	Eye Diseases	Eye Diseases	C11.187.183.394
d1790	Keratoconjunctivitis Sicca	Eye Diseases	Eye Diseases	C11.496.260.394
d1791	Keratoconus	Eye Diseases	Eye Diseases	C11.204.627
d1792	Keratosis	Skin and Connective Tissue Diseases	Skin and Connective Tissue Diseases	C17.800.428
d1793	Kernicterus	Congenital Diseases	Congenital Diseases	C16.614.304.502
d1794	Ketosis	Nutritional and Metabolic Diseases	Nutritional and Metabolic Diseases	C18.452.076.176.652
d1795	Kidney Calculi	Male Urogenital Diseases	Urogenital Diseases	C12.777.419.600.500
d1796	Kidney Cortex Necrosis	Male Urogenital Diseases	Urogenital Diseases	C12.777.419.393
d1797	Kidney Disease	Male Urogenital Diseases	Urogenital Diseases	C12.777.419
d1798	Kidney Failure	Male Urogenital Diseases	Urogenital Diseases	C12.777.419.780.500
d1799	Kidney Neoplasm	Male Urogenital Diseases	Urogenital Diseases	C12.758.820.750
d1800	Kidney Papillary Necrosis	Male Urogenital Diseases	Urogenital Diseases	C12.777.419.493
d1801	King's Evil	Hemic and Lymphatic Diseases	Hemic and Lymphatic Diseases	C15.604.921.500
d1802	Klatskin's Tumor	Neoplasms	Neoplasms	C04.557.470.200.025.540
d1803	Klebsiella Infection	Bacterial Infections and Mycoses	Bacterial Infections and Mycoses	C01.252.400.310.503
d1804	Kleine-Levin Syndrome	Nervous System Diseases	Nervous System Diseases	C10.886.425.800.200.500
d1805	Klinefelter Syndrome	Male Urogenital Diseases	Urogenital Diseases	C12.706.842.454
d1806	Klippel-Feil Syndrome	Musculoskeletal Diseases	Musculoskeletal Diseases	C05.660.551
d1807	Klippel-Trenaunay-Weber Syndrome	Cardiovascular Diseases	Cardiovascular Diseases	C14.907.077.410
d1808	Kluver-Bucy Syndrome	Nervous System Diseases	Nervous System Diseases	C10.228.140.646
d1809	Knee Osteoarthritis	Musculoskeletal Diseases	Musculoskeletal Diseases	C05.799.613.500
d1810	Korsakoff Syndrome	Nervous System Diseases	Nervous System Diseases	C10.597.606.525.400
d1811	Krebs 2 Carcinoma	Neoplasms	Neoplasms	C04.619.214
d1812	Krukenberg Tumor	Neoplasms	Neoplasms	C04.557.470.590.415.410
d1813	Kuru	Nervous System Diseases	Nervous System Diseases	C10.574.843.625
d1814	Kwashiorkor	Nutritional and Metabolic Diseases	Nutritional and Metabolic Diseases	C18.654.521.500.708.626.505
d1815	Kyasanur Forest Disease	Virus Diseases	Virus Diseases	C02.081.885.475
d1816	Kyphosis	Musculoskeletal Diseases	Musculoskeletal Diseases	C05.116.900.800.500
d1817	Labor Pain	Nervous System Diseases	Nervous System Diseases	C10.597.617.515
d1818	Laboratory Infection	Bacterial Infections and Mycoses	Bacterial Infections and Mycoses	C01.539.503
d1819	Labyrinth Disease	Otorhinolaryngologic Diseases	Otorhinolaryngologic Diseases	C09.218.568
d1820	Labyrinthitis	Otorhinolaryngologic Diseases	Otorhinolaryngologic Diseases	C09.218.568.558
d1821	Lacrimal Duct Obstruction	Eye Diseases	Eye Diseases	C11.496.456
d1822	Lactation Disorder	Female Urogenital Diseases and Pregnancy Complications	Urogenital Diseases	C13.703.844.506
d1823	Lactic Acidosis	Nutritional and Metabolic Diseases	Nutritional and Metabolic Diseases	C18.452.076.176.180
d1824	Lactose Intolerance	Nutritional and Metabolic Diseases	Nutritional and Metabolic Diseases	C18.452.603.506
d1825	Lafora Disease	Nervous System Diseases	Nervous System Diseases	C10.574.500.529
d1826	Lambert-Eaton Myasthenic Syndrome	Nervous System Diseases	Nervous System Diseases	C10.114.468
d1827	Lamellar Ichthyosis	Congenital Diseases	Congenital Diseases	C16.320.850.400.410
d1828	Landau-Kleffner Syndrome	Nervous System Diseases	Nervous System Diseases	C10.228.140.490.535
d1829	Langer-Giedion Syndrome	Musculoskeletal Diseases	Musculoskeletal Diseases	C05.116.099.708.582
d1830	Langerhans Cell Sarcoma	Neoplasms	Neoplasms	C04.557.227.500
d1831	Langerhans-Cell Histiocytosis	Respiratory Tract Diseases	Respiratory Tract Diseases	C08.381.483.375
d1832	Language Development Disorder	Nervous System Diseases	Nervous System Diseases	C10.597.606.150.500.550
d1833	Language Disorder	Nervous System Diseases	Nervous System Diseases	C10.597.606.150.500
d1834	Large B-Cell Lymphoma	Neoplasms	Neoplasms	C04.557.386.480.150.585
d1835	Large Cell Carcinoma	Neoplasms	Neoplasms	C04.557.470.200.260
d1836	Large Granular Lymphocytic Leukemia	Neoplasms	Neoplasms	C04.557.337.428.580.049
d1837	Laron Syndrome	Endocrine System Diseases	Endocrine System Diseases	C19.297.656
d1838	Larva Migrans	Parasitic Diseases	Parasitic Diseases	C03.858.424
d1839	Laryngeal Edema	Respiratory Tract Diseases	Respiratory Tract Diseases	C08.360.313
d1840	Laryngeal Granuloma	Respiratory Tract Diseases	Respiratory Tract Diseases	C08.280.400
d1841	Laryngeal Neoplasm	Respiratory Tract Diseases	Respiratory Tract Diseases	C08.360.369
d1842	Laryngeal Tuberculosis	Bacterial Infections and Mycoses	Bacterial Infections and Mycoses	C01.252.410.040.552.846.696
d1843	Laryngismus	Respiratory Tract Diseases	Respiratory Tract Diseases	C08.360.480
d1844	Laryngitis	Respiratory Tract Diseases	Respiratory Tract Diseases	C08.360.535
d1845	Laryngomalacia	Musculoskeletal Diseases	Musculoskeletal Diseases	C05.182.310
d1846	Laryngostenosis	Respiratory Tract Diseases	Respiratory Tract Diseases	C08.360.591
d1847	Lassa Fever	Virus Diseases	Virus Diseases	C02.782.082.545
d1848	Latent Syphilis	Bacterial Infections and Mycoses	Bacterial Infections and Mycoses	C01.252.400.840.744.871
d1849	Lateral Medullary Syndrome	Cardiovascular Diseases	Cardiovascular Diseases	C14.907.253.092.477.100.500
d1850	Lateral Sinus Thrombosis	Cardiovascular Diseases	Cardiovascular Diseases	C14.907.253.566.350.500.562
d1851	Latex Hypersensitivity	Immune System Diseases	Immune System Diseases	C20.543.600
d1852	Laurence-Moon Syndrome	Congenital Diseases	Congenital Diseases	C16.131.077.509
d1853	Lead Poisoning	Nervous System Diseases	Nervous System Diseases	C10.720.475.400
d1854	Learning Disorder	Nervous System Diseases	Nervous System Diseases	C10.597.606.150.550
d1855	Leber Hereditary Optic Atrophy	Eye Diseases	Eye Diseases	C11.270.564.400
d1856	Lecithin Acyltransferase Deficiency	Congenital Diseases	Congenital Diseases	C16.320.565.398.500.330.500
d1857	Left Ventricular Dysfunction	Cardiovascular Diseases	Cardiovascular Diseases	C14.280.945.900
d1858	Left Ventricular Hypertrophy	Cardiovascular Diseases	Cardiovascular Diseases	C14.280.195.400
d1859	Leg Dermatoses	Skin and Connective Tissue Diseases	Skin and Connective Tissue Diseases	C17.800.446
d1860	Leg Ulcer	Skin and Connective Tissue Diseases	Skin and Connective Tissue Diseases	C17.800.893.592
d1861	Legg-Perthes Disease	Musculoskeletal Diseases	Musculoskeletal Diseases	C05.116.852.175.570
d1862	Legionellosis	Respiratory Tract Diseases	Respiratory Tract Diseases	C08.730.382
d1863	Legionnaires' Disease	Respiratory Tract Diseases	Respiratory Tract Diseases	C08.730.382.380
d1864	Leigh Disease	Nutritional and Metabolic Diseases	Nutritional and Metabolic Diseases	C18.452.660.520
d1865	Leiomyoma	Neoplasms	Neoplasms	C04.557.450.590.450
d1866	Leiomyomatosis	Neoplasms	Neoplasms	C04.557.450.590.450.465
d1867	Leiomyosarcoma	Neoplasms	Neoplasms	C04.557.450.590.455
d1868	Leishmaniasis	Parasitic Diseases	Parasitic Diseases	C03.858.560
d1869	Lens Subluxation	Eye Diseases	Eye Diseases	C11.510.598
d1870	Lentigo	Skin and Connective Tissue Diseases	Skin and Connective Tissue Diseases	C17.800.621.430.530.550
d1871	Lentivirus Infection	Virus Diseases	Virus Diseases	C02.782.815.616
d1872	LEOPARD Syndrome	Musculoskeletal Diseases	Musculoskeletal Diseases	C05.660.207.525
d1873	Lepromatous Leprosy	Bacterial Infections and Mycoses	Bacterial Infections and Mycoses	C01.252.410.040.552.386.500
d1874	Leprosy	Bacterial Infections and Mycoses	Bacterial Infections and Mycoses	C01.252.410.040.552.386
d1875	Leptospirosis	Bacterial Infections and Mycoses	Bacterial Infections and Mycoses	C01.252.400.511
d1876	Leriche Syndrome	Cardiovascular Diseases	Cardiovascular Diseases	C14.907.109.661
d1877	Lesch-Nyhan Syndrome	Nervous System Diseases	Nervous System Diseases	C10.574.500.536
d1878	Lethal Midline Granuloma	Respiratory Tract Diseases	Respiratory Tract Diseases	C08.460.393
d1879	Lethargy	Nervous System Diseases	Nervous System Diseases	C10.597.606.441
d1880	Leukemia	Neoplasms	Neoplasms	C04.557.337
d1881	Leukemia L1210	Neoplasms	Neoplasms	C04.619.531.594
d1882	Leukemia L5178	Neoplasms	Neoplasms	C04.619.531.602
d1883	Leukemia P388	Neoplasms	Neoplasms	C04.619.531.782
d1884	Leukemia-Lymphoma	Neoplasms	Neoplasms	C04.557.337.428.580.100
d1885	Leukemic Infiltration	Neoplasms	Neoplasms	C04.697.645.500
d1886	Leukemoid Reaction	Hemic and Lymphatic Diseases	Hemic and Lymphatic Diseases	C15.378.190.636.484
d1887	Leukocyte Disorder	Hemic and Lymphatic Diseases	Hemic and Lymphatic Diseases	C15.378.553
d1888	Leukocyte-Adhesion Deficiency Syndrome	Immune System Diseases	Immune System Diseases	C20.673.600
d1889	Leukopenia	Hemic and Lymphatic Diseases	Hemic and Lymphatic Diseases	C15.378.553.546
d1890	Leukoplakia	Neoplasms	Neoplasms	C04.834.512
d1891	Leukorrhea	Female Urogenital Diseases and Pregnancy Complications	Urogenital Diseases	C13.351.500.894.700.500
d1892	Leukostasis	Hemic and Lymphatic Diseases	Hemic and Lymphatic Diseases	C15.378.553.560
d1893	Levocardia	Cardiovascular Diseases	Cardiovascular Diseases	C14.240.400.701
d1894	Lewis Lung Carcinoma	Neoplasms	Neoplasms	C04.619.230
d1895	Lewy Body Disease	Nervous System Diseases	Nervous System Diseases	C10.574.531
d1896	Leydig Cell Tumor	Endocrine System Diseases	Endocrine System Diseases	C19.344.762.500.249
d1897	Lice Infestation	Parasitic Diseases	Parasitic Diseases	C03.858.211.300
d1898	Lichen Nitidus	Skin and Connective Tissue Diseases	Skin and Connective Tissue Diseases	C17.800.859.475.545
d1899	Lichen Planus	Skin and Connective Tissue Diseases	Skin and Connective Tissue Diseases	C17.800.859.475.560
d1900	Lichen Sclerosus et Atrophicus	Skin and Connective Tissue Diseases	Skin and Connective Tissue Diseases	C17.800.859.475.605
d1901	Lichenoid Eruptions	Skin and Connective Tissue Diseases	Skin and Connective Tissue Diseases	C17.800.859.475
d1902	Li-Fraumeni Syndrome	Neoplasms	Neoplasms	C04.700.600
d1903	Limb-Girdle Muscular Dystrophy	Congenital Diseases	Congenital Diseases	C16.320.577.280
d1904	Limbic Encephalitis	Neoplasms	Neoplasms	C04.730.856.437
d1905	Limited Scleroderma	Skin and Connective Tissue Diseases	Skin and Connective Tissue Diseases	C17.300.799.801
d1906	Lingual Goiter	Endocrine System Diseases	Endocrine System Diseases	C19.874.283.802
d1907	Lingual Thyroid	Congenital Diseases	Congenital Diseases	C16.131.894.500
d1908	Linitis Plastica	Neoplasms	Neoplasms	C04.557.470.200.025.095.410
d1909	Lip Disease	Stomatognathic Diseases	Stomatognathic Diseases	C07.465.409
d1910	Lip Neoplasm	Stomatognathic Diseases	Stomatognathic Diseases	C07.465.409.640
d1911	Lipid Nephrosis	Male Urogenital Diseases	Urogenital Diseases	C12.777.419.630.477
d1912	Lipid Pneumonia	Respiratory Tract Diseases	Respiratory Tract Diseases	C08.381.677.529.612
d1913	Lipidoses	Nutritional and Metabolic Diseases	Nutritional and Metabolic Diseases	C18.452.584.687
d1914	Lipodystrophy	Skin and Connective Tissue Diseases	Skin and Connective Tissue Diseases	C17.800.849.391
d1915	Lipoid Proteinosis of Urbach and Wiethe	Skin and Connective Tissue Diseases	Skin and Connective Tissue Diseases	C17.800.454
d1916	Lipoma	Neoplasms	Neoplasms	C04.557.450.550.400
d1917	Lipomatosis	Skin and Connective Tissue Diseases	Skin and Connective Tissue Diseases	C17.800.463
d1918	Liposarcoma	Neoplasms	Neoplasms	C04.557.450.550.420
d1919	Lissencephaly	Nervous System Diseases	Nervous System Diseases	C10.500.507.249
d1920	Listeria Infection	Bacterial Infections and Mycoses	Bacterial Infections and Mycoses	C01.252.410.514
d1921	Listeria Meningitis	Bacterial Infections and Mycoses	Bacterial Infections and Mycoses	C01.252.200.500.500
d1922	Livedo Reticularis	Cardiovascular Diseases	Cardiovascular Diseases	C14.907.617.625
d1923	Liver Abscess	Digestive System Diseases	Digestive System Diseases	C06.552.597
d1924	Liver Cell Adenoma	Digestive System Diseases	Digestive System Diseases	C06.301.623.040
d1925	Liver Cirrhosis	Digestive System Diseases	Digestive System Diseases	C06.552.630
d1926	Liver Failure	Digestive System Diseases	Digestive System Diseases	C06.552.308.500
d1927	Liver Neoplasm	Neoplasms	Neoplasms	C04.619.540
d1928	Lobular Carcinoma	Neoplasms	Neoplasms	C04.557.470.615.305
d1929	Lobular Ductal Neoplasm	Neoplasms	Neoplasms	C04.557.470.615
d1930	Local Neoplasm Recurrence	Neoplasms	Neoplasms	C04.697.655
d1931	Localized Scleroderma	Skin and Connective Tissue Diseases	Skin and Connective Tissue Diseases	C17.300.787
d1932	Loiasis	Parasitic Diseases	Parasitic Diseases	C03.335.508.700.750.361.518
d1933	Long QT Syndrome	Cardiovascular Diseases	Cardiovascular Diseases	C14.280.067.565
d1934	Lordosis	Musculoskeletal Diseases	Musculoskeletal Diseases	C05.116.900.800.750
d1935	Louping Ill	Virus Diseases	Virus Diseases	C02.782.350.250.650
d1936	Low Back Pain	Nervous System Diseases	Nervous System Diseases	C10.597.617.152.400
d1937	Low Cardiac Output	Cardiovascular Diseases	Cardiovascular Diseases	C14.280.148
d1938	Low Vision	Eye Diseases	Eye Diseases	C11.966.905
d1939	Lown-Ganong-Levine Syndrome	Cardiovascular Diseases	Cardiovascular Diseases	C14.280.067.780.560
d1940	Ludwig's Angina	Bacterial Infections and Mycoses	Bacterial Infections and Mycoses	C01.539.535
d1941	Lumpy Skin Disease	Virus Diseases	Virus Diseases	C02.256.743.494
d1942	Lung Abscess	Respiratory Tract Diseases	Respiratory Tract Diseases	C08.381.450
d1943	Lung Injury	Respiratory Tract Diseases	Respiratory Tract Diseases	C08.381.520
d1944	Lung Neoplasm	Respiratory Tract Diseases	Respiratory Tract Diseases	C08.381.540
d1945	Lupus Erythematosus Panniculitis	Skin and Connective Tissue Diseases	Skin and Connective Tissue Diseases	C17.300.710.400
d1946	Lupus Nephritis	Skin and Connective Tissue Diseases	Skin and Connective Tissue Diseases	C17.300.480.680
d1947	Lupus Vasculitis	Nervous System Diseases	Nervous System Diseases	C10.114.875.850
d1948	Lupus Vulgaris	Bacterial Infections and Mycoses	Bacterial Infections and Mycoses	C01.252.825.820.470
d1949	Lutembacher Syndrome	Cardiovascular Diseases	Cardiovascular Diseases	C14.240.400.560.375.518
d1950	Luteoma	Endocrine System Diseases	Endocrine System Diseases	C19.344.410.464
d1951	Lyme Disease	Bacterial Infections and Mycoses	Bacterial Infections and Mycoses	C01.252.400.155.569
d1952	Lyme Neuroborreliosis	Bacterial Infections and Mycoses	Bacterial Infections and Mycoses	C01.252.200.450
d1953	Lymph Node Tuberculosis	Bacterial Infections and Mycoses	Bacterial Infections and Mycoses	C01.252.410.040.552.846.719
d1954	Lymphadenitis	Hemic and Lymphatic Diseases	Hemic and Lymphatic Diseases	C15.604.315
d1955	Lymphangiectasis	Hemic and Lymphatic Diseases	Hemic and Lymphatic Diseases	C15.604.360
d1956	Lymphangioleiomyomatosis	Neoplasms	Neoplasms	C04.557.375.460.465
d1957	Lymphangioma	Neoplasms	Neoplasms	C04.557.375.450
d1958	Lymphangiomyoma	Neoplasms	Neoplasms	C04.557.375.460
d1959	Lymphangiosarcoma	Neoplasms	Neoplasms	C04.557.375.480
d1960	Lymphangitis	Hemic and Lymphatic Diseases	Hemic and Lymphatic Diseases	C15.604.406
d1961	Lymphatic Abnormality	Hemic and Lymphatic Diseases	Hemic and Lymphatic Diseases	C15.604.451
d1962	Lymphatic Metastasis	Neoplasms	Neoplasms	C04.697.650.560
d1963	Lymphatic Vessel Tumor	Neoplasms	Neoplasms	C04.557.375
d1964	Lymphedema	Hemic and Lymphatic Diseases	Hemic and Lymphatic Diseases	C15.604.496
d1965	Lymphocele	Neoplasms	Neoplasms	C04.182.430
d1966	Lymphocytic Choriomeningitis	Virus Diseases	Virus Diseases	C02.587.580
d1967	Lymphocytic Colitis	Digestive System Diseases	Digestive System Diseases	C06.405.205.265.173.750
d1968	Lymphocytosis	Hemic and Lymphatic Diseases	Hemic and Lymphatic Diseases	C15.378.553.475.604
d1969	Lymphogranuloma Venereum	Bacterial Infections and Mycoses	Bacterial Infections and Mycoses	C01.252.810.301.490
d1970	Lymphoid Leukemia	Neoplasms	Neoplasms	C04.557.337.428
d1971	Lymphoma	Neoplasms	Neoplasms	C04.557.386
d1972	Lymphomatoid Granulomatosis	Neoplasms	Neoplasms	C04.834.567
d1973	Lymphomatoid Papulosis	Neoplasms	Neoplasms	C04.557.386.480.750.800.528
d1974	Lymphopenia	Immune System Diseases	Immune System Diseases	C20.673.627
d1975	Lymphoproliferative Disorder	Hemic and Lymphatic Diseases	Hemic and Lymphatic Diseases	C15.604.515
d1976	Lynch Syndrome II	Neoplasms	Neoplasms	C04.700.250.500
d1977	Lysosomal Storage Disease	Congenital Diseases	Congenital Diseases	C16.320.565.595
d1978	Machado-Joseph Disease	Nervous System Diseases	Nervous System Diseases	C10.228.854.787.875.500
d1979	Macroglossia	Stomatognathic Diseases	Stomatognathic Diseases	C07.465.910.460
d1980	Macrophage Activation Syndrome	Immune System Diseases	Immune System Diseases	C20.683.515.800
d1981	Macrostomia	Stomatognathic Diseases	Stomatognathic Diseases	C07.465.525.480
d1982	Macular Degeneration	Eye Diseases	Eye Diseases	C11.768.585.439
d1983	Macular Edema	Eye Diseases	Eye Diseases	C11.768.585.439.245
d1984	Magnesium Deficiency	Nutritional and Metabolic Diseases	Nutritional and Metabolic Diseases	C18.654.521.500.439
d1985	Mahaim-Type Pre-Excitation	Cardiovascular Diseases	Cardiovascular Diseases	C14.280.067.780.770
d1986	Malabsorption Syndrome	Nutritional and Metabolic Diseases	Nutritional and Metabolic Diseases	C18.452.603
d1987	Malaria	Parasitic Diseases	Parasitic Diseases	C03.752.250.552
d1988	Male Breast Neoplasm	Neoplasms	Neoplasms	C04.588.180.260
d1989	Male Genital Tuberculosis	Bacterial Infections and Mycoses	Bacterial Infections and Mycoses	C01.252.410.040.552.846.944.721
d1990	Male Infertility	Male Urogenital Diseases	Urogenital Diseases	C12.294.365.700
d1991	Malformation of Cortical Development	Nervous System Diseases	Nervous System Diseases	C10.500.507
d1992	Malignant Atrophic Papulosis	Cardiovascular Diseases	Cardiovascular Diseases	C14.907.137.520
d1993	Malignant Carcinoid Syndrome	Neoplasms	Neoplasms	C04.557.465.625.650.200.500
d1994	Malignant Catarrh	Virus Diseases	Virus Diseases	C02.256.466.606
d1995	Malignant Fibrous Histiocytoma	Neoplasms	Neoplasms	C04.557.450.795.400
d1996	Malignant Histiocytic Disorder	Neoplasms	Neoplasms	C04.557.227
d1997	Malignant Hypertension	Cardiovascular Diseases	Cardiovascular Diseases	C14.907.489.330
d1998	Malignant Mixed Tumor	Neoplasms	Neoplasms	C04.557.435.525
[truncated: 1,631 more rows]

## Sheet: MESH-CLASSES
CLASSID	DISEASE CLASS	ACCEPTED DISEASE CLASS
C01	Bacterial Infections and Mycoses	Bacterial Infections and Mycoses
C02	Virus Diseases	Virus Diseases
C03	Parasitic Diseases	Parasitic Diseases
C04	Neoplasms	Neoplasms
C05	Musculoskeletal Diseases	Musculoskeletal Diseases
C06	Digestive System Diseases	Digestive System Diseases
C07	Stomatognathic Diseases	Stomatognathic Diseases
C08	Respiratory Tract Diseases	Respiratory Tract Diseases
C09	Otorhinolaryngologic Diseases	Otorhinolaryngologic Diseases
C10	Nervous System Diseases	Nervous System Diseases
C11	Eye Diseases	Eye Diseases
C12	Male Urogenital Diseases	Urogenital Diseases
C13	Female Urogenital Diseases and Pregnancy Complications	Urogenital Diseases
C14	Cardiovascular Diseases	Cardiovascular Diseases
C15	Hemic and Lymphatic Diseases	Hemic and Lymphatic Diseases
C16	Congenital, Hereditary, and Neonatal Diseases and Abnormalities	Congenital Diseases
C17	Skin and Connective Tissue Diseases	Skin and Connective Tissue Diseases
C18	Nutritional and Metabolic Diseases	Nutritional and Metabolic Diseases
C19	Endocrine System Diseases	Endocrine System Diseases
C20	Immune System Diseases	Immune System Diseases
C21	Disorders of Environmental Origin	Disorders of Environmental Origin
C22	Animal Diseases	Animal Diseases
C23	Pathological Conditions, Signs and Symptoms	Pathological Conditions
