# Supplementary material for: Complex Disease Interventions from a Network Model for Type 2 Diabetes
Source: PLoS One. 2013 Jun 11;8(6):e65854. doi: 10.1371/journal.pone.0065854 (PMC3679160; doi:10.1371/journal.pone.0065854)
Supplement: Table S5 — Core set of proteins, functional linkage network, functional modules enumerated, condensed T2D network. (XLSX) [file pone.0065854.s008.xlsx]

## Sheet: Core proteins
Complex Disease Interventions from a Network Model for Type 2 Diabetes
Table S5. (a) Core set of proteins
StringID	GeneSymbol	GeneID	GeneName
ENSP00000382260	DGKB	1607	diacylglycerol kinase, beta 90kDa [Homo sapiens]
ENSP00000263281	GIPR	2696	gastric inhibitory polypeptide receptor [Homo sapiens]
ENSP00000385995	THADA	63892	thyroid adenoma associated [Homo sapiens]
ENSP00000365735	TLE4	7091	transducin-like enhancer of split 4 (E(sp1) homolog, Drosophila) [Homo sapiens]
ENSP00000261517	VPS13C	54832	vacuolar protein sorting 13 homolog C (S. cerevisiae) [Homo sapiens]
ENSP00000226760	WFS1	7466	Wolfram syndrome 1 (wolframin) [Homo sapiens]
ENSP00000419361	ADCY5	111	adenylate cyclase 5 [Homo sapiens]
ENSP00000280155	ADRA2A	150	adrenoceptor alpha 2A [Homo sapiens]
ENSP00000338774	BCL11A	53335	B-cell CLL/lymphoma 11A (zinc finger protein) [Homo sapiens]
ENSP00000369755	C2CD4B	388125	C2 calcium-dependent domain containing 4B [Homo sapiens]
ENSP00000295926	CCNL1	57018	cyclin L1 [Homo sapiens]
ENSP00000365769	CHCHD9	645345	coiled-coil-helix-coiled-coil-helix domain containing 2 pseudogene 9 [ Homo sapiens ]
ENSP00000406751	CRY2	1408	cryptochrome 2 (photolyase-like) [Homo sapiens]
ENSP00000322229	FADS1	3992	fatty acid desaturase 1 [Homo sapiens]
ENSP00000371398	GLIS3	169792	GLIS family zinc finger 3 [Homo sapiens]
ENSP00000282728	HHEX	3087	hematopoietically expressed homeobox [Homo sapiens]
ENSP00000384026	HMGA2	8091	high mobility group AT-hook 2 [Homo sapiens]
ENSP00000310878	KLF14	136259	Kruppel-like factor 14 [Homo sapiens]
ENSP00000266674	LGR5	8549	leucine-rich repeat containing G protein-coupled receptor 5 [Homo sapiens]
ENSP00000310933	MADD	8567	MAP-kinase activating death domain [Homo sapiens]
ENSP00000257068	MTNR1B	4544	melatonin receptor 1B [Homo sapiens]
ENSP00000377793	PRC1	9055	protein regulator of cytokinesis 1 [Homo sapiens]
ENSP00000261454	PROX1	5629	prospero homeobox 1 [Homo sapiens]
ENSP00000344215	TP53INP1	94241	tumor protein p53 inducible nuclear protein 1 [Homo sapiens]
ENSP00000255198	ZBED3	84327	zinc finger, BED-type containing 3 [Homo sapiens]
ENSP00000261749	ZFAND6	54469	zinc finger, AN1-type domain 6
ENSP00000418735	ADAMTS9	56999	ADAM metallopeptidase with thrombospondin type 1 motif, 9 [Homo sapiens]
ENSP00000345853	DUSP9	1852	dual specificity phosphatase 9 [Homo sapiens]
ENSP00000283928	JAZF1	221895	JAZF zinc finger 1 [Homo sapiens]
ENSP00000256646	NOTCH2	4853	notch 2 [Homo sapiens]
ENSP00000377233	ARAP1	116985	ArfGAP with RhoGAP domain, ankyrin repeat and PH domain 1 [Homo sapiens]
ENSP00000281437	BARX2	8538	BARX homeobox 2 [Homo sapiens]
ENSP00000334145	F3	2152	coagulation factor III (thromboplastin, tissue factor) [Homo sapiens]
ENSP00000227756	GALNTL4	374378	UDP-N-acetyl-alpha-D-galactosamine:polypeptide N-acetylgalactosaminyltransferase-like 4 [ Homo sapiens ]
ENSP00000300249	MAPRE2	10982	microtubule-associated protein, RP/EB family, member 2 [Homo sapiens]
ENSP00000355536	MTR	4548	5-methyltetrahydrofolate-homocysteine methyltransferase [Homo sapiens]
ENSP00000265109	RAI14	26064	retinoic acid induced 14 [Homo sapiens]
ENSP00000263895	RND3	390	Rho family GTPase 3 [Homo sapiens]
ENSP00000355533	RYR2	6262	ryanodine receptor 2 (cardiac) [Homo sapiens]
ENSP00000356437	SASH1	23328	SAM and SH3 domain containing 1 [Homo sapiens]
ENSP00000271227	SLC44A3	126969	solute carrier family 44, member 3 [Homo sapiens]
ENSP00000406022	UNC5C	8633	unc-5 homolog C (C. elegans) [Homo sapiens]
ENSP00000331211	RBM43	375287	RNA binding motif protein 43 [Homo sapiens]
ENSP00000303211	ACHE	43	acetylcholinesterase [Homo sapiens]
ENSP00000358407	ADAM30	11085	ADAM metallopeptidase domain 30 [ Homo sapiens ]
ENSP00000347712	C2CD4A	145741	C2 calcium-dependent domain containing 4A [Homo sapiens]
ENSP00000281141	CDC123	8872	cell division cycle 123 homolog (S. cerevisiae) [Homo sapiens]
ENSP00000283122	CETN3	1070	centrin, EF-hand protein, 3 [Homo sapiens]
ENSP00000381120	CMIP	80790	c-Maf inducing protein [Homo sapiens]
ENSP00000356024	CR2	1380	complement component (3d/Epstein Barr virus) receptor 2 [Homo sapiens]
ENSP00000293371	DCD	117159	dermcidin [Homo sapiens]
ENSP00000318821	GCC1	79571	GRIP and coiled-coil domain containing 1 [Homo sapiens]
ENSP00000263915	GRB14	2888	growth factor receptor-bound protein 14 [Homo sapiens]
ENSP00000270112	HUNK	30811	hormonally up-regulated Neu-associated kinase [Homo sapiens]
ENSP00000283249	ITGB6	3694	integrin, beta 6 [Homo sapiens]
ENSP00000391498	KCNK16	83795	potassium channel, subfamily K, member 16 [ Homo sapiens ]
ENSP00000260731	KIF11	3832	kinesin family member 11 [Homo sapiens]
ENSP00000261596	LPIN2	9663	lipin 2 [Homo sapiens]
ENSP00000302830	MAEA	10296	macrophage erythroblast attacher [Homo sapiens]
ENSP00000327557	PAPL	390928	iron/zinc purple acid phosphatase-like protein [Homo sapiens]
ENSP00000244137	PEPD	5184	peptidase D [Homo sapiens]
ENSP00000419975	PEX5L	51555	peroxisomal biogenesis factor 5-like [Homo sapiens]
ENSP00000336831	PLS1	5357	plastin 1 [Homo sapiens]
ENSP00000335083	PPP2R2C	5522	protein phosphatase 2, regulatory subunit B, gamma [Homo sapiens]
ENSP00000295901	PSMD6	9861	proteasome (prosome, macropain) 26S subunit, non-ATPase, 6 [Homo sapiens]
ENSP00000348812	PTPRD	5789	protein tyrosine phosphatase, receptor type, D [Homo sapiens]
ENSP00000294904	RBMS1	5937	RNA binding motif, single stranded interacting protein 1 [Homo sapiens]
ENSP00000366306	SPRY2	10253	sprouty homolog 2 (Drosophila) [Homo sapiens]
ENSP00000339435	SRR	63826	serine racemase [Homo sapiens]
ENSP00000342993	SYN2	6854	synapsin II [Homo sapiens]
ENSP00000357631	TCERG1L	256536	transcription elongation regulator 1-like [ Homo sapiens ]
ENSP00000281441	TMEM45B	120224	transmembrane protein 45B [ Homo sapiens ]
ENSP00000247829	TSPAN8	7103	tetraspanin 8 [ Homo sapiens ]
ENSP00000386161	WWOX	51741	WW domain containing oxidoreductase [Homo sapiens]
ENSP00000287218	ZFAND3	60685	zinc finger, AN1-type domain 3 [Homo sapiens]
ENSP00000307801	ZPLD1	131368	zona pellucida-like domain containing 1 [ Homo sapiens ]
ENSP00000338777	AP3S2	10239	adaptor-related protein complex 3, sigma 2 subunit [Homo sapiens]
ENSP00000336856	HMG20A	10363	high mobility group 20A [Homo sapiens]
ENSP00000169298	ST6GAL1	6480	ST6 beta-galactosamide alpha-2,6-sialyltranferase 1 [Homo sapiens]
ENSP00000263559	VPS26A	9559	vacuolar protein sorting 26 homolog A (S. pombe) [Homo sapiens]
ENSP00000363868	ABCA1	19	ATP-binding cassette, sub-family A (ABC1), member 1 [Homo sapiens]
ENSP00000303960	ABCC8	6833	ATP-binding cassette, sub-family C (CFTR/MRP), member 8 [Homo sapiens]
ENSP00000343820	ABCG1	9619	ATP-binding cassette, sub-family G (WHITE), member 1 [Homo sapiens]
ENSP00000290866	ACE	1636	angiotensin I converting enzyme (peptidyl-dipeptidase A) 1 [Homo sapiens]
ENSP00000272067	ACP1	52	acid phosphatase 1, soluble [Homo sapiens]
ENSP00000252699	ACTN4	81	actinin, alpha 4 [Homo sapiens]
ENSP00000361965	ADA	100	adenosine deaminase [Homo sapiens]
ENSP00000309968	ADAM17	6868	ADAM metallopeptidase domain 17 [Homo sapiens]
ENSP00000286355	ADCY8	114	adenylate cyclase 8 (brain) [Homo sapiens]
ENSP00000306606	ADH1C	126	alcohol dehydrogenase 1C (class I), gamma polypeptide [Homo sapiens]
ENSP00000320709	ADIPOQ	9370	adiponectin, C1Q and collagen domain containing [Homo sapiens]
ENSP00000356223	ADIPOR1	51094	adiponectin receptor 1 [Homo sapiens]
ENSP00000349616	ADIPOR2	79602	adiponectin receptor 2 [Homo sapiens]
ENSP00000278175	ADM	133	adrenomedullin [Homo sapiens]
ENSP00000304501	ADORA2B	136	adenosine A2b receptor [Homo sapiens]
ENSP00000305372	ADRB2	154	adrenergic, beta-2-, receptor, surface [Homo sapiens]
ENSP00000343782	ADRB3	155	adrenergic, beta-3-, receptor [Homo sapiens]
ENSP00000364211	AGER	177	advanced glycosylation end product-specific receptor [Homo sapiens]
ENSP00000290953	AGRP	181	agouti related protein homolog (mouse) [Homo sapiens]
ENSP00000355627	AGT	183	angiotensinogen (serpin peptidase inhibitor, clade A, member 8) [Homo sapiens]
ENSP00000273430	AGTR1	185	angiotensin II receptor, type 1 [Homo sapiens]
ENSP00000285930	AKR1B1	231	aldo-keto reductase family 1, member B1 (aldose reductase) [Homo sapiens]
ENSP00000270202	AKT1	207	v-akt murine thymoma viral oncogene homolog 1 [Homo sapiens]
ENSP00000309428	AKT2	208	v-akt murine thymoma viral oncogene homolog 2 [Homo sapiens]
ENSP00000370290	ALB	213	albumin [Homo sapiens]
ENSP00000261733	ALDH2	217	aldehyde dehydrogenase 2 family (mitochondrial) [Homo sapiens]
ENSP00000363512	ALOX5	240	arachidonate 5-lipoxygenase [Homo sapiens]
ENSP00000297450	ANGPT1	284	angiopoietin 1 [Homo sapiens]
ENSP00000372173	ANGPT2	285	angiopoietin 2 [Homo sapiens]
ENSP00000301455	ANGPTL4	51129	angiopoietin-like 4 [Homo sapiens]
ENSP00000364469	APOA1	335	apolipoprotein A-I [Homo sapiens]
ENSP00000356969	APOA2	336	apolipoprotein A-II [Homo sapiens]
ENSP00000227666	APOA4	337	apolipoprotein A-IV [Homo sapiens]
ENSP00000227665	APOA5	116519	apolipoprotein A-V [Homo sapiens]
ENSP00000233242	APOB	338	apolipoprotein B (including Ag(x) antigen) [Homo sapiens]
ENSP00000252491	APOC1	341	apolipoprotein C-I [Homo sapiens]
ENSP00000364494	APOC3	345	apolipoprotein C-III [Homo sapiens]
ENSP00000252486	APOE	348	apolipoprotein E [Homo sapiens]
ENSP00000365081	APOM	55937	apolipoprotein M [Homo sapiens]
ENSP00000199280	AQP2	359	aquaporin 2 (collecting duct) [Homo sapiens]
ENSP00000297988	AQP7	364	aquaporin 7 [Homo sapiens]
ENSP00000359045	ARHGAP4	393	Rho GTPase activating protein 4 [Homo sapiens]
ENSP00000349056	ARHGEF12	23365	Rho guanine nucleotide exchange factor (GEF) 12 [Homo sapiens]
ENSP00000315637	ARNT	405	aryl hydrocarbon receptor nuclear translocator [Homo sapiens]
ENSP00000364092	ASIP	434	agouti signaling protein, nonagouti homolog (mouse) [Homo sapiens]
ENSP00000264110	ATF2	1386	activating transcription factor 2 [Homo sapiens]
ENSP00000356919	ATF6	22926	activating transcription factor 6 [Homo sapiens]
ENSP00000354490	ATP1A2	477	ATPase, Na+/K+ transporting, alpha 2 (+) polypeptide [Homo sapiens]
ENSP00000369647	AVP	551	arginine vasopressin [Homo sapiens]
ENSP00000351805	AVPR2	554	arginine vasopressin receptor 2 [Homo sapiens]
ENSP00000340858	B2M	567	beta-2-microglobulin [Homo sapiens]
ENSP00000320002	BDNF	627	brain-derived neurotrophic factor [Homo sapiens]
ENSP00000283147	BMP6	654	bone morphogenetic protein 6 [Homo sapiens]
ENSP00000312050	BTC	685	betacellulin [Homo sapiens]
ENSP00000245907	C3	718	complement component 3 [Homo sapiens]
ENSP00000364321	C4A	720	complement component 4A (Rodgers blood group) [Homo sapiens]
ENSP00000256119	CA1	759	carbonic anhydrase I [Homo sapiens]
ENSP00000353362	CACNA1A	773	calcium channel, voltage-dependent, P/Q type, alpha 1A subunit [Homo sapiens]
ENSP00000277549	CACNA1B	774	calcium channel, voltage-dependent, N type, alpha 1B subunit [Homo sapiens]
ENSP00000266376	CACNA1C	775	calcium channel, voltage-dependent, L type, alpha 1C subunit [Homo sapiens]
ENSP00000288139	CACNA1D	776	calcium channel, voltage-dependent, L type, alpha 1D subunit [Homo sapiens]
ENSP00000356545	CACNA1E	777	calcium channel, voltage-dependent, R type, alpha 1E subunit [Homo sapiens]
ENSP00000352011	CACNA1G	8913	calcium channel, voltage-dependent, T type, alpha 1G subunit [Homo sapiens]
ENSP00000331746	CALCA	796	calcitonin-related polypeptide alpha [Homo sapiens]
ENSP00000354826	CALD1	800	caldesmon 1 [Homo sapiens]
ENSP00000368124	CAMK1D	57118	calcium/calmodulin-dependent protein kinase ID [Homo sapiens]
ENSP00000319060	CAMK2G	818	calcium/calmodulin-dependent protein kinase II gamma [Homo sapiens]
ENSP00000279247	CAPN1	823	calpain 1, (mu/I) large subunit [Homo sapiens]
ENSP00000241052	CAT	847	catalase [Homo sapiens]
ENSP00000264122	CBLB	868	Cas-Br-M (murine) ecotropic retroviral transforming sequence b [Homo sapiens]
ENSP00000225831	CCL2	6347	chemokine (C-C motif) ligand 2 [Homo sapiens]
ENSP00000293272	CCL5	6352	chemokine (C-C motif) ligand 5 [Homo sapiens]
ENSP00000292301	CCR2	1231	chemokine (C-C motif) receptor 2 [Homo sapiens]
ENSP00000292303	CCR5	1234	chemokine (C-C motif) receptor 5 [Homo sapiens]
ENSP00000304236	CD14	929	CD14 molecule [Homo sapiens]
ENSP00000352071	CD163	9332	CD163 molecule [Homo sapiens]
ENSP00000357153	CD1D	912	CD1d molecule [Homo sapiens]
ENSP00000280200	CD226	10666	CD226 molecule [Homo sapiens]
ENSP00000331751	CD24	100133941	CD24 molecule [Homo sapiens]
ENSP00000324890	CD28	940	CD28 molecule [Homo sapiens]
ENSP00000308165	CD36	948	CD36 molecule (thrombospondin receptor) [Homo sapiens]
ENSP00000226279	CD38	952	CD38 molecule [Homo sapiens]
ENSP00000354566	CD3E	916	CD3e molecule, epsilon (CD3-TCR complex) [Homo sapiens]
ENSP00000011653	CD4	920	CD4 molecule [Homo sapiens]
ENSP00000279061	CD40	958	CD40 molecule, TNF receptor superfamily member 5 [Homo sapiens]
ENSP00000359663	CD40LG	959	CD40 ligand [Homo sapiens]
ENSP00000278385	CD44	960	CD44 molecule (Indian blood group) [Homo sapiens]
ENSP00000357025	CD48	962	CD48 molecule [Homo sapiens]
ENSP00000340210	CD59	966	CD59 molecule, complement regulatory protein [Homo sapiens]
ENSP00000264246	CD80	941	CD80 molecule [Homo sapiens]
ENSP00000332049	CD86	942	CD86 molecule [Homo sapiens]
ENSP00000266970	CDK2	1017	cyclin-dependent kinase 2 [Homo sapiens]
ENSP00000367873	CDKAL1	54901	CDK5 regulatory subunit associated protein 1-like 1 [Homo sapiens]
ENSP00000355153	CDKN2A	1029	cyclin-dependent kinase inhibitor 2A (melanoma, p16, inhibits CDK4) [Homo sapiens]
ENSP00000276925	CDKN2B	1030	cyclin-dependent kinase inhibitor 2B (p15, inhibits CDK4) [Homo sapiens]
ENSP00000370408	CDX2	1045	caudal type homeobox 2 [Homo sapiens]
ENSP00000360707	CEBPB	1051	CCAAT/enhancer binding protein (C/EBP), beta [Homo sapiens]
ENSP00000361151	CEL	1056	carboxyl ester lipase (bile salt-stimulated lipase) [Homo sapiens]
ENSP00000200676	CETP	1071	cholesteryl ester transfer protein, plasma [Homo sapiens]
ENSP00000369256	CFI	3426	complement factor I [Homo sapiens]
ENSP00000339344	CIDEA	1149	cell death-inducing DFFA-like effector a [Homo sapiens]
ENSP00000370723	CLOCK	9575	clock homolog (mouse) [Homo sapiens]
ENSP00000259938	CLPS	1208	colipase, pancreatic [Homo sapiens]
ENSP00000250378	CMA1	1215	chymase 1, mast cell [Homo sapiens]
ENSP00000351682	CNDP1	84735	carnosine dipeptidase 1 (metallopeptidase M20 family) [Homo sapiens]
ENSP00000264613	CP	1356	ceruloplasmin (ferroxidase) [Homo sapiens]
ENSP00000181383	CPB2	1361	carboxypeptidase B2 (plasma) [Homo sapiens]
ENSP00000261510	CPE	1363	carboxypeptidase E [Homo sapiens]
ENSP00000265641	CPT1A	1374	carnitine palmitoyltransferase 1A (liver) [Homo sapiens]
ENSP00000255030	CRP	1401	C-reactive protein, pentraxin-related [Homo sapiens]
ENSP00000345001	CRTC1	23373	CREB regulated transcription coactivator 1 [Homo sapiens]
ENSP00000305873	CRTC2	200186	CREB regulated transcription coactivator 2 [Homo sapiens]
ENSP00000225474	CSF3	1440	colony stimulating factor 3 (granulocyte) [Homo sapiens]
ENSP00000366124	CST3	1471	cystatin C [Homo sapiens]
ENSP00000303939	CTLA4	1493	cytotoxic T-lymphocyte-associated protein 4 [Homo sapiens]
ENSP00000345672	CTSB	1508	cathepsin B [Homo sapiens]
ENSP00000305651	CXCL10	3627	chemokine (C-X-C motif) ligand 10 [Homo sapiens]
ENSP00000363548	CXCL12	6387	chemokine (C-X-C motif) ligand 12 (stromal cell-derived factor 1) [Homo sapiens]
ENSP00000358903	CYP17A1	1586	cytochrome P450, family 17, subfamily A, polypeptide 1 [Homo sapiens]
ENSP00000369050	CYP1A1	1543	cytochrome P450, family 1, subfamily A, polypeptide 1 [Homo sapiens]
ENSP00000216862	CYP24A1	1591	cytochrome P450, family 24, subfamily A, polypeptide 1 [Homo sapiens]
ENSP00000228606	CYP27B1	1594	cytochrome P450, family 27, subfamily B, polypeptide 1 [Homo sapiens]
ENSP00000260682	CYP2C9	1559	cytochrome P450, family 2, subfamily C, polypeptide 9 [Homo sapiens]
ENSP00000252945	CYP2E1	1571	cytochrome P450, family 2, subfamily E, polypeptide 1 [Homo sapiens]
ENSP00000334592	CYP2R1	120227	cytochrome P450, family 2, subfamily R, polypeptide 1 [Homo sapiens]
ENSP00000337915	CYP3A4	1576	cytochrome P450, family 3, subfamily A, polypeptide 4 [Homo sapiens]
ENSP00000340671	DDIT3	1649	DNA-damage-inducible transcript 3 [Homo sapiens]
ENSP00000228027	DGAT2	84649	diacylglycerol O-acyltransferase homolog 2 (mouse) [Homo sapiens]
ENSP00000353731	DPP4	1803	dipeptidyl-peptidase 4 [Homo sapiens]
ENSP00000356920	DUSP12	11266	dual specificity phosphatase 12 [Homo sapiens]
ENSP00000364028	ECE1	1889	endothelin converting enzyme 1 [Homo sapiens]
ENSP00000368683	EDN1	1906	endothelin 1 [Homo sapiens]
ENSP00000315011	EDNRA	1909	endothelin receptor type A [Homo sapiens]
ENSP00000265171	EGF	1950	epidermal growth factor (beta-urogastrone) [Homo sapiens]
ENSP00000275493	EGFR	1956	epidermal growth factor receptor (erythroblastic leukemia viral (v-erb-b) oncogene homolog, avian) [Homo sapiens]
ENSP00000307235	EIF2AK3	9451	eukaryotic translation initiation factor 2-alpha kinase 3 [Homo sapiens]
ENSP00000293636	ELA1	1990	elastase 1, pancreatic [Homo sapiens]
ENSP00000263621	ELA2	1991	elastase, neutrophil expressed [Homo sapiens]
ENSP00000350964	ENPP1	5167	ectonucleotide pyrophosphatase/phosphodiesterase 1 [Homo sapiens]
ENSP00000358012	ENSA	2029	endosulfine alpha [Homo sapiens]
ENSP00000263253	EP300	2033	E1A binding protein p300 [Homo sapiens]
ENSP00000267101	ERBB3	2065	v-erb-b2 erythroblastic leukemia viral oncogene homolog 3 (avian) [Homo sapiens]
ENSP00000206249	ESR1	2099	estrogen receptor 1 [Homo sapiens]
ENSP00000374561	F2	2147	coagulation factor II (thrombin) [Homo sapiens]
ENSP00000354631	F5	2153	coagulation factor V (proaccelerin, labile factor) [Homo sapiens]
ENSP00000274024	FABP2	2169	fatty acid binding protein 2, intestinal [Homo sapiens]
ENSP00000256104	FABP4	2167	fatty acid binding protein 4, adipocyte [Homo sapiens]
ENSP00000301838	FADD	8772	Fas (TNFRSF6)-associated via death domain [Homo sapiens]
ENSP00000360942	FAS	355	Fas (TNF receptor superfamily, member 6) [Homo sapiens]
ENSP00000356694	FASLG	356	Fas ligand (TNF superfamily, member 6) [Homo sapiens]
ENSP00000271450	FCGR2A	2212	Fc fragment of IgG, low affinity IIa, receptor (CD32) [Homo sapiens]
ENSP00000246553	FFAR1	2864	free fatty acid receptor 1 [Homo sapiens]
ENSP00000264498	FGF2	2247	fibroblast growth factor 2 (basic) [Homo sapiens]
ENSP00000222157	FGF21	26291	fibroblast growth factor 21 [Homo sapiens]
ENSP00000282397	FLT1	2321	fms-related tyrosine kinase 1 (vascular endothelial growth factor/vascular permeability factor receptor) [Homo sapiens]
ENSP00000366319	FOXA2	3170	forkhead box A2 [Homo sapiens]
ENSP00000304004	FOXA3	3171	forkhead box A3 [Homo sapiens]
ENSP00000326371	FOXC2	2303	forkhead box C2 (MFH-1, mesenchyme forkhead 1) [Homo sapiens]
ENSP00000368880	FOXO1A	2308	forkhead box O1 [Homo sapiens]
ENSP00000365369	FOXP3	50943	forkhead box P3 [Homo sapiens]
ENSP00000354587	FRAP1	2475	FK506 binding protein 12-rapamycin associated protein 1 [Homo sapiens]
ENSP00000268349	FTO	79068	fat mass and obesity associated [Homo sapiens]
ENSP00000366482	FXN	2395	frataxin [Homo sapiens]
ENSP00000282075	G6PC2	57818	glucose-6-phosphatase, catalytic, 2 [Homo sapiens]
ENSP00000350928	GAD1	2571	glutamate decarboxylase 1 (brain, 67kDa) [Homo sapiens]
ENSP00000259271	GAD2	2572	glutamate decarboxylase 2 (pancreatic islets and brain, 65kDa) [Homo sapiens]
ENSP00000265643	GAL	51083	galanin prepropeptide [Homo sapiens]
ENSP00000326227	GANC	2595	glucosidase, alpha; neutral C [Homo sapiens]
ENSP00000273951	GC	2638	group-specific component (vitamin D binding protein) [Homo sapiens]
ENSP00000364647	GCG	2641	glucagon [Homo sapiens]
ENSP00000223366	GCK	2645	glucokinase (hexokinase 4) [Homo sapiens]
ENSP00000264717	GCKR	2646	glucokinase (hexokinase 4) regulator [Homo sapiens]
ENSP00000248923	GGT1	2678	gamma-glutamyltransferase 1 [Homo sapiens]
ENSP00000312673	GH1	2688	growth hormone 1 [Homo sapiens]
ENSP00000230882	GHR	2690	growth hormone receptor [Homo sapiens]
ENSP00000335074	GHRL	51738	ghrelin/obestatin prepropeptide [Homo sapiens]
ENSP00000350005	GIP	2695	gastric inhibitory polypeptide [Homo sapiens]
ENSP00000362353	GLP1R	2740	glucagon-like peptide 1 receptor [Homo sapiens]
ENSP00000312999	GNAI2	2771	guanine nucleotide binding protein (G protein), alpha inhibiting activity polypeptide 2 [Homo sapiens]
ENSP00000367872	GNB1	2782	guanine nucleotide binding protein (G protein), beta polypeptide 1 [Homo sapiens]
ENSP00000229264	GNB3	2784	guanine nucleotide binding protein (G protein), beta polypeptide 3 [Homo sapiens]
ENSP00000359539	GOT1	2805	glutamic-oxaloacetic transaminase 1, soluble (aspartate aminotransferase 1) [Homo sapiens]
ENSP00000301149	GPD1	2819	glycerol-3-phosphate dehydrogenase 1 (soluble) [Homo sapiens]
ENSP00000308610	GPD2	2820	glycerol-3-phosphate dehydrogenase 2 (mitochondrial) [Homo sapiens]
ENSP00000346821	GPT	2875	glutamic-pyruvate transaminase (alanine aminotransferase) [Homo sapiens]
ENSP00000373481	GPX1	2876	glutathione peroxidase 1 [Homo sapiens]
ENSP00000373477	GPX3	2878	glutathione peroxidase 3 (plasma) [Homo sapiens]
ENSP00000338543	GRB10	2887	growth factor receptor-bound protein 10 [Homo sapiens]
ENSP00000335620	GSTA1	2938	glutathione S-transferase alpha 1 [Homo sapiens]
ENSP00000211122	GSTA3	2940	glutathione S-transferase alpha 3 [Homo sapiens]
ENSP00000358838	GSTM1	2944	glutathione S-transferase mu 1 [Homo sapiens]
ENSP00000196968	GSTP1	2950	glutathione S-transferase pi 1 [Homo sapiens]
ENSP00000248935	GSTT1	2952	glutathione S-transferase theta 1 [Homo sapiens]
ENSP00000317904	GYS1	2997	glycogen synthase 1 (muscle) [Homo sapiens]
ENSP00000371982	GZMB	3002	granzyme B (granzyme 2, cytotoxic T-lymphocyte-associated serine esterase 1) [Homo sapiens]
ENSP00000265168	HADH	3033	hydroxyacyl-Coenzyme A dehydrogenase [Homo sapiens]
ENSP00000311698	HFE	3077	hemochromatosis [Homo sapiens]
ENSP00000338018	HIF1A	3091	hypoxia inducible factor 1, alpha subunit (basic helix-loop-helix transcription factor) [Homo sapiens]
ENSP00000365402	HLA-B	3106	major histocompatibility complex, class I, B [Homo sapiens]
ENSP00000365412	HLA-C	3107	major histocompatibility complex, class I, C [Homo sapiens]
ENSP00000339398	HLA-DQA1	3117	major histocompatibility complex, class II, DQ alpha 1 [Homo sapiens]
ENSP00000364127	HLA-DRA	3122	major histocompatibility complex, class II, DR alpha [Homo sapiens]
ENSP00000353099	HLA-DRB1	3123	major histocompatibility complex, class II, DR beta 1 [Homo sapiens]
ENSP00000364114	HLA-DRB5	3127	major histocompatibility complex, class II, DR beta 5 [Homo sapiens]
ENSP00000365815	HLA-E	3133	major histocompatibility complex, class I, E [Homo sapiens]
ENSP00000365999	HLA-G	3135	major histocompatibility complex, class I, G [Homo sapiens]
ENSP00000216117	HMOX1	3162	heme oxygenase (decycling) 1 [Homo sapiens]
ENSP00000343807	HNF4A	3172	hepatocyte nuclear factor 4, alpha [Homo sapiens]
ENSP00000348170	HP	3240	haptoglobin [Homo sapiens]
ENSP00000355995	HSD11B1	3290	hydroxysteroid (11-beta) dehydrogenase 1 [Homo sapiens]
ENSP00000316786	HSD11B2	3291	hydroxysteroid (11-beta) dehydrogenase 2 [Homo sapiens]
ENSP00000364802	HSPA1A	3303	heat shock 70kDa protein 1A [Homo sapiens]
ENSP00000324173	HSPA5	3309	heat shock 70kDa protein 5 (glucose-regulated protein, 78kDa) [Homo sapiens]
ENSP00000248553	HSPB1	3315	heat shock 27kDa protein 1 [Homo sapiens]
ENSP00000340019	HSPD1	3329	heat shock 60kDa protein 1 (chaperonin) [Homo sapiens]
ENSP00000240652	IAPP	3375	islet amyloid polypeptide [Homo sapiens]
ENSP00000265577	ICA1	3382	islet cell autoantigen 1, 69kDa [Homo sapiens]
ENSP00000264832	ICAM1	3383	intercellular adhesion molecule 1 [Homo sapiens]
ENSP00000265986	IDE	3416	insulin-degrading enzyme [Homo sapiens]
ENSP00000263642	IFIH1	64135	interferon induced with helicase C domain 1 [Homo sapiens]
ENSP00000369552	IFNA1	3439	interferon, alpha 1 [Homo sapiens]
ENSP00000302523	IFNB1	3456	interferon, beta 1, fibroblast [Homo sapiens]
ENSP00000229135	IFNG	3458	interferon, gamma [Homo sapiens]
ENSP00000302665	IGF1	3479	insulin-like growth factor 1 (somatomedin C) [Homo sapiens]
ENSP00000370783	IGF2	3481	insulin-like growth factor 2 (somatomedin A) [Homo sapiens]
ENSP00000371634	IGF2BP2	10644	insulin-like growth factor 2 mRNA binding protein 2 [Homo sapiens]
ENSP00000349437	IGF2R	3482	insulin-like growth factor 2 receptor [Homo sapiens]
ENSP00000275525	IGFBP1	3484	insulin-like growth factor binding protein 1 [Homo sapiens]
ENSP00000233809	IGFBP2	3485	insulin-like growth factor binding protein 2, 36kDa [Homo sapiens]
ENSP00000370473	IGFBP3	3486	insulin-like growth factor binding protein 3 [Homo sapiens]
ENSP00000339151	IKBKB	3551	inhibitor of kappa light polypeptide gene enhancer in B-cells, kinase beta [Homo sapiens]
ENSP00000356066	IL10	3586	interleukin 10 [Homo sapiens]
ENSP00000303231	IL12A	3592	interleukin 12A (natural killer cell stimulatory factor 1, cytotoxic lymphocyte maturation factor 1, p35) [Homo sapiens]
ENSP00000231228	IL12B	3593	interleukin 12B (natural killer cell stimulatory factor 2, cytotoxic lymphocyte maturation factor 2, p40) [Homo sapiens]
ENSP00000368083	IL13	3596	interleukin 13 [Homo sapiens]
ENSP00000296545	IL15	3600	interleukin 15 [Homo sapiens]
ENSP00000280357	IL18	3606	interleukin 18 (interferon-gamma-inducing factor) [Homo sapiens]
ENSP00000263339	IL1A	3552	interleukin 1, alpha [Homo sapiens]
ENSP00000263341	IL1B	3553	interleukin 1, beta [Homo sapiens]
ENSP00000072516	IL1RAP	3556	interleukin 1 receptor accessory protein [Homo sapiens]
ENSP00000259206	IL1RN	3557	interleukin 1 receptor antagonist [Homo sapiens]
ENSP00000226730	IL2	3558	interleukin 2 [Homo sapiens]
ENSP00000264497	IL21	59067	interleukin 21 [Homo sapiens]
ENSP00000338010	IL21R	50615	interleukin 21 receptor [Homo sapiens]
ENSP00000369293	IL2RA	3559	interleukin 2 receptor, alpha [Homo sapiens]
ENSP00000231449	IL4	3565	interleukin 4 [Homo sapiens]
ENSP00000170630	IL4R	3566	interleukin 4 receptor [Homo sapiens]
ENSP00000258743	IL6	3569	interleukin 6 (interferon, beta 2) [Homo sapiens]
ENSP00000357470	IL6R	3570	interleukin 6 receptor [Homo sapiens]
ENSP00000263851	IL7	3574	interleukin 7 [Homo sapiens]
ENSP00000306157	IL7R	3575	interleukin 7 receptor [Homo sapiens]
ENSP00000306512	IL8	3576	interleukin 8 [Homo sapiens]
ENSP00000298229	INPPL1	3636	inositol polyphosphate phosphatase-like 1 [Homo sapiens]
ENSP00000370731	INS	3630	insulin [Homo sapiens]
ENSP00000303830	INSR	3643	insulin receptor [Homo sapiens]
ENSP00000358997	IRAK1	3654	interleukin-1 receptor-associated kinase 1 [Homo sapiens]
ENSP00000268638	IRF8	3394	interferon regulatory factor 8 [Homo sapiens]
ENSP00000304895	IRS1	3667	insulin receptor substrate 1 [Homo sapiens]
ENSP00000365016	IRS2	8660	insulin receptor substrate 2 [Homo sapiens]
ENSP00000247066	IRS4	8471	insulin receptor substrate 4 [Homo sapiens]
ENSP00000230658	ISL1	3670	ISL LIM homeobox 1 [Homo sapiens]
ENSP00000373728	ITGA2B	3674	integrin, alpha 2b (platelet glycoprotein IIb of IIb/IIIa complex, antigen CD41) [Homo sapiens]
ENSP00000287497	ITGAM	3684	integrin, alpha M (complement component 3 receptor 3 subunit) [Homo sapiens]
ENSP00000364094	ITGB1	3688	integrin, beta 1 (fibronectin receptor, beta polypeptide, antigen CD29 includes MDF2, MSK12) [Homo sapiens]
ENSP00000347279	ITGB2	3689	integrin, beta 2 (complement component 3 receptor 3 and 4 subunit) [Homo sapiens]
ENSP00000262017	ITGB3	3690	integrin, beta 3 (platelet glycoprotein IIIa, antigen CD61) [Homo sapiens]
ENSP00000363435	ITPR3	3710	inositol 1,4,5-triphosphate receptor, type 3 [Homo sapiens]
ENSP00000252321	KCNA5	3741	potassium voltage-gated channel, shaker-related subfamily, member 5 [Homo sapiens]
ENSP00000357068	KCNJ10	3766	potassium inwardly-rectifying channel, subfamily J, member 10 [Homo sapiens]
ENSP00000345708	KCNJ11	3767	potassium inwardly-rectifying channel, subfamily J, member 11 [Homo sapiens]
ENSP00000350766	KCNMA1	3778	potassium large conductance calcium-activated channel, subfamily M, alpha member 1 [Homo sapiens]
ENSP00000370153	KCNQ1	3784	potassium voltage-gated channel, KQT-like subfamily, member 1 [Homo sapiens]
ENSP00000171111	KEAP1	9817	kelch-like ECH-associated protein 1 [Homo sapiens]
ENSP00000342999	KIR2DL2	3803	killer cell immunoglobulin-like receptor, two domains, long cytoplasmic tail, 2 [Homo sapiens]
ENSP00000347819	KIR3DS1	3813	killer cell immunoglobulin-like receptor, three domains, short cytoplasmic tail, 1 [Homo sapiens]
ENSP00000357155	KIRREL	55243	kin of IRRE like (Drosophila) [Homo sapiens]
ENSP00000262625	KIRREL2	84063	kin of IRRE like 2 (Drosophila) [Homo sapiens]
ENSP00000285407	KLF10	7071	Kruppel-like factor 10 [Homo sapiens]
ENSP00000307023	KLF11	8462	Kruppel-like factor 11 [Homo sapiens]
ENSP00000326417	KLF4	9314	Kruppel-like factor 4 (gut) [Homo sapiens]
ENSP00000366915	KLF5	688	Kruppel-like factor 5 (intestinal) [Homo sapiens]
ENSP00000256078	KRAS	3845	v-Ki-ras2 Kirsten rat sarcoma viral oncogene homolog [Homo sapiens]
ENSP00000328213	LCK	3932	lymphocyte-specific protein tyrosine kinase [Homo sapiens]
ENSP00000312652	LEP	3952	leptin [Homo sapiens]
ENSP00000360100	LEPROT	54741	leptin receptor overlapping transcript [Homo sapiens]
ENSP00000254301	LGALS3	3958	lectin, galactoside-binding, soluble, 3 [Homo sapiens]
ENSP00000299022	LIPC	3990	lipase, hepatic [Homo sapiens]
ENSP00000244289	LIPE	3991	lipase, hormone-sensitive [Homo sapiens]
ENSP00000261292	LIPG	9388	lipase, endothelial [Homo sapiens]
ENSP00000357283	LMNA	4000	lamin A/C [Homo sapiens]
ENSP00000327054	LMNB2	84823	lamin B2 [Homo sapiens]
ENSP00000294816	LMX1A	4009	LIM homeobox transcription factor 1, alpha [Homo sapiens]
ENSP00000369199	LNPEP	4012	leucyl/cystinyl aminopeptidase [Homo sapiens]
ENSP00000321334	LPA	4018	lipoprotein, Lp(a) [Homo sapiens]
ENSP00000309757	LPL	4023	lipoprotein lipase [Homo sapiens]
ENSP00000263816	LRP2	4036	low density lipoprotein-related protein 2 [Homo sapiens]
ENSP00000261349	LRP6	4040	low density lipoprotein receptor-related protein 6 [Homo sapiens]
ENSP00000035383	LRRC7	57554	leucine rich repeat containing 7 [Homo sapiens]
ENSP00000228918	LTBR	4055	lymphotoxin beta receptor (TNFR superfamily, member 3) [Homo sapiens]
ENSP00000328364	MAFA	389692	v-maf musculoaponeurotic fibrosarcoma oncogene homolog A (avian) [Homo sapiens]
ENSP00000264777	MAP3K1	4214	mitogen-activated protein kinase kinase kinase 1 [Homo sapiens]
ENSP00000356426	MAP3K7IP2	23118	mitogen-activated protein kinase kinase kinase 7 interacting protein 2 [Homo sapiens]
ENSP00000013125	MAP4K5	11183	mitogen-activated protein kinase kinase kinase kinase 5 [Homo sapiens]
ENSP00000215832	MAPK1	5594	mitogen-activated protein kinase 1 [Homo sapiens]
ENSP00000352157	MAPK10	5602	mitogen-activated protein kinase 10 [Homo sapiens]
ENSP00000229794	MAPK14	1432	mitogen-activated protein kinase 14 [Homo sapiens]
ENSP00000263025	MAPK3	5595	mitogen-activated protein kinase 3 [Homo sapiens]
ENSP00000363291	MAPK8	5599	mitogen-activated protein kinase 8 [Homo sapiens]
ENSP00000241014	MAPK8IP1	9479	mitogen-activated protein kinase 8 interacting protein 1 [Homo sapiens]
ENSP00000345524	MAPK9	5601	mitogen-activated protein kinase 9 [Homo sapiens]
ENSP00000360442	MC3R	4159	melanocortin 3 receptor [Homo sapiens]
ENSP00000299766	MC4R	4160	melanocortin 4 receptor [Homo sapiens]
ENSP00000349536	MEF2C	4208	myocyte enhancer factor 2C [Homo sapiens]
ENSP00000302111	MGMT	4255	O-6-methylguanine-DNA methyltransferase [Homo sapiens]
ENSP00000215754	MIF	4282	macrophage migration inhibitory factor (glycosylation-inhibiting factor) [Homo sapiens]
ENSP00000353679	MME	4311	membrane metallo-endopeptidase [Homo sapiens]
ENSP00000322788	MMP1	4312	matrix metallopeptidase 1 (interstitial collagenase) [Homo sapiens]
ENSP00000308208	MMP14	4323	matrix metallopeptidase 14 (membrane-inserted) [Homo sapiens]
ENSP00000219070	MMP2	4313	matrix metallopeptidase 2 (gelatinase A, 72kDa gelatinase, 72kDa type IV collagenase) [Homo sapiens]
ENSP00000361405	MMP9	4318	matrix metallopeptidase 9 (gelatinase B, 92kDa gelatinase, 92kDa type IV collagenase) [Homo sapiens]
ENSP00000252971	MNX1	3110	motor neuron and pancreas homeobox 1 [Homo sapiens]
ENSP00000344419	MPO	4353	myeloperoxidase [Homo sapiens]
ENSP00000353408	MSN	4478	moesin [Homo sapiens]
ENSP00000365767	MTHFR	4524	5,10-methylenetetrahydrofolate reductase (NADPH) [Homo sapiens]
ENSP00000265517	MTTP	4547	microsomal triglyceride transfer protein [Homo sapiens]
ENSP00000295108	NEUROD1	4760	neurogenic differentiation 1 [Homo sapiens]
ENSP00000242462	NEUROG3	50674	neurogenin 3 [Homo sapiens]
ENSP00000354279	NFE2L2	4780	nuclear factor (erythroid-derived 2)-like 2 [Homo sapiens]
ENSP00000226574	NFKB1	4790	nuclear factor of kappa light polypeptide gene enhancer in B-cells 1 [Homo sapiens]
ENSP00000216797	NFKBIA	4792	nuclear factor of kappa light polypeptide gene enhancer in B-cells inhibitor, alpha [Homo sapiens]
ENSP00000366347	NKX2-2	4821	NK2 homeobox 2 [Homo sapiens]
ENSP00000295886	NKX6-1	4825	NK6 homeobox 1 [Homo sapiens]
ENSP00000269280	NLRP1	22861	NLR family, pyrin domain containing 1 [Homo sapiens]
ENSP00000297494	NOS3	4846	nitric oxide synthase 3 (endothelial cell) [Homo sapiens]
ENSP00000356587	NPHS2	7827	nephrosis 2, idiopathic, steroid-resistant (podocin) [Homo sapiens]
ENSP00000365651	NPPB	4879	natriuretic peptide precursor B [Homo sapiens]
ENSP00000295440	NPPC	4880	natriuretic peptide precursor C [Homo sapiens]
ENSP00000242152	NPY	4852	neuropeptide Y [Homo sapiens]
ENSP00000332591	NPY2R	4887	neuropeptide Y receptor Y2 [Homo sapiens]
ENSP00000254227	NR0B2	8431	nuclear receptor subfamily 0, group B, member 2 [Homo sapiens]
ENSP00000231509	NR3C1	2908	nuclear receptor subfamily 3, group C, member 1 (glucocorticoid receptor) [Homo sapiens]
ENSP00000362690	NR5A1	2516	nuclear receptor subfamily 5, group A, member 1 [Homo sapiens]
ENSP00000356331	NR5A2	2494	nuclear receptor subfamily 5, group A, member 2 [Homo sapiens]
ENSP00000309124	OLR1	4973	oxidized low density lipoprotein (lectin-like) receptor 1 [Homo sapiens]
ENSP00000302630	ONECUT1	3175	one cut homeobox 1 [Homo sapiens]
ENSP00000355759	PARP1	142	poly (ADP-ribose) polymerase 1 [Homo sapiens]
ENSP00000343052	PAX3	5077	paired box 3 [Homo sapiens]
ENSP00000368014	PAX4	5078	paired box 4 [Homo sapiens]
ENSP00000368424	PAX6	5080	paired box 6 [Homo sapiens]
ENSP00000222553	PBEF1	10135	nicotinamide phosphoribosyltransferase [Homo sapiens]
ENSP00000327400	PBX1	5087	pre-B-cell leukemia homeobox 1 [Homo sapiens]
ENSP00000299299	PCBD1	5092	pterin-4 alpha-carbinolamine dehydratase/dimerization cofactor of hepatocyte nuclear factor 1 alpha [Homo sapiens]
ENSP00000319814	PCK1	5105	phosphoenolpyruvate carboxykinase 1 (soluble) [Homo sapiens]
ENSP00000262545	PCSK2	5126	proprotein convertase subtilisin/kexin type 2 [Homo sapiens]
ENSP00000335062	PDCD1	5133	programmed cell death 1 [Homo sapiens]
ENSP00000227868	PDHX	8050	pyruvate dehydrogenase complex, component X [Homo sapiens]
ENSP00000370421	PDX1	3651	pancreatic and duodenal homeobox 1 [Homo sapiens]
ENSP00000357055	PEA15	8682	phosphoprotein enriched in astrocytes 15 [Homo sapiens]
ENSP00000263967	PIK3CA	5290	phosphoinositide-3-kinase, catalytic, alpha polypeptide [Homo sapiens]
ENSP00000289153	PIK3CB	5291	phosphoinositide-3-kinase, catalytic, beta polypeptide [Homo sapiens]
ENSP00000353766	PIK3CD	5293	phosphoinositide-3-kinase, catalytic, delta polypeptide [Homo sapiens]
ENSP00000352121	PIK3CG	5294	phosphoinositide-3-kinase, catalytic, gamma polypeptide [Homo sapiens]
ENSP00000274335	PIK3R1	5295	phosphoinositide-3-kinase, regulatory subunit 1 (alpha) [Homo sapiens]
ENSP00000222254	PIK3R2	5296	phosphoinositide-3-kinase, regulatory subunit 2 (beta) [Homo sapiens]
ENSP00000262741	PIK3R3	8503	phosphoinositide-3-kinase, regulatory subunit 3 (gamma) [Homo sapiens]
ENSP00000271946	PKLR	5313	pyruvate kinase, liver and RBC [Homo sapiens]
ENSP00000373744	PKM2	5315	pyruvate kinase, muscle [Homo sapiens]
ENSP00000359552	PKN2	5586	protein kinase N2 [Homo sapiens]
ENSP00000364252	PLA2G2A	5320	phospholipase A2, group IIA (platelets, synovial fluid) [Homo sapiens]
ENSP00000356436	PLA2G4A	5321	phospholipase A2, group IVA (cytosolic, calcium-dependent) [Homo sapiens]
ENSP00000353734	PLAGL1	5325	pleiomorphic adenoma gene-like 1 [Homo sapiens]
ENSP00000300055	PLIN	5346	perilipin [Homo sapiens]
ENSP00000361508	PLTP	5360	phospholipid transfer protein [Homo sapiens]
ENSP00000357259	PMF1	11243	polyamine-modulated factor 1 [Homo sapiens]
ENSP00000272645	POLR2D	5433	polymerase (RNA) II (DNA directed) polypeptide D [Homo sapiens]
ENSP00000370171	POMC	5443	proopiomelanocortin [Homo sapiens]
ENSP00000222381	PON1	5444	paraoxonase 1 [Homo sapiens]
ENSP00000262735	PPARA	5465	peroxisome proliferator-activated receptor alpha [Homo sapiens]
ENSP00000353916	PPARD	5467	peroxisome proliferator-activated receptor delta [Homo sapiens]
ENSP00000287820	PPARG	5468	peroxisome proliferator-activated receptor gamma [Homo sapiens]
ENSP00000264867	PPARGC1A	10891	peroxisome proliferator-activated receptor gamma, coactivator 1 alpha [Homo sapiens]
ENSP00000312649	PPARGC1B	133522	peroxisome proliferator-activated receptor gamma, coactivator 1 beta [Homo sapiens]
ENSP00000284601	PPP1R3A	5506	protein phosphatase 1, regulatory (inhibitor) subunit 3A [Homo sapiens]
ENSP00000278070	PPRC1	23082	peroxisome proliferator-activated receptor gamma, coactivator-related 1 [Homo sapiens]
ENSP00000342026	PRDX6	9588	peroxiredoxin 6 [Homo sapiens]
ENSP00000362305	PRF1	5551	perforin 1 (pore forming protein) [Homo sapiens]
ENSP00000360290	PRKAA2	5563	protein kinase, AMP-activated, alpha 2 catalytic subunit [Homo sapiens]
ENSP00000254101	PRKAB2	5565	protein kinase, AMP-activated, beta 2 non-catalytic subunit [Homo sapiens]
ENSP00000305355	PRKCB1	5579	protein kinase C, beta [Homo sapiens]
ENSP00000331602	PRKCD	5580	protein kinase C, delta [Homo sapiens]
ENSP00000306124	PRKCE	5581	protein kinase C, epsilon [Homo sapiens]
ENSP00000367830	PRKCZ	5590	protein kinase C, zeta [Homo sapiens]
ENSP00000234071	PROC	5624	protein C (inactivator of coagulation factors Va and VIIIa) [Homo sapiens]
ENSP00000368190	PRODH2	58510	proline dehydrogenase (oxidase) 2 [Homo sapiens]
ENSP00000261479	PSMA6	5687	proteasome (prosome, macropain) subunit, alpha type, 6 [Homo sapiens]
ENSP00000261817	PSMD9	5715	proteasome (prosome, macropain) 26S subunit, non-ATPase, 9 [Homo sapiens]
ENSP00000365687	PTF1A	256297	pancreas specific transcription factor, 1a [Homo sapiens]
ENSP00000345341	PTGES2	80142	prostaglandin E synthase 2 [Homo sapiens]
ENSP00000356438	PTGS2	5743	prostaglandin-endoperoxide synthase 2 (prostaglandin G/H synthase and cyclooxygenase) [Homo sapiens]
ENSP00000360683	PTPN1	5770	protein tyrosine phosphatase, non-receptor type 1 [Homo sapiens]
ENSP00000311857	PTPN2	5771	protein tyrosine phosphatase, non-receptor type 2 [Homo sapiens]
ENSP00000352833	PTPN22	26191	protein tyrosine phosphatase, non-receptor type 22 (lymphoid) [Homo sapiens]
ENSP00000356346	PTPRC	5788	protein tyrosine phosphatase, receptor type, C [Homo sapiens]
ENSP00000295718	PTPRN	5798	protein tyrosine phosphatase, receptor type, N [Homo sapiens]
ENSP00000332533	PTPRN2	5799	protein tyrosine phosphatase, receptor type, N polypeptide 2 [Homo sapiens]
ENSP00000216392	PYGL	5836	phosphorylase, glycogen, liver [Homo sapiens]
ENSP00000353198	PYY	5697	peptide YY [Homo sapiens]
ENSP00000342830	RDX	5962	radixin [Homo sapiens]
ENSP00000221515	RETN	56729	resistin [Homo sapiens]
ENSP00000299759	RRAD	6236	Ras-related associated with diabetes [Homo sapiens]
ENSP00000357722	S100A8	6279	S100 calcium binding protein A8 [Homo sapiens]
ENSP00000357727	S100A9	6280	S100 calcium binding protein A9 [Homo sapiens]
ENSP00000291700	S100B	6285	S100 calcium binding protein B [Homo sapiens]
ENSP00000365980	SCARB1	949	scavenger receptor class B, member 1 [Homo sapiens]
ENSP00000359380	SCD	6319	stearoyl-CoA desaturase (delta-9-desaturase) [Homo sapiens]
ENSP00000300175	SCG5	6447	secretogranin V (7B2 protein) [Homo sapiens]
ENSP00000331736	SELE	6401	selectin E [Homo sapiens]
ENSP00000236147	SELL	6402	selectin L [Homo sapiens]
ENSP00000263686	SELP	6403	selectin P (granule membrane protein 140kDa, antigen CD62) [Homo sapiens]
ENSP00000348068	SERPINA1	5265	serpin peptidase inhibitor, clade A (alpha-1 antiproteinase, antitrypsin), member 1 [Homo sapiens]
ENSP00000223095	SERPINE1	5054	serpin peptidase inhibitor, clade E (nexin, plasminogen activator inhibitor type 1), member 1 [Homo sapiens]
ENSP00000274031	SETD7	80854	SET domain containing (lysine methyltransferase) 7 [Homo sapiens]
ENSP00000345492	SH2B3	10019	SH2B adaptor protein 3 [Homo sapiens]
ENSP00000250080	SHBG	6462	sex hormone-binding globulin [Homo sapiens]
ENSP00000357432	SHC1	6464	SHC (Src homology 2 domain containing) transforming protein 1 [Homo sapiens]
ENSP00000297261	SHH	6469	sonic hedgehog homolog (Drosophila) [Homo sapiens]
ENSP00000233202	SLC11A1	6556	solute carrier family 11 (proton-coupled divalent metal ion transporters), member 1 [Homo sapiens]
ENSP00000318557	SLC12A4	6560	solute carrier family 12 (potassium/chloride transporters), member 4 [Homo sapiens]
ENSP00000298472	SLC18A2	6571	solute carrier family 18 (vesicular monoamine), member 2 [Homo sapiens]
ENSP00000361579	SLC2A1	6513	solute carrier family 2 (facilitated glucose transporter), member 1 [Homo sapiens]
ENSP00000323568	SLC2A2	6514	solute carrier family 2 (facilitated glucose transporter), member 2 [Homo sapiens]
ENSP00000370163	SLC2A4	6517	solute carrier family 2 (facilitated glucose transporter), member 4 [Homo sapiens]
ENSP00000297345	SLC30A8	169026	solute carrier family 30 (zinc transporter), member 8 [Homo sapiens]
ENSP00000262158	SMAD7	4092	SMAD family member 7 [Homo sapiens]
ENSP00000329418	SOCS1	8651	suppressor of cytokine signaling 1 [Homo sapiens]
ENSP00000339428	SOCS2	8835	suppressor of cytokine signaling 2 [Homo sapiens]
ENSP00000330341	SOCS3	9021	suppressor of cytokine signaling 3 [Homo sapiens]
ENSP00000270142	SOD1	6647	superoxide dismutase 1, soluble [Homo sapiens]
ENSP00000337127	SOD2	6648	superoxide dismutase 2, mitochondrial [Homo sapiens]
ENSP00000296695	SPINK1	6690	serine peptidase inhibitor, Kazal type 1 [Homo sapiens]
ENSP00000348069	SREBF1	6720	sterol regulatory element binding transcription factor 1 [Homo sapiens]
ENSP00000354394	STAT1	6772	signal transducer and activator of transcription 1, 91kDa [Homo sapiens]
ENSP00000351255	STAT4	6775	signal transducer and activator of transcription 4 [Homo sapiens]
ENSP00000324856	STK11	6794	serine/threonine kinase 11 [Homo sapiens]
ENSP00000222812	STX1A	6804	syntaxin 1A (brain) [Homo sapiens]
ENSP00000346206	TAP1	6890	transporter 1, ATP-binding cassette, sub-family B (MDR/TAP) [Homo sapiens]
ENSP00000364032	TAP2	6891	transporter 2, ATP-binding cassette, sub-family B (MDR/TAP) [Homo sapiens]
ENSP00000177694	TBX21	30009	T-box 21 [Homo sapiens]
ENSP00000248419	TBXA2R	6915	thromboxane A2 receptor [Homo sapiens]
ENSP00000257555	TCF1	6927	HNF1 homeobox A [Homo sapiens]
ENSP00000225893	TCF2	6928	HNF1 homeobox B [Homo sapiens]
ENSP00000344823	TCF7L2	6934	transcription factor 7-like 2 (T-cell specific, HMG-box) [Homo sapiens]
ENSP00000264998	TF	7018	transferrin [Homo sapiens]
ENSP00000291525	TFF3	7033	trefoil factor 3 (intestinal) [Homo sapiens]
ENSP00000233156	TFPI	7035	tissue factor pathway inhibitor (lipoprotein-associated coagulation inhibitor) [Homo sapiens]
ENSP00000221930	TGFB1	7040	transforming growth factor, beta 1 [Homo sapiens]
ENSP00000355330	TGM2	7052	transglutaminase 2 (C polypeptide, protein-glutamine-gamma-glutamyltransferase) [Homo sapiens]
ENSP00000366307	THBD	7056	thrombomodulin [Homo sapiens]
ENSP00000218388	TIMP1	7076	TIMP metallopeptidase inhibitor 1 [Homo sapiens]
ENSP00000281537	TJP1	7082	tight junction protein 1 (zona occludens 1) [Homo sapiens]
ENSP00000260010	TLR2	7097	toll-like receptor 2 [Homo sapiens]
ENSP00000296795	TLR3	7098	toll-like receptor 3 [Homo sapiens]
ENSP00000363089	TLR4	7099	toll-like receptor 4 [Homo sapiens]
ENSP00000365290	TNF	7124	tumor necrosis factor (TNF superfamily, member 2) [Homo sapiens]
ENSP00000237289	TNFAIP3	7128	tumor necrosis factor, alpha-induced protein 3 [Homo sapiens]
ENSP00000365303	TNFB	4049	lymphotoxin alpha (TNF superfamily, member 1) [Homo sapiens]
ENSP00000297350	TNFRSF11B	4982	tumor necrosis factor receptor superfamily, member 11b [Homo sapiens]
ENSP00000162749	TNFRSF1A	7132	tumor necrosis factor receptor superfamily, member 1A [Homo sapiens]
ENSP00000365435	TNFRSF1B	7133	tumor necrosis factor receptor superfamily, member 1B [Homo sapiens]
ENSP00000368538	TNFRSF4	7293	tumor necrosis factor receptor superfamily, member 4 [Homo sapiens]
ENSP00000372198	TNFSF10	8743	tumor necrosis factor (ligand) superfamily, member 10 [Homo sapiens]
ENSP00000245912	TNFSF14	8740	tumor necrosis factor (ligand) superfamily, member 14 [Homo sapiens]
ENSP00000269305	TP53	7157	tumor protein p53 [Homo sapiens]
ENSP00000340913	TRPC6	7225	transient receptor potential cation channel, subfamily C, member 6 [Homo sapiens]
ENSP00000298552	TSC1	7248	tuberous sclerosis 1 [Homo sapiens]
ENSP00000219476	TSC2	7249	tuberous sclerosis 2 [Homo sapiens]
ENSP00000260116	TTPA	7274	tocopherol (alpha) transfer protein [Homo sapiens]
ENSP00000237014	TTR	7276	transthyretin [Homo sapiens]
ENSP00000363641	TXN	7295	thioredoxin [Homo sapiens]
ENSP00000358323	TXNIP	10628	thioredoxin interacting protein [Homo sapiens]
ENSP00000262999	UCP1	7350	uncoupling protein 1 (mitochondrial, proton carrier) [Homo sapiens]
ENSP00000312029	UCP2	7351	uncoupling protein 2 (mitochondrial, proton carrier) [Homo sapiens]
ENSP00000323740	UCP3	7352	uncoupling protein 3 (mitochondrial, proton carrier) [Homo sapiens]
ENSP00000356999	USF1	7391	upstream transcription factor 1 [Homo sapiens]
ENSP00000366738	UTS2	10911	urotensin 2 [Homo sapiens]
ENSP00000340526	UTS2D	257313	urotensin 2 domain containing [Homo sapiens]
ENSP00000323516	UTS2R	2837	urotensin 2 receptor [Homo sapiens]
ENSP00000229022	VDR	7421	vitamin D (1,25- dihydroxyvitamin D3) receptor [Homo sapiens]
ENSP00000361099	VEGFA	7422	vascular endothelial growth factor A [Homo sapiens]
ENSP00000356041	VIL2	7430	ezrin [Homo sapiens]
ENSP00000371532	VLDLR	7436	very low density lipoprotein receptor [Homo sapiens]
ENSP00000261405	VWF	7450	von Willebrand factor [Homo sapiens]
ENSP00000298139	WRN	7486	Werner syndrome [Homo sapiens]
ENSP00000343155	XBP1	7494	X-box binding protein 1 [Homo sapiens]
References
1	Gloyn A, McCarthy M (2001) The genetics of type 2 diabetes. Best Practice and Research Clinical Endocrinology and Metabolism 15: 293-308.
2	McCarthy M, Froguel P (2002) Genetic approaches to the molecular understanding of type 2 diabetes. American Journal of Physiology - Endocrinology and Metabolism 283: E217-225.
3	Barroso I, Luan J, Middelberg R, Anne-Helen Harding A, Franks P, et al. (2003) Candidate Gene Association Study in Type 2 Diabetes Indicates a Role for Genes Involved in b-Cell Function as Well as Insulin Action. PLoS Biology 1: 41-55.
4	Brown A, Olver W, Donnelly C, May M, Naggert J, et al. (2005) Searching QTL by gene expression: analysis of diabesity. BMC Genetics 6: 12.
5	Owen K, McCarthy M (2007) Genetics of type 2 diabetes. Current Opinion in Genetics and Development 17: 239-244.
6	Sladek R, Rocheleau G, Rung J, Dina C, Shen L, et al. (2007) A genome-wide association study identifies novel risk loci for type 2 diabetes. Nature 445: 881-885.
7	Doria A, Patti M-E, Kahn CR (2008) The Emerging Genetic Architecture of Type 2 Diabetes. Cell Metabolism 8: 186-200.
8	Prokopenko I, McCarthy M, Lindgren C (2008) Type 2 diabetes: new genes, new understanding. Trends in Genetics 24: 613-621.
9	Zeggini E, Scott LJ, Saxena R, Voight BF, Marchini JL, et al. (2008) Meta-analysis of genome-wide association data and large-scale replication identifies additional susceptibility loci for type 2 diabetes. Nature Genetics 40: 638-645.
10	Ridderstrale M, Groop L (2009) Genetic dissection of type 2 diabetes. Molecular and Cellular Endocrinology 297: 10-17.
11	Bonnefond A, Froguel P, Vaxillaire M (2010) The emerging genetics of type 2 diabetes. Trends in Molecular Medicine 16: 407-416.
12	Billings LK, Florez JC (2010) The genetics of type 2 diabetes: what have we learned from GWAS? Annals of the New York Academy of Sciences 1212: 59-77.
13	Hakonarson H, Grant SFA (2011) Genome-wide association studies (GWAS): impact on elucidating the aetiology of diabetes. Diabetes/Metabolism Research and Reviews 27: 685-696.
14	Wheeler E, Barroso I (2011) Genome-wide association studies and type 2 diabetes. Briefings in Functional Genomics 10: 52-60.
15	Palmer ND, McDonough CW, Hicks PJ, Roh BH, Wing MR, et al. (2012) A Genome-Wide Association Search for Type 2 Diabetes Genes in African Americans. PLoS ONE 7: e29202.
16	Sanghera D, Blackett P (2012) Type 2 Diabetes Genetics: Beyond GWAS. Journal of Diabetes and Metabolism 3: 1000198.
17	NCBI Gene Database: search term = "type 2 diabetes" OR "type II diabetes" homo sapiens

## Sheet: T2DFN-Interactions
Complex Disease Interventions from a Network Model for Type 2 Diabetes
Table S5. (b) T2D Functional Linkage Network Interactions
STRING ID1	STRING ID 2	CS
ENSP00000000412	ENSP00000221957	988
ENSP00000000412	ENSP00000272190	942
ENSP00000000412	ENSP00000302665	955
ENSP00000000412	ENSP00000370783	970
ENSP00000000442	ENSP00000264867	996
ENSP00000000442	ENSP00000327213	954
ENSP00000000442	ENSP00000331602	945
ENSP00000001008	ENSP00000231509	992
ENSP00000001008	ENSP00000325120	983
ENSP00000001008	ENSP00000335153	991
ENSP00000003084	ENSP00000191922	996
ENSP00000003084	ENSP00000219548	956
ENSP00000003084	ENSP00000222812	997
ENSP00000003084	ENSP00000227378	992
ENSP00000003084	ENSP00000247461	999
ENSP00000003084	ENSP00000262613	999
ENSP00000003084	ENSP00000306124	955
ENSP00000003084	ENSP00000306512	960
ENSP00000003084	ENSP00000344147	999
ENSP00000003084	ENSP00000372237	972
ENSP00000005178	ENSP00000227868	953
ENSP00000005178	ENSP00000287820	952
ENSP00000005178	ENSP00000370731	965
ENSP00000005180	ENSP00000231449	965
ENSP00000005180	ENSP00000300134	996
ENSP00000005180	ENSP00000350003	997
ENSP00000005257	ENSP00000228251	950
ENSP00000005257	ENSP00000263088	980
ENSP00000005257	ENSP00000291295	986
ENSP00000005257	ENSP00000298316	968
ENSP00000005257	ENSP00000361120	990
ENSP00000005257	ENSP00000363291	963
ENSP00000005257	ENSP00000372215	976
ENSP00000005284	ENSP00000201943	985
ENSP00000005284	ENSP00000226021	995
ENSP00000005284	ENSP00000252729	972
ENSP00000005284	ENSP00000288139	983
ENSP00000005284	ENSP00000343563	948
ENSP00000005284	ENSP00000349320	980
ENSP00000006053	ENSP00000219235	959
ENSP00000006053	ENSP00000219244	957
ENSP00000006053	ENSP00000229135	976
ENSP00000006750	ENSP00000085219	976
ENSP00000006750	ENSP00000221972	990
ENSP00000006750	ENSP00000224337	974
ENSP00000006750	ENSP00000263967	941
ENSP00000006750	ENSP00000274335	942
ENSP00000006750	ENSP00000308176	976
ENSP00000006750	ENSP00000313419	998
ENSP00000006750	ENSP00000326010	974
ENSP00000006750	ENSP00000352637	991
ENSP00000006750	ENSP00000356346	988
ENSP00000006750	ENSP00000357432	991
ENSP00000006750	ENSP00000357656	983
ENSP00000006750	ENSP00000362659	958
ENSP00000006750	ENSP00000364898	996
ENSP00000006951	ENSP00000262890	997
ENSP00000006951	ENSP00000264335	994
ENSP00000006951	ENSP00000268182	945
ENSP00000006951	ENSP00000300035	956
ENSP00000006951	ENSP00000304006	998
ENSP00000006951	ENSP00000312286	946
ENSP00000006951	ENSP00000314458	946
ENSP00000006951	ENSP00000360279	960
ENSP00000006951	ENSP00000371400	994
ENSP00000006951	ENSP00000371532	974
ENSP00000006951	ENSP00000373767	995
ENSP00000007660	ENSP00000349536	947
ENSP00000007708	ENSP00000227868	996
ENSP00000007708	ENSP00000270202	989
ENSP00000007708	ENSP00000280346	999
ENSP00000007708	ENSP00000348062	974
ENSP00000007708	ENSP00000370731	944
ENSP00000007722	ENSP00000009180	997
ENSP00000007722	ENSP00000162330	950
ENSP00000007722	ENSP00000200181	979
ENSP00000007722	ENSP00000226218	950
ENSP00000007722	ENSP00000228307	960
ENSP00000007722	ENSP00000252999	967
ENSP00000007722	ENSP00000260356	941
ENSP00000007722	ENSP00000262017	980
ENSP00000007722	ENSP00000267082	941
ENSP00000007722	ENSP00000283249	957
ENSP00000007722	ENSP00000307156	951
ENSP00000007722	ENSP00000323534	993
ENSP00000007722	ENSP00000324101	983
ENSP00000007722	ENSP00000324304	953
ENSP00000007722	ENSP00000324532	974
ENSP00000007722	ENSP00000341189	964
ENSP00000007722	ENSP00000347279	941
ENSP00000007722	ENSP00000361401	951
ENSP00000007722	ENSP00000364094	999
ENSP00000007722	ENSP00000373767	981
ENSP00000008527	ENSP00000242728	966
ENSP00000008527	ENSP00000256172	999
ENSP00000008527	ENSP00000338283	998
ENSP00000008527	ENSP00000346979	999
ENSP00000008527	ENSP00000352929	973
ENSP00000008527	ENSP00000366755	997
ENSP00000008527	ENSP00000370723	998
ENSP00000009180	ENSP00000011653	965
ENSP00000009180	ENSP00000226279	944
ENSP00000009180	ENSP00000229135	947
ENSP00000009180	ENSP00000230990	978
ENSP00000009180	ENSP00000264106	982
ENSP00000009180	ENSP00000289429	941
ENSP00000009180	ENSP00000293379	943
ENSP00000009180	ENSP00000313419	981
ENSP00000009180	ENSP00000355361	947
ENSP00000009180	ENSP00000364094	999
ENSP00000009180	ENSP00000373728	956
ENSP00000009530	ENSP00000215754	995
ENSP00000009530	ENSP00000278385	982
ENSP00000009530	ENSP00000357981	970
ENSP00000009530	ENSP00000365073	996
ENSP00000010404	ENSP00000196968	977
ENSP00000010404	ENSP00000211122	970
ENSP00000010404	ENSP00000216465	948
ENSP00000010404	ENSP00000248935	971
ENSP00000010404	ENSP00000260630	959
ENSP00000010404	ENSP00000265498	994
ENSP00000010404	ENSP00000292599	950
ENSP00000010404	ENSP00000335620	968
ENSP00000010404	ENSP00000354357	968
ENSP00000010404	ENSP00000356860	994
ENSP00000010404	ENSP00000358838	963
ENSP00000010404	ENSP00000358845	977
ENSP00000010404	ENSP00000360002	965
ENSP00000010404	ENSP00000360073	962
ENSP00000010404	ENSP00000369050	954
ENSP00000010404	ENSP00000373477	945
ENSP00000010404	ENSP00000373481	955
ENSP00000011653	ENSP00000046794	969
ENSP00000011653	ENSP00000162749	954
ENSP00000011653	ENSP00000177694	967
ENSP00000011653	ENSP00000203629	967
ENSP00000011653	ENSP00000216223	967
ENSP00000011653	ENSP00000220003	944
ENSP00000011653	ENSP00000221270	954
ENSP00000011653	ENSP00000225844	955
ENSP00000011653	ENSP00000226279	977
ENSP00000011653	ENSP00000226730	994
ENSP00000011653	ENSP00000228534	955
ENSP00000011653	ENSP00000229135	999
ENSP00000011653	ENSP00000231189	985
ENSP00000011653	ENSP00000231228	994
ENSP00000011653	ENSP00000231449	968
ENSP00000011653	ENSP00000231454	962
ENSP00000011653	ENSP00000236147	943
ENSP00000011653	ENSP00000241393	999
ENSP00000011653	ENSP00000258743	966
ENSP00000011653	ENSP00000261947	956
ENSP00000011653	ENSP00000263125	940
ENSP00000011653	ENSP00000263339	961
ENSP00000011653	ENSP00000263341	969
ENSP00000011653	ENSP00000263851	954
ENSP00000011653	ENSP00000264246	996
ENSP00000011653	ENSP00000264818	942
ENSP00000011653	ENSP00000264972	998
ENSP00000011653	ENSP00000265162	956
ENSP00000011653	ENSP00000276110	953
ENSP00000011653	ENSP00000278385	983
ENSP00000011653	ENSP00000279061	965
ENSP00000011653	ENSP00000283635	999
ENSP00000011653	ENSP00000287497	958
ENSP00000011653	ENSP00000291009	968
ENSP00000011653	ENSP00000291700	968
ENSP00000011653	ENSP00000292144	989
ENSP00000011653	ENSP00000292301	953
ENSP00000011653	ENSP00000292303	999
ENSP00000011653	ENSP00000296545	964
ENSP00000011653	ENSP00000299440	956
ENSP00000011653	ENSP00000300134	964
ENSP00000011653	ENSP00000300692	987
ENSP00000011653	ENSP00000302269	970
ENSP00000011653	ENSP00000303939	967
ENSP00000011653	ENSP00000306157	942
ENSP00000011653	ENSP00000308620	964
ENSP00000011653	ENSP00000309945	960
ENSP00000011653	ENSP00000316329	953
ENSP00000011653	ENSP00000319476	965
ENSP00000011653	ENSP00000320084	947
ENSP00000011653	ENSP00000321345	969
ENSP00000011653	ENSP00000324890	999
ENSP00000011653	ENSP00000326010	956
ENSP00000011653	ENSP00000328213	999
ENSP00000011653	ENSP00000330349	957
ENSP00000011653	ENSP00000332049	996
ENSP00000011653	ENSP00000338922	981
ENSP00000011653	ENSP00000343477	955
ENSP00000011653	ENSP00000344192	968
ENSP00000011653	ENSP00000347528	995
ENSP00000011653	ENSP00000350562	967
ENSP00000011653	ENSP00000352656	969
ENSP00000011653	ENSP00000353224	946
ENSP00000011653	ENSP00000354566	956
ENSP00000011653	ENSP00000354932	969
ENSP00000011653	ENSP00000356024	970
ENSP00000011653	ENSP00000356066	968
ENSP00000011653	ENSP00000356346	999
ENSP00000011653	ENSP00000356834	997
ENSP00000011653	ENSP00000357411	945
ENSP00000011653	ENSP00000357656	984
ENSP00000011653	ENSP00000359663	993
ENSP00000011653	ENSP00000360942	968
ENSP00000011653	ENSP00000362369	954
ENSP00000011653	ENSP00000363286	952
ENSP00000011653	ENSP00000363548	987
ENSP00000011653	ENSP00000363571	966
ENSP00000011653	ENSP00000364080	984
ENSP00000011653	ENSP00000364898	970
ENSP00000011653	ENSP00000365369	994
ENSP00000011653	ENSP00000365402	958
ENSP00000011653	ENSP00000368083	963
ENSP00000011653	ENSP00000368538	948
ENSP00000011653	ENSP00000368632	958
ENSP00000011653	ENSP00000369293	989
ENSP00000011653	ENSP00000369867	965
ENSP00000011653	ENSP00000371067	947
ENSP00000011653	ENSP00000372607	941
ENSP00000011653	ENSP00000372819	965
ENSP00000011653	ENSP00000373562	987
ENSP00000011653	ENSP00000374905	984
ENSP00000011684	ENSP00000356041	956
ENSP00000013125	ENSP00000346300	943
ENSP00000013125	ENSP00000352685	960
ENSP00000013894	ENSP00000300055	998
ENSP00000013894	ENSP00000337701	992
ENSP00000020945	ENSP00000268794	996
ENSP00000020945	ENSP00000343052	942
ENSP00000020945	ENSP00000354130	946
ENSP00000020945	ENSP00000370749	956
ENSP00000035383	ENSP00000319060	973
ENSP00000035383	ENSP00000371892	975
ENSP00000038176	ENSP00000162749	996
ENSP00000038176	ENSP00000258052	984
ENSP00000038176	ENSP00000374249	965
ENSP00000044462	ENSP00000216455	999
ENSP00000044462	ENSP00000223321	999
ENSP00000044462	ENSP00000225426	989
ENSP00000044462	ENSP00000259457	981
ENSP00000044462	ENSP00000261479	998
ENSP00000044462	ENSP00000262193	991
ENSP00000044462	ENSP00000270586	981
ENSP00000044462	ENSP00000271308	981
ENSP00000044462	ENSP00000290541	993
ENSP00000044462	ENSP00000315309	999
ENSP00000044462	ENSP00000344818	943
ENSP00000044462	ENSP00000351314	942
ENSP00000044462	ENSP00000355325	970
ENSP00000044462	ENSP00000357876	946
ENSP00000044462	ENSP00000359910	999
ENSP00000044462	ENSP00000362337	995
ENSP00000046794	ENSP00000231189	999
ENSP00000046794	ENSP00000263125	950
ENSP00000046794	ENSP00000264033	998
ENSP00000046794	ENSP00000264972	999
ENSP00000046794	ENSP00000288986	998
ENSP00000046794	ENSP00000292144	948
ENSP00000046794	ENSP00000300692	948
ENSP00000046794	ENSP00000302269	999
ENSP00000046794	ENSP00000309945	960
ENSP00000046794	ENSP00000314458	955
ENSP00000046794	ENSP00000326010	997
ENSP00000046794	ENSP00000328213	999
ENSP00000046794	ENSP00000339007	999
ENSP00000046794	ENSP00000339186	999
ENSP00000046794	ENSP00000346300	956
ENSP00000046794	ENSP00000352336	951
ENSP00000046794	ENSP00000352637	978
ENSP00000046794	ENSP00000356834	992
ENSP00000046794	ENSP00000362369	975
ENSP00000046794	ENSP00000364898	996
ENSP00000046794	ENSP00000370926	976
ENSP00000052754	ENSP00000221930	999
ENSP00000052754	ENSP00000225964	990
ENSP00000052754	ENSP00000250160	954
ENSP00000052754	ENSP00000260950	946
ENSP00000052754	ENSP00000263341	943
ENSP00000052754	ENSP00000275493	993
ENSP00000052754	ENSP00000323534	986
ENSP00000052754	ENSP00000347458	973
ENSP00000052754	ENSP00000351807	986
ENSP00000052754	ENSP00000355896	981
ENSP00000052754	ENSP00000356954	949
ENSP00000052754	ENSP00000361366	941
ENSP00000054661	ENSP00000355995	961
ENSP00000054666	ENSP00000249647	999
ENSP00000054666	ENSP00000254976	974
ENSP00000054666	ENSP00000298316	944
ENSP00000054666	ENSP00000317714	999
ENSP00000054666	ENSP00000370163	956
ENSP00000071246	ENSP00000226730	940
ENSP00000071246	ENSP00000367090	991
ENSP00000071246	ENSP00000367207	951
ENSP00000071246	ENSP00000370343	979
ENSP00000071246	ENSP00000370542	980
ENSP00000072516	ENSP00000233946	948
ENSP00000072516	ENSP00000256458	980
ENSP00000072516	ENSP00000263339	992
ENSP00000072516	ENSP00000263341	991
ENSP00000072516	ENSP00000323890	979
ENSP00000072516	ENSP00000330959	942
ENSP00000072516	ENSP00000349096	955
ENSP00000072516	ENSP00000358997	996
ENSP00000072516	ENSP00000371646	962
ENSP00000078429	ENSP00000248419	960
ENSP00000078429	ENSP00000315011	989
ENSP00000078429	ENSP00000366416	994
ENSP00000085219	ENSP00000221972	982
ENSP00000085219	ENSP00000262539	968
ENSP00000085219	ENSP00000292807	979
ENSP00000085219	ENSP00000313419	948
ENSP00000085219	ENSP00000326010	999
ENSP00000085219	ENSP00000352637	999
ENSP00000085219	ENSP00000356346	999
ENSP00000085219	ENSP00000364898	982
ENSP00000157812	ENSP00000217958	999
ENSP00000157812	ENSP00000219313	985
ENSP00000157812	ENSP00000261303	953
ENSP00000157812	ENSP00000261712	964
ENSP00000157812	ENSP00000292644	985
ENSP00000157812	ENSP00000295901	943
ENSP00000157812	ENSP00000298852	984
ENSP00000157812	ENSP00000309474	983
ENSP00000157812	ENSP00000310129	957
ENSP00000157812	ENSP00000310572	976
ENSP00000157812	ENSP00000344818	943
ENSP00000157812	ENSP00000357876	978
ENSP00000158762	ENSP00000298316	972
ENSP00000158762	ENSP00000370163	940
ENSP00000160262	ENSP00000231449	948
ENSP00000160262	ENSP00000347279	981
ENSP00000160262	ENSP00000349252	999
ENSP00000160262	ENSP00000353408	992
ENSP00000162023	ENSP00000225983	977
ENSP00000162023	ENSP00000229794	963
ENSP00000162023	ENSP00000250003	973
ENSP00000162023	ENSP00000262069	947
ENSP00000162023	ENSP00000263119	998
ENSP00000162023	ENSP00000299612	990
ENSP00000162330	ENSP00000206249	997
ENSP00000162330	ENSP00000228307	998
ENSP00000162330	ENSP00000248594	998
ENSP00000162330	ENSP00000262539	952
ENSP00000162330	ENSP00000263967	948
ENSP00000162330	ENSP00000264033	970
ENSP00000162330	ENSP00000274335	980
ENSP00000162330	ENSP00000280333	986
ENSP00000162330	ENSP00000288986	976
ENSP00000162330	ENSP00000300574	999
ENSP00000162330	ENSP00000301396	956
ENSP00000162330	ENSP00000316029	967
ENSP00000162330	ENSP00000323534	980
ENSP00000162330	ENSP00000332816	999
ENSP00000162330	ENSP00000338543	952
ENSP00000162330	ENSP00000339007	967
ENSP00000162330	ENSP00000341189	999
ENSP00000162330	ENSP00000346300	999
ENSP00000162330	ENSP00000352637	966
ENSP00000162330	ENSP00000357656	991
ENSP00000162330	ENSP00000360683	999
ENSP00000162330	ENSP00000361423	950
ENSP00000162330	ENSP00000362659	999
ENSP00000162330	ENSP00000363291	990
ENSP00000162330	ENSP00000364094	960
ENSP00000162749	ENSP00000216160	982
ENSP00000162749	ENSP00000216797	995
ENSP00000162749	ENSP00000218388	952
ENSP00000162749	ENSP00000220751	979
ENSP00000162749	ENSP00000226574	993
ENSP00000162749	ENSP00000226730	949
ENSP00000162749	ENSP00000227758	998
ENSP00000162749	ENSP00000229135	967
ENSP00000162749	ENSP00000229214	940
ENSP00000162749	ENSP00000231449	992
ENSP00000162749	ENSP00000237289	977
ENSP00000162749	ENSP00000258052	979
ENSP00000162749	ENSP00000258743	993
ENSP00000162749	ENSP00000263339	953
ENSP00000162749	ENSP00000263341	993
ENSP00000162749	ENSP00000263464	998
ENSP00000162749	ENSP00000264832	990
ENSP00000162749	ENSP00000283635	940
ENSP00000162749	ENSP00000286186	989
ENSP00000162749	ENSP00000287322	999
ENSP00000162749	ENSP00000288319	993
ENSP00000162749	ENSP00000293826	992
ENSP00000162749	ENSP00000294066	984
ENSP00000162749	ENSP00000294423	979
ENSP00000162749	ENSP00000294728	960
ENSP00000162749	ENSP00000301838	999
ENSP00000162749	ENSP00000306512	944
ENSP00000162749	ENSP00000308928	991
ENSP00000162749	ENSP00000310933	978
ENSP00000162749	ENSP00000311032	990
ENSP00000162749	ENSP00000311508	983
ENSP00000162749	ENSP00000312455	980
ENSP00000162749	ENSP00000312664	993
ENSP00000162749	ENSP00000318822	965
ENSP00000162749	ENSP00000323890	954
ENSP00000162749	ENSP00000327647	993
ENSP00000162749	ENSP00000332468	965
ENSP00000162749	ENSP00000336825	956
ENSP00000162749	ENSP00000337853	992
ENSP00000162749	ENSP00000338543	949
ENSP00000162749	ENSP00000339151	999
ENSP00000162749	ENSP00000340409	955
ENSP00000162749	ENSP00000341268	999
ENSP00000162749	ENSP00000344192	942
ENSP00000162749	ENSP00000351273	997
ENSP00000162749	ENSP00000351908	974
ENSP00000162749	ENSP00000352685	986
ENSP00000162749	ENSP00000354394	997
ENSP00000162749	ENSP00000356066	964
ENSP00000162749	ENSP00000356426	963
ENSP00000162749	ENSP00000356694	970
ENSP00000162749	ENSP00000358622	997
ENSP00000162749	ENSP00000359424	997
ENSP00000162749	ENSP00000361405	977
ENSP00000162749	ENSP00000362994	998
ENSP00000162749	ENSP00000363089	968
ENSP00000162749	ENSP00000363291	985
ENSP00000162749	ENSP00000365303	999
ENSP00000162749	ENSP00000365839	965
ENSP00000162749	ENSP00000366977	948
ENSP00000162749	ENSP00000369248	981
ENSP00000162749	ENSP00000369773	999
ENSP00000162749	ENSP00000374249	973
ENSP00000164227	ENSP00000221452	989
ENSP00000164227	ENSP00000226574	999
ENSP00000164227	ENSP00000295025	992
ENSP00000164227	ENSP00000308928	973
ENSP00000164227	ENSP00000311508	994
ENSP00000164227	ENSP00000337001	999
ENSP00000164227	ENSP00000357656	951
ENSP00000164227	ENSP00000359531	941
ENSP00000164227	ENSP00000368571	968
ENSP00000168712	ENSP00000228644	940
ENSP00000168712	ENSP00000245451	992
ENSP00000168712	ENSP00000259915	967
ENSP00000168712	ENSP00000275493	950
ENSP00000168712	ENSP00000297261	993
ENSP00000168712	ENSP00000311337	999
ENSP00000168712	ENSP00000323588	971
ENSP00000168712	ENSP00000333090	999
ENSP00000168712	ENSP00000354170	999
ENSP00000168712	ENSP00000360340	945
ENSP00000168712	ENSP00000366412	999
ENSP00000170630	ENSP00000216223	941
ENSP00000170630	ENSP00000222246	998
ENSP00000170630	ENSP00000229135	961
ENSP00000170630	ENSP00000231228	944
ENSP00000170630	ENSP00000231449	999
ENSP00000170630	ENSP00000243213	983
ENSP00000170630	ENSP00000244174	940
ENSP00000170630	ENSP00000264818	940
ENSP00000170630	ENSP00000276110	999
ENSP00000170630	ENSP00000276420	968
ENSP00000170630	ENSP00000294423	998
ENSP00000170630	ENSP00000300134	999
ENSP00000170630	ENSP00000304895	983
ENSP00000170630	ENSP00000305133	979
ENSP00000170630	ENSP00000326010	993
ENSP00000170630	ENSP00000329418	953
ENSP00000170630	ENSP00000331504	974
ENSP00000170630	ENSP00000352575	960
ENSP00000170630	ENSP00000356066	956
ENSP00000170630	ENSP00000356713	950
ENSP00000170630	ENSP00000357432	992
ENSP00000170630	ENSP00000360730	999
ENSP00000170630	ENSP00000365016	993
ENSP00000170630	ENSP00000368083	999
ENSP00000170630	ENSP00000369293	969
ENSP00000170630	ENSP00000371067	989
ENSP00000171000	ENSP00000250559	988
ENSP00000171000	ENSP00000270202	956
ENSP00000171000	ENSP00000280979	954
ENSP00000171000	ENSP00000348786	996
ENSP00000171111	ENSP00000264414	953
ENSP00000171111	ENSP00000319788	986
ENSP00000171111	ENSP00000321503	942
ENSP00000171111	ENSP00000346591	953
ENSP00000171111	ENSP00000354279	999
ENSP00000171887	ENSP00000316029	948
ENSP00000171887	ENSP00000341189	978
ENSP00000171887	ENSP00000362659	969
ENSP00000171887	ENSP00000364094	962
ENSP00000172229	ENSP00000220751	975
ENSP00000172229	ENSP00000239938	954
ENSP00000172229	ENSP00000256637	999
ENSP00000172229	ENSP00000258052	949
ENSP00000172229	ENSP00000262395	985
ENSP00000172229	ENSP00000301411	998
ENSP00000172229	ENSP00000311032	967
ENSP00000172229	ENSP00000318472	950
ENSP00000172229	ENSP00000320002	999
ENSP00000172229	ENSP00000326366	942
ENSP00000172229	ENSP00000328738	999
ENSP00000172229	ENSP00000332643	999
ENSP00000172229	ENSP00000337853	996
ENSP00000172229	ENSP00000341268	947
ENSP00000172229	ENSP00000351486	999
ENSP00000172229	ENSP00000352157	945
ENSP00000172229	ENSP00000354207	997
ENSP00000172229	ENSP00000354222	951
ENSP00000172229	ENSP00000355370	954
ENSP00000172229	ENSP00000357432	998
ENSP00000172229	ENSP00000358525	999
ENSP00000172229	ENSP00000359719	961
ENSP00000172229	ENSP00000362369	958
ENSP00000172229	ENSP00000363291	978
ENSP00000172229	ENSP00000364847	997
ENSP00000172229	ENSP00000365387	999
ENSP00000172229	ENSP00000367830	942
ENSP00000173229	ENSP00000304501	946
ENSP00000176183	ENSP00000207636	943
ENSP00000176183	ENSP00000261707	966
ENSP00000176183	ENSP00000320002	941
ENSP00000176195	ENSP00000287641	971
ENSP00000176195	ENSP00000331358	974
ENSP00000176195	ENSP00000331746	954
ENSP00000176195	ENSP00000350005	947
ENSP00000176195	ENSP00000353198	956
ENSP00000176195	ENSP00000356213	964
ENSP00000176195	ENSP00000364647	947
ENSP00000177694	ENSP00000221270	978
ENSP00000177694	ENSP00000221847	955
ENSP00000177694	ENSP00000226730	941
ENSP00000177694	ENSP00000229135	999
ENSP00000177694	ENSP00000231228	994
ENSP00000177694	ENSP00000231449	992
ENSP00000177694	ENSP00000262345	994
ENSP00000177694	ENSP00000263379	957
ENSP00000177694	ENSP00000264657	941
ENSP00000177694	ENSP00000264818	949
ENSP00000177694	ENSP00000280357	970
ENSP00000177694	ENSP00000283635	946
ENSP00000177694	ENSP00000300134	960
ENSP00000177694	ENSP00000303231	988
ENSP00000177694	ENSP00000318142	973
ENSP00000177694	ENSP00000344192	948
ENSP00000177694	ENSP00000354394	999
ENSP00000177694	ENSP00000356066	955
ENSP00000177694	ENSP00000362795	950
ENSP00000177694	ENSP00000365369	957
ENSP00000177694	ENSP00000368632	966
ENSP00000177694	ENSP00000369552	957
ENSP00000177694	ENSP00000371067	947
ENSP00000180166	ENSP00000261349	948
ENSP00000180166	ENSP00000311337	972
ENSP00000180166	ENSP00000354170	951
ENSP00000180166	ENSP00000366412	950
ENSP00000181383	ENSP00000308938	944
ENSP00000181383	ENSP00000374561	966
ENSP00000187830	ENSP00000280200	998
ENSP00000188403	ENSP00000254227	999
ENSP00000188403	ENSP00000257555	950
ENSP00000188403	ENSP00000263817	977
ENSP00000188403	ENSP00000300651	990
ENSP00000188403	ENSP00000301645	994
ENSP00000188403	ENSP00000310721	943
ENSP00000188403	ENSP00000348551	960
ENSP00000188403	ENSP00000348749	989
ENSP00000188403	ENSP00000363868	963
ENSP00000188403	ENSP00000370956	946
ENSP00000191922	ENSP00000261799	990
ENSP00000191922	ENSP00000263967	972
ENSP00000191922	ENSP00000279230	993
ENSP00000191922	ENSP00000316136	980
ENSP00000191922	ENSP00000342830	949
ENSP00000191922	ENSP00000351659	996
ENSP00000191922	ENSP00000356041	998
ENSP00000191922	ENSP00000356832	993
ENSP00000191922	ENSP00000361021	996
ENSP00000191922	ENSP00000372237	993
ENSP00000193403	ENSP00000268794	955
ENSP00000193403	ENSP00000347190	986
ENSP00000193403	ENSP00000364094	941
ENSP00000194530	ENSP00000258418	994
ENSP00000194530	ENSP00000324856	957
ENSP00000194530	ENSP00000348113	960
ENSP00000196968	ENSP00000216465	977
ENSP00000196968	ENSP00000216951	943
ENSP00000196968	ENSP00000222982	978
ENSP00000196968	ENSP00000248923	958
ENSP00000196968	ENSP00000248935	993
ENSP00000196968	ENSP00000252945	973
ENSP00000196968	ENSP00000260630	973
ENSP00000196968	ENSP00000260682	970
ENSP00000196968	ENSP00000264331	957
ENSP00000196968	ENSP00000265498	972
ENSP00000196968	ENSP00000269305	952
ENSP00000196968	ENSP00000292414	963
ENSP00000196968	ENSP00000314522	945
ENSP00000196968	ENSP00000324648	967
ENSP00000196968	ENSP00000337915	980
ENSP00000196968	ENSP00000342007	981
ENSP00000196968	ENSP00000345023	972
ENSP00000196968	ENSP00000353695	956
ENSP00000196968	ENSP00000354677	940
ENSP00000196968	ENSP00000355802	983
ENSP00000196968	ENSP00000356860	956
ENSP00000196968	ENSP00000358727	976
ENSP00000196968	ENSP00000360372	952
ENSP00000196968	ENSP00000363291	993
ENSP00000196968	ENSP00000364454	974
ENSP00000196968	ENSP00000369050	981
ENSP00000196968	ENSP00000373481	968
ENSP00000199280	ENSP00000346420	951
ENSP00000199280	ENSP00000351805	992
ENSP00000200181	ENSP00000264106	998
ENSP00000200181	ENSP00000264144	988
ENSP00000200181	ENSP00000264741	940
ENSP00000200181	ENSP00000265171	962
ENSP00000200181	ENSP00000267101	951
ENSP00000200181	ENSP00000268794	973
ENSP00000200181	ENSP00000270202	964
ENSP00000200181	ENSP00000284384	973
ENSP00000200181	ENSP00000293379	951
ENSP00000200181	ENSP00000296585	941
ENSP00000200181	ENSP00000317272	970
ENSP00000200181	ENSP00000339007	981
ENSP00000200181	ENSP00000340989	947
ENSP00000200181	ENSP00000341189	974
ENSP00000200181	ENSP00000348384	942
ENSP00000200181	ENSP00000357432	989
ENSP00000200181	ENSP00000361930	952
ENSP00000200181	ENSP00000364042	946
ENSP00000200181	ENSP00000371267	952
ENSP00000200453	ENSP00000224112	960
ENSP00000200453	ENSP00000256383	997
ENSP00000200453	ENSP00000307235	957
ENSP00000200453	ENSP00000336790	955
ENSP00000200453	ENSP00000340671	949
ENSP00000200453	ENSP00000352637	942
ENSP00000200453	ENSP00000355954	943
ENSP00000200676	ENSP00000233242	986
ENSP00000200676	ENSP00000252486	982
ENSP00000200676	ENSP00000299022	953
ENSP00000200676	ENSP00000309572	947
ENSP00000200676	ENSP00000309757	981
ENSP00000200676	ENSP00000364469	997
ENSP00000200676	ENSP00000364494	948
ENSP00000200676	ENSP00000370731	944
ENSP00000201943	ENSP00000222212	985
ENSP00000201943	ENSP00000226021	996
ENSP00000201943	ENSP00000252729	982
ENSP00000201943	ENSP00000262138	970
ENSP00000201943	ENSP00000270458	985
ENSP00000201943	ENSP00000288139	987
ENSP00000201943	ENSP00000349320	989
ENSP00000201943	ENSP00000353362	985
ENSP00000202556	ENSP00000269305	975
ENSP00000202556	ENSP00000312296	942
ENSP00000202788	ENSP00000229794	970
ENSP00000202788	ENSP00000248553	989
ENSP00000202788	ENSP00000333685	971
ENSP00000204604	ENSP00000245451	996
ENSP00000204604	ENSP00000264568	965
ENSP00000204604	ENSP00000283147	966
ENSP00000204604	ENSP00000297261	963
ENSP00000204604	ENSP00000360340	971
ENSP00000204604	ENSP00000361107	965
ENSP00000204604	ENSP00000363708	965
ENSP00000204604	ENSP00000368104	989
ENSP00000204615	ENSP00000228280	960
ENSP00000204615	ENSP00000293328	943
ENSP00000204615	ENSP00000354394	941
ENSP00000204615	ENSP00000357432	969
ENSP00000204615	ENSP00000361548	999
ENSP00000204615	ENSP00000371067	982
ENSP00000205061	ENSP00000264498	962
ENSP00000205061	ENSP00000331736	998
ENSP00000205402	ENSP00000227868	999
ENSP00000205402	ENSP00000280346	998
ENSP00000205402	ENSP00000295266	989
ENSP00000205402	ENSP00000307241	996
ENSP00000205402	ENSP00000318351	998
ENSP00000205402	ENSP00000348062	995
ENSP00000205948	ENSP00000263816	947
ENSP00000205948	ENSP00000308938	953
ENSP00000205948	ENSP00000370731	953
ENSP00000206249	ENSP00000215832	996
ENSP00000206249	ENSP00000219476	941
ENSP00000206249	ENSP00000219548	985
ENSP00000206249	ENSP00000225792	954
ENSP00000206249	ENSP00000227507	995
ENSP00000206249	ENSP00000229794	968
ENSP00000206249	ENSP00000234142	968
ENSP00000206249	ENSP00000235372	969
ENSP00000206249	ENSP00000242057	997
ENSP00000206249	ENSP00000245960	940
ENSP00000206249	ENSP00000250448	971
ENSP00000206249	ENSP00000252542	946
ENSP00000206249	ENSP00000254227	985
ENSP00000206249	ENSP00000260630	980
ENSP00000206249	ENSP00000262033	975
ENSP00000206249	ENSP00000263025	992
ENSP00000206249	ENSP00000263253	997
ENSP00000206249	ENSP00000263879	959
ENSP00000206249	ENSP00000263918	967
ENSP00000206249	ENSP00000263967	946
ENSP00000206249	ENSP00000267974	997
ENSP00000206249	ENSP00000268035	999
ENSP00000206249	ENSP00000268712	941
ENSP00000206249	ENSP00000268794	968
ENSP00000206249	ENSP00000269305	988
ENSP00000206249	ENSP00000269571	991
ENSP00000206249	ENSP00000270202	998
ENSP00000206249	ENSP00000274335	996
ENSP00000206249	ENSP00000275493	995
ENSP00000206249	ENSP00000281321	945
ENSP00000206249	ENSP00000282366	990
ENSP00000206249	ENSP00000291295	942
ENSP00000206249	ENSP00000291527	986
ENSP00000206249	ENSP00000292123	995
ENSP00000206249	ENSP00000297494	992
ENSP00000206249	ENSP00000300651	984
ENSP00000206249	ENSP00000301396	998
ENSP00000206249	ENSP00000302150	966
ENSP00000206249	ENSP00000302665	996
ENSP00000206249	ENSP00000304895	940
ENSP00000206249	ENSP00000310721	953
ENSP00000206249	ENSP00000314522	986
ENSP00000206249	ENSP00000320940	999
ENSP00000206249	ENSP00000323889	994
ENSP00000206249	ENSP00000327213	998
ENSP00000206249	ENSP00000332973	992
ENSP00000206249	ENSP00000333633	994
ENSP00000206249	ENSP00000335153	994
ENSP00000206249	ENSP00000339007	966
ENSP00000206249	ENSP00000339191	980
ENSP00000206249	ENSP00000339527	986
ENSP00000206249	ENSP00000340507	983
ENSP00000206249	ENSP00000341208	983
ENSP00000206249	ENSP00000341551	995
ENSP00000206249	ENSP00000343155	997
ENSP00000206249	ENSP00000343925	963
ENSP00000206249	ENSP00000344456	958
ENSP00000206249	ENSP00000348253	947
ENSP00000206249	ENSP00000348551	986
ENSP00000206249	ENSP00000348610	955
ENSP00000206249	ENSP00000350283	999
ENSP00000206249	ENSP00000350720	983
ENSP00000206249	ENSP00000351894	983
ENSP00000206249	ENSP00000352780	960
ENSP00000206249	ENSP00000357341	965
ENSP00000206249	ENSP00000357432	993
ENSP00000206249	ENSP00000360707	955
ENSP00000206249	ENSP00000361063	999
ENSP00000206249	ENSP00000362649	982
ENSP00000206249	ENSP00000362659	999
ENSP00000206249	ENSP00000362721	942
ENSP00000206249	ENSP00000363200	962
ENSP00000206249	ENSP00000369547	966
ENSP00000206249	ENSP00000369601	960
ENSP00000206249	ENSP00000371502	998
ENSP00000206249	ENSP00000373335	960
ENSP00000206513	ENSP00000287497	951
ENSP00000206513	ENSP00000367799	981
ENSP00000207636	ENSP00000263611	983
ENSP00000207636	ENSP00000306606	968
ENSP00000209665	ENSP00000261733	968
ENSP00000209665	ENSP00000276576	990
ENSP00000209665	ENSP00000332256	963
ENSP00000209665	ENSP00000369647	951
ENSP00000209668	ENSP00000261733	993
ENSP00000209668	ENSP00000276576	992
ENSP00000209668	ENSP00000332256	952
ENSP00000209668	ENSP00000334590	969
ENSP00000209668	ENSP00000345774	942
ENSP00000209668	ENSP00000346827	942
ENSP00000209668	ENSP00000366927	942
ENSP00000209668	ENSP00000369647	955
ENSP00000209728	ENSP00000216122	974
ENSP00000209728	ENSP00000229854	999
ENSP00000209728	ENSP00000234296	999
ENSP00000209728	ENSP00000255465	989
ENSP00000209728	ENSP00000262105	971
ENSP00000209728	ENSP00000263201	973
ENSP00000209728	ENSP00000264156	950
ENSP00000209728	ENSP00000264169	985
ENSP00000209728	ENSP00000264281	998
ENSP00000209728	ENSP00000265056	999
ENSP00000209728	ENSP00000265728	972
ENSP00000209728	ENSP00000266970	999
ENSP00000209728	ENSP00000267163	955
ENSP00000209728	ENSP00000274026	998
ENSP00000209728	ENSP00000274813	953
ENSP00000209728	ENSP00000278916	971
ENSP00000209728	ENSP00000297431	999
ENSP00000209728	ENSP00000301019	999
ENSP00000209728	ENSP00000307288	999
ENSP00000209728	ENSP00000344818	987
ENSP00000209728	ENSP00000345571	989
ENSP00000209728	ENSP00000348902	973
ENSP00000209728	ENSP00000354945	999
ENSP00000209728	ENSP00000355153	999
ENSP00000209728	ENSP00000359443	973
ENSP00000209728	ENSP00000360621	999
ENSP00000209728	ENSP00000362816	999
ENSP00000209728	ENSP00000367207	963
ENSP00000209728	ENSP00000370233	945
ENSP00000211122	ENSP00000248935	942
ENSP00000211122	ENSP00000265498	965
ENSP00000211122	ENSP00000353695	954
ENSP00000211122	ENSP00000356860	953
ENSP00000211122	ENSP00000358727	963
ENSP00000211122	ENSP00000369050	958
ENSP00000211122	ENSP00000373481	952
ENSP00000212015	ENSP00000263253	992
ENSP00000212015	ENSP00000264073	956
ENSP00000212015	ENSP00000264606	968
ENSP00000212015	ENSP00000264867	995
ENSP00000212015	ENSP00000268712	949
ENSP00000212015	ENSP00000269305	998
ENSP00000212015	ENSP00000293288	977
ENSP00000212015	ENSP00000311508	982
ENSP00000212015	ENSP00000320709	947
ENSP00000212015	ENSP00000337127	950
ENSP00000212015	ENSP00000339527	996
ENSP00000212015	ENSP00000352257	973
ENSP00000212015	ENSP00000356694	940
ENSP00000212015	ENSP00000360025	961
ENSP00000212015	ENSP00000363377	974
ENSP00000212015	ENSP00000368880	999
ENSP00000212015	ENSP00000372023	962
ENSP00000212355	ENSP00000221930	995
ENSP00000212355	ENSP00000241416	993
ENSP00000212355	ENSP00000243786	994
ENSP00000212355	ENSP00000266646	971
ENSP00000212355	ENSP00000307046	982
ENSP00000212355	ENSP00000351905	998
ENSP00000212355	ENSP00000355896	996
ENSP00000212355	ENSP00000356954	941
ENSP00000212355	ENSP00000364133	984
ENSP00000212355	ENSP00000370898	989
ENSP00000215071	ENSP00000216407	949
ENSP00000215071	ENSP00000217958	944
ENSP00000215071	ENSP00000219313	962
ENSP00000215071	ENSP00000225426	950
ENSP00000215071	ENSP00000261303	947
ENSP00000215071	ENSP00000261712	986
ENSP00000215071	ENSP00000263639	966
ENSP00000215071	ENSP00000264639	963
ENSP00000215071	ENSP00000290541	942
ENSP00000215071	ENSP00000295901	973
ENSP00000215071	ENSP00000309474	979
ENSP00000215071	ENSP00000310129	984
ENSP00000215071	ENSP00000310572	943
ENSP00000215071	ENSP00000315309	967
ENSP00000215071	ENSP00000333811	959
ENSP00000215071	ENSP00000344818	969
ENSP00000215071	ENSP00000348442	966
ENSP00000215071	ENSP00000355325	971
ENSP00000215071	ENSP00000357876	995
ENSP00000215071	ENSP00000362337	962
ENSP00000215539	ENSP00000233813	998
ENSP00000215539	ENSP00000302665	999
ENSP00000215539	ENSP00000330658	964
ENSP00000215539	ENSP00000370473	998
ENSP00000215539	ENSP00000370731	965
ENSP00000215539	ENSP00000370783	982
ENSP00000215587	ENSP00000215960	999
ENSP00000215587	ENSP00000219252	999
ENSP00000215587	ENSP00000221859	999
ENSP00000215587	ENSP00000230354	974
ENSP00000215587	ENSP00000272645	999
ENSP00000215587	ENSP00000296223	999
ENSP00000215587	ENSP00000301788	999
ENSP00000215587	ENSP00000314949	999
ENSP00000215587	ENSP00000324124	999
ENSP00000215587	ENSP00000342889	999
ENSP00000215587	ENSP00000359531	998
ENSP00000215587	ENSP00000361465	982
ENSP00000215587	ENSP00000370625	999
ENSP00000215659	ENSP00000216117	944
ENSP00000215659	ENSP00000227507	981
ENSP00000215659	ENSP00000228862	943
ENSP00000215659	ENSP00000239223	987
ENSP00000215659	ENSP00000314522	992
ENSP00000215659	ENSP00000319139	946
ENSP00000215659	ENSP00000340820	993
ENSP00000215659	ENSP00000350639	971
ENSP00000215659	ENSP00000351997	973
ENSP00000215727	ENSP00000374561	999
ENSP00000215754	ENSP00000306512	956
ENSP00000215754	ENSP00000329243	941
ENSP00000215754	ENSP00000350512	989
ENSP00000215781	ENSP00000218388	952
ENSP00000215781	ENSP00000225474	961
ENSP00000215781	ENSP00000249075	998
ENSP00000215781	ENSP00000258743	999
ENSP00000215781	ENSP00000263409	999
ENSP00000215781	ENSP00000264498	947
ENSP00000215781	ENSP00000264563	987
ENSP00000215781	ENSP00000264657	961
ENSP00000215781	ENSP00000279804	968
ENSP00000215781	ENSP00000299855	947
ENSP00000215781	ENSP00000306245	942
ENSP00000215781	ENSP00000322788	951
ENSP00000215781	ENSP00000338799	999
ENSP00000215781	ENSP00000339672	950
ENSP00000215781	ENSP00000348170	944
ENSP00000215781	ENSP00000355370	946
ENSP00000215781	ENSP00000361099	945
ENSP00000215781	ENSP00000371067	960
ENSP00000215832	ENSP00000216797	947
ENSP00000215832	ENSP00000222390	962
ENSP00000215832	ENSP00000225577	969
ENSP00000215832	ENSP00000225688	983
ENSP00000215832	ENSP00000226004	999
ENSP00000215832	ENSP00000226522	940
ENSP00000215832	ENSP00000226574	951
ENSP00000215832	ENSP00000226730	995
ENSP00000215832	ENSP00000227507	966
ENSP00000215832	ENSP00000228251	940
ENSP00000215832	ENSP00000228307	986
ENSP00000215832	ENSP00000228862	986
ENSP00000215832	ENSP00000229135	956
ENSP00000215832	ENSP00000229794	959
ENSP00000215832	ENSP00000234160	950
ENSP00000215832	ENSP00000236996	980
ENSP00000215832	ENSP00000239223	998
ENSP00000215832	ENSP00000239938	979
ENSP00000215832	ENSP00000240100	993
ENSP00000215832	ENSP00000250896	996
ENSP00000215832	ENSP00000251849	990
ENSP00000215832	ENSP00000261991	968
ENSP00000215832	ENSP00000262160	977
ENSP00000215832	ENSP00000262948	990
ENSP00000215832	ENSP00000263879	987
ENSP00000215832	ENSP00000263967	941
ENSP00000215832	ENSP00000264110	978
ENSP00000215832	ENSP00000264498	979
ENSP00000215832	ENSP00000264657	997
ENSP00000215832	ENSP00000264661	995
ENSP00000215832	ENSP00000265171	950
ENSP00000215832	ENSP00000265563	945
ENSP00000215832	ENSP00000265717	945
ENSP00000215832	ENSP00000268035	975
ENSP00000215832	ENSP00000268182	967
ENSP00000215832	ENSP00000269305	987
ENSP00000215832	ENSP00000274335	958
ENSP00000215832	ENSP00000275493	974
ENSP00000215832	ENSP00000279488	999
ENSP00000215832	ENSP00000282561	947
ENSP00000215832	ENSP00000288943	993
ENSP00000215832	ENSP00000293328	991
ENSP00000215832	ENSP00000295600	987
ENSP00000215832	ENSP00000296483	998
ENSP00000215832	ENSP00000296871	960
ENSP00000215832	ENSP00000299293	994
ENSP00000215832	ENSP00000302269	971
ENSP00000215832	ENSP00000302486	999
ENSP00000215832	ENSP00000302665	981
ENSP00000215832	ENSP00000303830	992
ENSP00000215832	ENSP00000304895	992
ENSP00000215832	ENSP00000305416	941
ENSP00000215832	ENSP00000305769	978
ENSP00000215832	ENSP00000306124	970
ENSP00000215832	ENSP00000306245	995
ENSP00000215832	ENSP00000309116	999
ENSP00000215832	ENSP00000311508	951
ENSP00000215832	ENSP00000312286	951
ENSP00000215832	ENSP00000314522	996
ENSP00000215832	ENSP00000316694	983
ENSP00000215832	ENSP00000322049	943
ENSP00000215832	ENSP00000324578	997
ENSP00000215832	ENSP00000328213	990
ENSP00000215832	ENSP00000328813	946
ENSP00000215832	ENSP00000329357	960
ENSP00000215832	ENSP00000329623	996
ENSP00000215832	ENSP00000330237	960
ENSP00000215832	ENSP00000331602	969
ENSP00000215832	ENSP00000332973	976
ENSP00000215832	ENSP00000334458	959
ENSP00000215832	ENSP00000335153	970
ENSP00000215832	ENSP00000339007	999
ENSP00000215832	ENSP00000339605	999
ENSP00000215832	ENSP00000339992	955
ENSP00000215832	ENSP00000340944	990
ENSP00000215832	ENSP00000341189	964
ENSP00000215832	ENSP00000341208	999
ENSP00000215832	ENSP00000341551	953
ENSP00000215832	ENSP00000343959	991
ENSP00000215832	ENSP00000345281	964
ENSP00000215832	ENSP00000346279	978
ENSP00000215832	ENSP00000348273	986
ENSP00000215832	ENSP00000348749	964
ENSP00000215832	ENSP00000351273	974
ENSP00000215832	ENSP00000351342	965
ENSP00000215832	ENSP00000351410	945
ENSP00000215832	ENSP00000352121	947
ENSP00000215832	ENSP00000353199	958
ENSP00000215832	ENSP00000353344	962
ENSP00000215832	ENSP00000353415	945
ENSP00000215832	ENSP00000354222	974
ENSP00000215832	ENSP00000354394	984
ENSP00000215832	ENSP00000355832	996
ENSP00000215832	ENSP00000356436	980
ENSP00000215832	ENSP00000356438	973
ENSP00000215832	ENSP00000356441	945
ENSP00000215832	ENSP00000357055	992
ENSP00000215832	ENSP00000357432	993
ENSP00000215832	ENSP00000358525	980
ENSP00000215832	ENSP00000358596	995
ENSP00000215832	ENSP00000359186	986
ENSP00000215832	ENSP00000360707	996
ENSP00000215832	ENSP00000361014	968
ENSP00000215832	ENSP00000361626	953
ENSP00000215832	ENSP00000362014	991
ENSP00000215832	ENSP00000362109	970
ENSP00000215832	ENSP00000363277	998
ENSP00000215832	ENSP00000363291	965
ENSP00000215832	ENSP00000363548	954
ENSP00000215832	ENSP00000363822	977
ENSP00000215832	ENSP00000365073	947
ENSP00000215832	ENSP00000366184	999
ENSP00000215832	ENSP00000367207	997
ENSP00000215832	ENSP00000368683	995
ENSP00000215832	ENSP00000368884	996
ENSP00000215832	ENSP00000370898	968
ENSP00000215832	ENSP00000373382	953
ENSP00000215832	ENSP00000373852	941
ENSP00000215885	ENSP00000261659	942
ENSP00000215885	ENSP00000312286	962
ENSP00000215885	ENSP00000356436	940
ENSP00000215885	ENSP00000356438	955
ENSP00000215885	ENSP00000364246	988
ENSP00000215885	ENSP00000364249	945
ENSP00000215885	ENSP00000364252	951
ENSP00000215886	ENSP00000365303	943
ENSP00000215909	ENSP00000262776	945
ENSP00000215909	ENSP00000353238	967
ENSP00000215909	ENSP00000356346	969
ENSP00000215960	ENSP00000219252	999
ENSP00000215960	ENSP00000221481	956
ENSP00000215960	ENSP00000221859	999
ENSP00000215960	ENSP00000230354	967
ENSP00000215960	ENSP00000256443	942
ENSP00000215960	ENSP00000272645	996
ENSP00000215960	ENSP00000296223	997
ENSP00000215960	ENSP00000301788	999
ENSP00000215960	ENSP00000314949	999
ENSP00000215960	ENSP00000324124	999
ENSP00000215960	ENSP00000342889	999
ENSP00000215960	ENSP00000359531	979
ENSP00000215960	ENSP00000361465	973
ENSP00000215960	ENSP00000362362	958
ENSP00000215960	ENSP00000365275	946
ENSP00000215960	ENSP00000369447	942
ENSP00000215960	ENSP00000370625	999
ENSP00000216099	ENSP00000233242	944
ENSP00000216117	ENSP00000229794	991
ENSP00000216117	ENSP00000258743	963
ENSP00000216117	ENSP00000263368	960
ENSP00000216117	ENSP00000265302	976
ENSP00000216117	ENSP00000265523	944
ENSP00000216117	ENSP00000269280	952
ENSP00000216117	ENSP00000270202	986
ENSP00000216117	ENSP00000306245	990
ENSP00000216117	ENSP00000314522	994
ENSP00000216117	ENSP00000327251	971
ENSP00000216117	ENSP00000332415	953
ENSP00000216117	ENSP00000338018	995
ENSP00000216117	ENSP00000339399	942
ENSP00000216117	ENSP00000354279	972
ENSP00000216117	ENSP00000356066	966
ENSP00000216117	ENSP00000361099	955
ENSP00000216117	ENSP00000362513	941
ENSP00000216117	ENSP00000364858	953
ENSP00000216122	ENSP00000229854	999
ENSP00000216122	ENSP00000234296	999
ENSP00000216122	ENSP00000262105	980
ENSP00000216122	ENSP00000263201	997
ENSP00000216122	ENSP00000264156	985
ENSP00000216122	ENSP00000265056	999
ENSP00000216122	ENSP00000265728	971
ENSP00000216122	ENSP00000297431	999
ENSP00000216122	ENSP00000307288	999
ENSP00000216122	ENSP00000354945	966
ENSP00000216122	ENSP00000355153	999
ENSP00000216122	ENSP00000359443	999
ENSP00000216122	ENSP00000360532	999
ENSP00000216122	ENSP00000360621	999
ENSP00000216133	ENSP00000355153	956
ENSP00000216160	ENSP00000216797	954
ENSP00000216160	ENSP00000221930	951
ENSP00000216160	ENSP00000226574	949
ENSP00000216160	ENSP00000229794	998
ENSP00000216160	ENSP00000262158	989
ENSP00000216160	ENSP00000262445	963
ENSP00000216160	ENSP00000263339	968
ENSP00000216160	ENSP00000264568	941
ENSP00000216160	ENSP00000264777	950
ENSP00000216160	ENSP00000311508	949
ENSP00000216160	ENSP00000312988	953
ENSP00000216160	ENSP00000316176	979
ENSP00000216160	ENSP00000319139	990
ENSP00000216160	ENSP00000323890	966
ENSP00000216160	ENSP00000333685	996
ENSP00000216160	ENSP00000337001	942
ENSP00000216160	ENSP00000337853	999
ENSP00000216160	ENSP00000339151	984
ENSP00000216160	ENSP00000341268	966
ENSP00000216160	ENSP00000344166	971
ENSP00000216160	ENSP00000351997	979
ENSP00000216160	ENSP00000354927	964
ENSP00000216160	ENSP00000356426	999
ENSP00000216160	ENSP00000358335	999
ENSP00000216160	ENSP00000358622	971
ENSP00000216160	ENSP00000358997	975
ENSP00000216160	ENSP00000359424	963
ENSP00000216160	ENSP00000360242	999
ENSP00000216160	ENSP00000361107	985
ENSP00000216160	ENSP00000363291	986
ENSP00000216160	ENSP00000364133	985
ENSP00000216160	ENSP00000369773	951
ENSP00000216180	ENSP00000238983	940
ENSP00000216180	ENSP00000261292	946
ENSP00000216180	ENSP00000298771	940
ENSP00000216180	ENSP00000299022	945
ENSP00000216180	ENSP00000358223	945
ENSP00000216180	ENSP00000361151	945
ENSP00000216180	ENSP00000370731	943
ENSP00000216200	ENSP00000265431	969
ENSP00000216200	ENSP00000350928	943
ENSP00000216223	ENSP00000222246	997
ENSP00000216223	ENSP00000226730	999
ENSP00000216223	ENSP00000231449	958
ENSP00000216223	ENSP00000264657	981
ENSP00000216223	ENSP00000274335	959
ENSP00000216223	ENSP00000276110	999
ENSP00000216223	ENSP00000278385	959
ENSP00000216223	ENSP00000283635	995
ENSP00000216223	ENSP00000292144	940
ENSP00000216223	ENSP00000293328	967
ENSP00000216223	ENSP00000294423	999
ENSP00000216223	ENSP00000296545	999
ENSP00000216223	ENSP00000324890	966
ENSP00000216223	ENSP00000328207	974
ENSP00000216223	ENSP00000328213	998
ENSP00000216223	ENSP00000329418	966
ENSP00000216223	ENSP00000330341	974
ENSP00000216223	ENSP00000338922	954
ENSP00000216223	ENSP00000339007	967
ENSP00000216223	ENSP00000341208	971
ENSP00000216223	ENSP00000348042	960
ENSP00000216223	ENSP00000354394	991
ENSP00000216223	ENSP00000357432	995
ENSP00000216223	ENSP00000357656	974
ENSP00000216223	ENSP00000362305	956
ENSP00000216223	ENSP00000364898	970
ENSP00000216223	ENSP00000365230	964
ENSP00000216223	ENSP00000367207	965
ENSP00000216223	ENSP00000369293	999
ENSP00000216223	ENSP00000369312	991
ENSP00000216223	ENSP00000371067	973
ENSP00000216223	ENSP00000371982	962
ENSP00000216225	ENSP00000231487	999
ENSP00000216225	ENSP00000256474	992
ENSP00000216225	ENSP00000262306	995
ENSP00000216225	ENSP00000264414	975
ENSP00000216225	ENSP00000265348	998
ENSP00000216225	ENSP00000284811	971
ENSP00000216225	ENSP00000311080	999
ENSP00000216225	ENSP00000311083	962
ENSP00000216225	ENSP00000326804	999
ENSP00000216225	ENSP00000338018	950
ENSP00000216225	ENSP00000359206	959
ENSP00000216225	ENSP00000363881	998
ENSP00000216225	ENSP00000374300	990
ENSP00000216254	ENSP00000331897	984
ENSP00000216254	ENSP00000337127	943
ENSP00000216254	ENSP00000342056	990
ENSP00000216254	ENSP00000366482	958
ENSP00000216336	ENSP00000260356	959
ENSP00000216336	ENSP00000321326	955
ENSP00000216336	ENSP00000344419	941
ENSP00000216336	ENSP00000370542	942
ENSP00000216392	ENSP00000261195	945
ENSP00000216392	ENSP00000264326	942
ENSP00000216392	ENSP00000309020	953
ENSP00000216392	ENSP00000313504	960
ENSP00000216392	ENSP00000338703	954
ENSP00000216392	ENSP00000369274	978
ENSP00000216407	ENSP00000216455	957
ENSP00000216407	ENSP00000217958	958
ENSP00000216407	ENSP00000231487	950
ENSP00000216407	ENSP00000261712	947
ENSP00000216407	ENSP00000261817	993
ENSP00000216407	ENSP00000263639	946
ENSP00000216407	ENSP00000264639	947
ENSP00000216407	ENSP00000295901	966
ENSP00000216407	ENSP00000309474	947
ENSP00000216407	ENSP00000310129	958
ENSP00000216407	ENSP00000310572	989
ENSP00000216407	ENSP00000333811	953
ENSP00000216407	ENSP00000344818	949
ENSP00000216407	ENSP00000348442	942
ENSP00000216407	ENSP00000357876	987
ENSP00000216407	ENSP00000359910	960
ENSP00000216407	ENSP00000362337	953
ENSP00000216455	ENSP00000223321	999
ENSP00000216455	ENSP00000225426	987
ENSP00000216455	ENSP00000259457	980
ENSP00000216455	ENSP00000261479	999
ENSP00000216455	ENSP00000261817	954
ENSP00000216455	ENSP00000262193	995
ENSP00000216455	ENSP00000270586	981
ENSP00000216455	ENSP00000271308	952
ENSP00000216455	ENSP00000290541	980
ENSP00000216455	ENSP00000292644	964
ENSP00000216455	ENSP00000310129	954
ENSP00000216455	ENSP00000315309	999
ENSP00000216455	ENSP00000333811	955
ENSP00000216455	ENSP00000351314	970
ENSP00000216455	ENSP00000355325	999
ENSP00000216455	ENSP00000357876	967
ENSP00000216455	ENSP00000359910	998
ENSP00000216455	ENSP00000362337	993
ENSP00000216455	ENSP00000362816	960
ENSP00000216465	ENSP00000216951	960
ENSP00000216465	ENSP00000354357	962
ENSP00000216465	ENSP00000354677	941
ENSP00000216465	ENSP00000356860	944
ENSP00000216465	ENSP00000358827	969
ENSP00000216465	ENSP00000358838	970
ENSP00000216465	ENSP00000358845	985
ENSP00000216605	ENSP00000264090	951
ENSP00000216605	ENSP00000315644	974
ENSP00000216605	ENSP00000318868	991
ENSP00000216605	ENSP00000333667	948
ENSP00000216605	ENSP00000343033	949
ENSP00000216605	ENSP00000355535	984
ENSP00000216605	ENSP00000365767	983
ENSP00000216612	ENSP00000270202	998
ENSP00000216612	ENSP00000305873	961
ENSP00000216612	ENSP00000309428	993
ENSP00000216612	ENSP00000348197	947
ENSP00000216639	ENSP00000269305	992
ENSP00000216639	ENSP00000314522	958
ENSP00000216639	ENSP00000361275	964
ENSP00000216714	ENSP00000263253	940
ENSP00000216714	ENSP00000265421	995
ENSP00000216714	ENSP00000267918	953
ENSP00000216714	ENSP00000269305	992
ENSP00000216714	ENSP00000305480	998
ENSP00000216714	ENSP00000363641	965
ENSP00000216714	ENSP00000368438	994
ENSP00000216714	ENSP00000370795	949
ENSP00000216727	ENSP00000250003	978
ENSP00000216727	ENSP00000364647	982
ENSP00000216780	ENSP00000236996	968
ENSP00000216780	ENSP00000265436	944
ENSP00000216780	ENSP00000302665	944
ENSP00000216780	ENSP00000347900	982
ENSP00000216780	ENSP00000360707	967
ENSP00000216780	ENSP00000364647	953
ENSP00000216780	ENSP00000368880	966
ENSP00000216780	ENSP00000370731	988
ENSP00000216780	ENSP00000374159	947
ENSP00000216797	ENSP00000221452	996
ENSP00000216797	ENSP00000226574	999
ENSP00000216797	ENSP00000227507	966
ENSP00000216797	ENSP00000228534	962
ENSP00000216797	ENSP00000229794	965
ENSP00000216797	ENSP00000231228	950
ENSP00000216797	ENSP00000262506	949
ENSP00000216797	ENSP00000263025	980
ENSP00000216797	ENSP00000263253	959
ENSP00000216797	ENSP00000263341	951
ENSP00000216797	ENSP00000263464	980
ENSP00000216797	ENSP00000263967	940
ENSP00000216797	ENSP00000265094	983
ENSP00000216797	ENSP00000269305	989
ENSP00000216797	ENSP00000271015	967
ENSP00000216797	ENSP00000274335	981
ENSP00000216797	ENSP00000284384	965
ENSP00000216797	ENSP00000293272	976
ENSP00000216797	ENSP00000293288	964
ENSP00000216797	ENSP00000295025	999
ENSP00000216797	ENSP00000302967	992
ENSP00000216797	ENSP00000307109	944
ENSP00000216797	ENSP00000311508	999
ENSP00000216797	ENSP00000312988	942
ENSP00000216797	ENSP00000316176	942
ENSP00000216797	ENSP00000319279	940
ENSP00000216797	ENSP00000326804	964
ENSP00000216797	ENSP00000327251	947
ENSP00000216797	ENSP00000328088	952
ENSP00000216797	ENSP00000328213	998
ENSP00000216797	ENSP00000331602	961
ENSP00000216797	ENSP00000337853	994
ENSP00000216797	ENSP00000339151	999
ENSP00000216797	ENSP00000344818	999
ENSP00000216797	ENSP00000347695	973
ENSP00000216797	ENSP00000348551	957
ENSP00000216797	ENSP00000349909	987
ENSP00000216797	ENSP00000354158	987
ENSP00000216797	ENSP00000356087	956
ENSP00000216797	ENSP00000356426	966
ENSP00000216797	ENSP00000356438	970
ENSP00000216797	ENSP00000358335	944
ENSP00000216797	ENSP00000358622	999
ENSP00000216797	ENSP00000358997	985
ENSP00000216797	ENSP00000359206	997
ENSP00000216797	ENSP00000359424	999
ENSP00000216797	ENSP00000361405	965
ENSP00000216797	ENSP00000362649	984
ENSP00000216797	ENSP00000362659	983
ENSP00000216797	ENSP00000363919	944
ENSP00000216797	ENSP00000364898	948
ENSP00000216797	ENSP00000367830	959
ENSP00000216797	ENSP00000368453	969
ENSP00000216797	ENSP00000368571	942
ENSP00000216797	ENSP00000369773	978
ENSP00000216797	ENSP00000370898	959
ENSP00000216797	ENSP00000371067	981
ENSP00000216797	ENSP00000371400	980
ENSP00000216797	ENSP00000374189	995
ENSP00000216862	ENSP00000229022	960
ENSP00000216862	ENSP00000282091	974
ENSP00000216862	ENSP00000336528	943
ENSP00000216951	ENSP00000221130	973
ENSP00000216951	ENSP00000229416	997
ENSP00000216951	ENSP00000248923	960
ENSP00000216951	ENSP00000353877	944
ENSP00000216951	ENSP00000373481	956
ENSP00000216968	ENSP00000218099	978
ENSP00000216968	ENSP00000234071	998
ENSP00000216968	ENSP00000321326	952
ENSP00000216968	ENSP00000364731	958
ENSP00000216968	ENSP00000366307	991
ENSP00000217026	ENSP00000227507	988
ENSP00000217026	ENSP00000255465	974
ENSP00000217026	ENSP00000266970	993
ENSP00000217026	ENSP00000268712	955
ENSP00000217026	ENSP00000274026	968
ENSP00000217026	ENSP00000345571	980
ENSP00000217026	ENSP00000348551	945
ENSP00000217026	ENSP00000362768	993
ENSP00000217026	ENSP00000367207	948
ENSP00000217026	ENSP00000367933	976
ENSP00000217026	ENSP00000368686	941
ENSP00000217305	ENSP00000229768	997
ENSP00000217305	ENSP00000234961	988
ENSP00000217305	ENSP00000236996	947
ENSP00000217305	ENSP00000370171	983
ENSP00000217386	ENSP00000276571	967
ENSP00000217386	ENSP00000306245	953
ENSP00000217386	ENSP00000324270	999
ENSP00000217386	ENSP00000343925	952
ENSP00000217386	ENSP00000351805	947
ENSP00000217407	ENSP00000258743	961
ENSP00000217407	ENSP00000304236	995
ENSP00000217958	ENSP00000219313	968
ENSP00000217958	ENSP00000227507	951
ENSP00000217958	ENSP00000257904	981
ENSP00000217958	ENSP00000258149	980
ENSP00000217958	ENSP00000261303	985
ENSP00000217958	ENSP00000261712	974
ENSP00000217958	ENSP00000263639	952
ENSP00000217958	ENSP00000264639	959
ENSP00000217958	ENSP00000267163	993
ENSP00000217958	ENSP00000269305	950
ENSP00000217958	ENSP00000292644	962
ENSP00000217958	ENSP00000295901	970
ENSP00000217958	ENSP00000298852	962
ENSP00000217958	ENSP00000309474	961
ENSP00000217958	ENSP00000310129	958
ENSP00000217958	ENSP00000310572	958
ENSP00000217958	ENSP00000333811	990
ENSP00000217958	ENSP00000344818	948
ENSP00000217958	ENSP00000348442	955
ENSP00000217958	ENSP00000357876	957
ENSP00000218099	ENSP00000233838	998
ENSP00000218099	ENSP00000249373	955
ENSP00000218099	ENSP00000261405	980
ENSP00000218099	ENSP00000297261	952
ENSP00000218099	ENSP00000327895	999
ENSP00000218099	ENSP00000334145	993
ENSP00000218099	ENSP00000356671	993
ENSP00000218099	ENSP00000364731	965
ENSP00000218099	ENSP00000374561	970
ENSP00000218388	ENSP00000219070	995
ENSP00000218388	ENSP00000221930	966
ENSP00000218388	ENSP00000260227	973
ENSP00000218388	ENSP00000263341	969
ENSP00000218388	ENSP00000264657	953
ENSP00000218388	ENSP00000278385	955
ENSP00000218388	ENSP00000279441	964
ENSP00000218388	ENSP00000290277	940
ENSP00000218388	ENSP00000299855	999
ENSP00000218388	ENSP00000303844	953
ENSP00000218388	ENSP00000306245	989
ENSP00000218388	ENSP00000308208	982
ENSP00000218388	ENSP00000314522	994
ENSP00000218388	ENSP00000322788	999
ENSP00000218388	ENSP00000356066	959
ENSP00000218388	ENSP00000361099	953
ENSP00000218388	ENSP00000361405	993
ENSP00000218867	ENSP00000258104	949
ENSP00000218867	ENSP00000295211	977
ENSP00000218867	ENSP00000312435	954
ENSP00000218867	ENSP00000326227	965
ENSP00000218867	ENSP00000331718	947
ENSP00000218867	ENSP00000338343	965
ENSP00000218867	ENSP00000374281	996
ENSP00000219070	ENSP00000221930	989
ENSP00000219070	ENSP00000225831	940
ENSP00000219070	ENSP00000225964	986
ENSP00000219070	ENSP00000237623	956
ENSP00000219070	ENSP00000258743	964
ENSP00000219070	ENSP00000260356	966
ENSP00000219070	ENSP00000262160	955
ENSP00000219070	ENSP00000262768	999
ENSP00000219070	ENSP00000263025	965
ENSP00000219070	ENSP00000263341	987
ENSP00000219070	ENSP00000264498	965
ENSP00000219070	ENSP00000266085	986
ENSP00000219070	ENSP00000269571	943
ENSP00000219070	ENSP00000270202	973
ENSP00000219070	ENSP00000287814	990
ENSP00000219070	ENSP00000297450	940
ENSP00000219070	ENSP00000302665	987
ENSP00000219070	ENSP00000306245	950
ENSP00000219070	ENSP00000306512	964
ENSP00000219070	ENSP00000314522	996
ENSP00000219070	ENSP00000324578	950
ENSP00000219070	ENSP00000333769	953
ENSP00000219070	ENSP00000338018	947
ENSP00000219070	ENSP00000341551	942
ENSP00000219070	ENSP00000342307	985
ENSP00000219070	ENSP00000346508	944
ENSP00000219070	ENSP00000355751	986
ENSP00000219070	ENSP00000355896	958
ENSP00000219070	ENSP00000356438	968
ENSP00000219070	ENSP00000361099	969
ENSP00000219070	ENSP00000362659	987
ENSP00000219070	ENSP00000363291	964
ENSP00000219070	ENSP00000363548	989
ENSP00000219070	ENSP00000367832	960
ENSP00000219070	ENSP00000369379	961
ENSP00000219070	ENSP00000370473	969
ENSP00000219070	ENSP00000370783	983
ENSP00000219070	ENSP00000372173	951
ENSP00000219084	ENSP00000262735	957
ENSP00000219235	ENSP00000332659	994
ENSP00000219235	ENSP00000353731	963
ENSP00000219244	ENSP00000229135	965
ENSP00000219244	ENSP00000231449	973
ENSP00000219244	ENSP00000300134	972
ENSP00000219244	ENSP00000306512	953
ENSP00000219244	ENSP00000332659	996
ENSP00000219244	ENSP00000369025	946
ENSP00000219252	ENSP00000221481	956
ENSP00000219252	ENSP00000221859	997
ENSP00000219252	ENSP00000230354	981
ENSP00000219252	ENSP00000241651	943
ENSP00000219252	ENSP00000256443	942
ENSP00000219252	ENSP00000272645	999
ENSP00000219252	ENSP00000296223	999
ENSP00000219252	ENSP00000301788	999
ENSP00000219252	ENSP00000314949	999
ENSP00000219252	ENSP00000324124	999
ENSP00000219252	ENSP00000342889	999
ENSP00000219252	ENSP00000359531	982
ENSP00000219252	ENSP00000362362	958
ENSP00000219252	ENSP00000365275	960
ENSP00000219252	ENSP00000369447	942
ENSP00000219252	ENSP00000370625	999
ENSP00000219255	ENSP00000238738	978
ENSP00000219255	ENSP00000295797	999
ENSP00000219255	ENSP00000314458	999
ENSP00000219255	ENSP00000320117	941
ENSP00000219255	ENSP00000347379	962
ENSP00000219255	ENSP00000351905	940
ENSP00000219255	ENSP00000354621	986
ENSP00000219255	ENSP00000364133	956
ENSP00000219255	ENSP00000367830	998
ENSP00000219313	ENSP00000261303	974
ENSP00000219313	ENSP00000261712	959
ENSP00000219313	ENSP00000263639	979
ENSP00000219313	ENSP00000264639	960
ENSP00000219313	ENSP00000290541	957
ENSP00000219313	ENSP00000295901	982
ENSP00000219313	ENSP00000309474	962
ENSP00000219313	ENSP00000310129	952
ENSP00000219313	ENSP00000333811	979
ENSP00000219313	ENSP00000344818	946
ENSP00000219313	ENSP00000348442	956
ENSP00000219313	ENSP00000357876	974
ENSP00000219313	ENSP00000362337	966
ENSP00000219476	ENSP00000225577	990
ENSP00000219476	ENSP00000232165	949
ENSP00000219476	ENSP00000248975	975
ENSP00000219476	ENSP00000262187	999
ENSP00000219476	ENSP00000262304	942
ENSP00000219476	ENSP00000262477	960
ENSP00000219476	ENSP00000264335	965
ENSP00000219476	ENSP00000270202	999
ENSP00000219476	ENSP00000273047	968
ENSP00000219476	ENSP00000280892	979
ENSP00000219476	ENSP00000298552	999
ENSP00000219476	ENSP00000300093	944
ENSP00000219476	ENSP00000301724	951
ENSP00000219476	ENSP00000306330	965
ENSP00000219476	ENSP00000307272	973
ENSP00000219476	ENSP00000307305	945
ENSP00000219476	ENSP00000309428	988
ENSP00000219476	ENSP00000309503	996
ENSP00000219476	ENSP00000324806	987
ENSP00000219476	ENSP00000324856	952
ENSP00000219476	ENSP00000340691	985
ENSP00000219476	ENSP00000340989	960
ENSP00000219476	ENSP00000341189	944
ENSP00000219476	ENSP00000341698	951
ENSP00000219476	ENSP00000344220	973
ENSP00000219476	ENSP00000346148	973
ENSP00000219476	ENSP00000354587	994
ENSP00000219476	ENSP00000356070	968
ENSP00000219476	ENSP00000361930	992
ENSP00000219476	ENSP00000363277	992
ENSP00000219476	ENSP00000371267	973
ENSP00000219476	ENSP00000372415	956
ENSP00000219548	ENSP00000224112	965
ENSP00000219548	ENSP00000227378	998
ENSP00000219548	ENSP00000270202	962
ENSP00000219548	ENSP00000302961	998
ENSP00000219548	ENSP00000305769	948
ENSP00000219548	ENSP00000335153	995
ENSP00000219548	ENSP00000341551	988
ENSP00000219548	ENSP00000344166	991
ENSP00000219548	ENSP00000344818	991
ENSP00000219548	ENSP00000352514	980
ENSP00000219548	ENSP00000363822	949
ENSP00000219596	ENSP00000260309	994
ENSP00000219596	ENSP00000263341	952
ENSP00000220003	ENSP00000220597	985
ENSP00000220003	ENSP00000228307	999
ENSP00000220003	ENSP00000233668	989
ENSP00000220003	ENSP00000262651	965
ENSP00000220003	ENSP00000264657	964
ENSP00000220003	ENSP00000265171	973
ENSP00000220003	ENSP00000275493	947
ENSP00000220003	ENSP00000305372	959
ENSP00000220003	ENSP00000323534	958
ENSP00000220003	ENSP00000328213	965
ENSP00000220003	ENSP00000352637	965
ENSP00000220003	ENSP00000352833	953
ENSP00000220003	ENSP00000356346	973
ENSP00000220003	ENSP00000356834	973
ENSP00000220003	ENSP00000357656	988
ENSP00000220003	ENSP00000360683	974
ENSP00000220003	ENSP00000362659	995
ENSP00000220003	ENSP00000373927	969
ENSP00000220478	ENSP00000370171	950
ENSP00000220597	ENSP00000264972	949
ENSP00000220597	ENSP00000328213	955
ENSP00000220597	ENSP00000339007	949
ENSP00000220597	ENSP00000340944	949
ENSP00000220597	ENSP00000352637	965
ENSP00000220597	ENSP00000357656	964
ENSP00000220597	ENSP00000362659	967
ENSP00000220616	ENSP00000263334	992
ENSP00000220616	ENSP00000263816	982
ENSP00000220616	ENSP00000268171	965
ENSP00000220616	ENSP00000299767	976
ENSP00000220616	ENSP00000327801	955
ENSP00000220616	ENSP00000353918	988
ENSP00000220616	ENSP00000354280	949
ENSP00000220616	ENSP00000366603	986
ENSP00000220751	ENSP00000227758	965
ENSP00000220751	ENSP00000260010	951
ENSP00000220751	ENSP00000260309	997
ENSP00000220751	ENSP00000271015	987
ENSP00000220751	ENSP00000286186	947
ENSP00000220751	ENSP00000300589	999
ENSP00000220751	ENSP00000312455	998
ENSP00000220751	ENSP00000323890	971
ENSP00000220751	ENSP00000337853	988
ENSP00000220751	ENSP00000339151	972
ENSP00000220751	ENSP00000347695	957
ENSP00000220751	ENSP00000351273	981
ENSP00000220751	ENSP00000353059	946
ENSP00000220751	ENSP00000358622	991
ENSP00000220751	ENSP00000358997	966
ENSP00000220751	ENSP00000360942	947
ENSP00000220751	ENSP00000363089	963
ENSP00000220751	ENSP00000363668	955
ENSP00000220751	ENSP00000364858	984
ENSP00000220764	ENSP00000222982	965
ENSP00000220764	ENSP00000260364	960
ENSP00000220764	ENSP00000285930	993
ENSP00000220764	ENSP00000339399	963
ENSP00000220764	ENSP00000343033	966
ENSP00000220764	ENSP00000347020	945
ENSP00000220764	ENSP00000356505	984
ENSP00000220764	ENSP00000359532	946
ENSP00000220764	ENSP00000363641	987
ENSP00000220764	ENSP00000363777	966
ENSP00000220764	ENSP00000373744	946
ENSP00000220809	ENSP00000223095	999
ENSP00000220809	ENSP00000243077	999
ENSP00000220809	ENSP00000260116	947
ENSP00000220809	ENSP00000265171	950
ENSP00000220809	ENSP00000274071	971
ENSP00000220809	ENSP00000293308	940
ENSP00000220809	ENSP00000306361	965
ENSP00000220809	ENSP00000308938	968
ENSP00000220809	ENSP00000320866	943
ENSP00000220809	ENSP00000323534	986
ENSP00000220809	ENSP00000323929	966
ENSP00000220809	ENSP00000332124	949
ENSP00000220809	ENSP00000339328	964
ENSP00000220809	ENSP00000345347	974
ENSP00000220809	ENSP00000346032	995
ENSP00000220809	ENSP00000361405	973
ENSP00000220809	ENSP00000370115	977
ENSP00000220809	ENSP00000371493	975
ENSP00000220809	ENSP00000374561	971
ENSP00000220812	ENSP00000261349	952
ENSP00000220940	ENSP00000269305	949
ENSP00000221114	ENSP00000343052	943
ENSP00000221130	ENSP00000248923	966
ENSP00000221130	ENSP00000354677	944
ENSP00000221130	ENSP00000358845	973
ENSP00000221270	ENSP00000228534	999
ENSP00000221270	ENSP00000229135	995
ENSP00000221270	ENSP00000231228	998
ENSP00000221270	ENSP00000231449	983
ENSP00000221270	ENSP00000258743	980
ENSP00000221270	ENSP00000262345	998
ENSP00000221270	ENSP00000263341	943
ENSP00000221270	ENSP00000264657	984
ENSP00000221270	ENSP00000264818	992
ENSP00000221270	ENSP00000300134	967
ENSP00000221270	ENSP00000303231	997
ENSP00000221270	ENSP00000321345	997
ENSP00000221270	ENSP00000330341	962
ENSP00000221270	ENSP00000341208	955
ENSP00000221270	ENSP00000351255	998
ENSP00000221270	ENSP00000354394	986
ENSP00000221270	ENSP00000354901	946
ENSP00000221270	ENSP00000356713	959
ENSP00000221270	ENSP00000371067	966
ENSP00000221270	ENSP00000371425	960
ENSP00000221283	ENSP00000222812	972
ENSP00000221403	ENSP00000355802	967
ENSP00000221403	ENSP00000369050	952
ENSP00000221403	ENSP00000370254	991
ENSP00000221421	ENSP00000239938	976
ENSP00000221421	ENSP00000265340	978
ENSP00000221421	ENSP00000266646	952
ENSP00000221421	ENSP00000276414	976
ENSP00000221421	ENSP00000362690	978
ENSP00000221452	ENSP00000226574	982
ENSP00000221452	ENSP00000227507	946
ENSP00000221452	ENSP00000228918	952
ENSP00000221452	ENSP00000231228	956
ENSP00000221452	ENSP00000265709	967
ENSP00000221452	ENSP00000275015	952
ENSP00000221452	ENSP00000303231	947
ENSP00000221452	ENSP00000312988	981
ENSP00000221452	ENSP00000314522	941
ENSP00000221452	ENSP00000337001	996
ENSP00000221452	ENSP00000339151	981
ENSP00000221452	ENSP00000342059	980
ENSP00000221452	ENSP00000359424	998
ENSP00000221452	ENSP00000368571	992
ENSP00000221452	ENSP00000371067	947
ENSP00000221466	ENSP00000273395	987
ENSP00000221466	ENSP00000340858	999
ENSP00000221466	ENSP00000370290	986
ENSP00000221476	ENSP00000250003	969
ENSP00000221476	ENSP00000349536	944
ENSP00000221481	ENSP00000221859	956
ENSP00000221481	ENSP00000230354	943
ENSP00000221481	ENSP00000253727	979
ENSP00000221481	ENSP00000256443	997
ENSP00000221481	ENSP00000261245	966
ENSP00000221481	ENSP00000269305	953
ENSP00000221481	ENSP00000285021	996
ENSP00000221481	ENSP00000296223	956
ENSP00000221481	ENSP00000301788	956
ENSP00000221481	ENSP00000314949	956
ENSP00000221481	ENSP00000324124	956
ENSP00000221481	ENSP00000342889	956
ENSP00000221481	ENSP00000359531	943
ENSP00000221481	ENSP00000365275	999
ENSP00000221481	ENSP00000369447	998
ENSP00000221481	ENSP00000370625	956
ENSP00000221481	ENSP00000374300	982
ENSP00000221496	ENSP00000245479	989
ENSP00000221496	ENSP00000257863	996
ENSP00000221496	ENSP00000260433	971
ENSP00000221496	ENSP00000263640	991
ENSP00000221496	ENSP00000346051	963
ENSP00000221496	ENSP00000358903	957
ENSP00000221496	ENSP00000362690	992
ENSP00000221496	ENSP00000368253	984
ENSP00000221515	ENSP00000303830	963
ENSP00000221515	ENSP00000330341	947
ENSP00000221515	ENSP00000360100	950
ENSP00000221515	ENSP00000370731	968
ENSP00000221561	ENSP00000257555	960
ENSP00000221561	ENSP00000347102	949
ENSP00000221566	ENSP00000227378	956
ENSP00000221566	ENSP00000230882	941
ENSP00000221566	ENSP00000302961	981
ENSP00000221566	ENSP00000335153	985
ENSP00000221566	ENSP00000358930	955
ENSP00000221700	ENSP00000252945	940
ENSP00000221847	ENSP00000229135	983
ENSP00000221847	ENSP00000263379	998
ENSP00000221847	ENSP00000264657	966
ENSP00000221847	ENSP00000264818	956
ENSP00000221847	ENSP00000303231	979
ENSP00000221847	ENSP00000344192	987
ENSP00000221847	ENSP00000349365	980
ENSP00000221847	ENSP00000354394	969
ENSP00000221859	ENSP00000230354	981
ENSP00000221859	ENSP00000256443	942
ENSP00000221859	ENSP00000272645	996
ENSP00000221859	ENSP00000296223	999
ENSP00000221859	ENSP00000301788	999
ENSP00000221859	ENSP00000314949	999
ENSP00000221859	ENSP00000324124	999
ENSP00000221859	ENSP00000342889	982
ENSP00000221859	ENSP00000359531	992
ENSP00000221859	ENSP00000362362	958
ENSP00000221859	ENSP00000365275	946
ENSP00000221859	ENSP00000369447	945
ENSP00000221859	ENSP00000370625	999
ENSP00000221926	ENSP00000266970	967
ENSP00000221926	ENSP00000344936	956
ENSP00000221926	ENSP00000362917	969
ENSP00000221926	ENSP00000364389	963
ENSP00000221926	ENSP00000370233	995
ENSP00000221930	ENSP00000222390	965
ENSP00000221930	ENSP00000223095	967
ENSP00000221930	ENSP00000225577	983
ENSP00000221930	ENSP00000225831	967
ENSP00000221930	ENSP00000225964	976
ENSP00000221930	ENSP00000226730	980
ENSP00000221930	ENSP00000229135	999
ENSP00000221930	ENSP00000231449	967
ENSP00000221930	ENSP00000231454	958
ENSP00000221930	ENSP00000237623	962
ENSP00000221930	ENSP00000239938	947
ENSP00000221930	ENSP00000243349	941
ENSP00000221930	ENSP00000257963	965
ENSP00000221930	ENSP00000258743	993
ENSP00000221930	ENSP00000260356	988
ENSP00000221930	ENSP00000261883	943
ENSP00000221930	ENSP00000262158	999
ENSP00000221930	ENSP00000262160	999
ENSP00000221930	ENSP00000263025	966
ENSP00000221930	ENSP00000263341	986
ENSP00000221930	ENSP00000264498	965
ENSP00000221930	ENSP00000264832	960
ENSP00000221930	ENSP00000265131	967
ENSP00000221930	ENSP00000265171	966
ENSP00000221930	ENSP00000266085	964
ENSP00000221930	ENSP00000267008	994
ENSP00000221930	ENSP00000268171	977
ENSP00000221930	ENSP00000268794	965
ENSP00000221930	ENSP00000269305	965
ENSP00000221930	ENSP00000280357	950
ENSP00000221930	ENSP00000287727	974
ENSP00000221930	ENSP00000288840	987
ENSP00000221930	ENSP00000290866	955
ENSP00000221930	ENSP00000293272	963
ENSP00000221930	ENSP00000295400	965
ENSP00000221930	ENSP00000296871	966
ENSP00000221930	ENSP00000297268	979
ENSP00000221930	ENSP00000301873	947
ENSP00000221930	ENSP00000302665	969
ENSP00000221930	ENSP00000305769	969
ENSP00000221930	ENSP00000306245	990
ENSP00000221930	ENSP00000306512	969
ENSP00000221930	ENSP00000306991	946
ENSP00000221930	ENSP00000307046	988
ENSP00000221930	ENSP00000314522	996
ENSP00000221930	ENSP00000317272	962
ENSP00000221930	ENSP00000322788	971
ENSP00000221930	ENSP00000323534	989
ENSP00000221930	ENSP00000323929	960
ENSP00000221930	ENSP00000327251	946
ENSP00000221930	ENSP00000332973	999
ENSP00000221930	ENSP00000338548	965
ENSP00000221930	ENSP00000339672	978
ENSP00000221930	ENSP00000341551	997
ENSP00000221930	ENSP00000342318	995
ENSP00000221930	ENSP00000344192	985
ENSP00000221930	ENSP00000346467	997
ENSP00000221930	ENSP00000346511	986
ENSP00000221930	ENSP00000351807	981
ENSP00000221930	ENSP00000351905	999
ENSP00000221930	ENSP00000352456	951
ENSP00000221930	ENSP00000355627	952
ENSP00000221930	ENSP00000355896	987
ENSP00000221930	ENSP00000356066	982
ENSP00000221930	ENSP00000356193	960
ENSP00000221930	ENSP00000356954	989
ENSP00000221930	ENSP00000361099	971
ENSP00000221930	ENSP00000361405	995
ENSP00000221930	ENSP00000361848	964
ENSP00000221930	ENSP00000362299	965
ENSP00000221930	ENSP00000363291	968
ENSP00000221930	ENSP00000363708	948
ENSP00000221930	ENSP00000364133	999
ENSP00000221930	ENSP00000365303	945
ENSP00000221930	ENSP00000365369	965
ENSP00000221930	ENSP00000367207	969
ENSP00000221930	ENSP00000368683	958
ENSP00000221930	ENSP00000369552	965
ENSP00000221930	ENSP00000370542	948
ENSP00000221957	ENSP00000349437	999
ENSP00000221972	ENSP00000224337	993
ENSP00000221972	ENSP00000229335	953
ENSP00000221972	ENSP00000231449	962
ENSP00000221972	ENSP00000237014	964
ENSP00000221972	ENSP00000245907	966
ENSP00000221972	ENSP00000264998	965
ENSP00000221972	ENSP00000273395	994
ENSP00000221972	ENSP00000308176	976
ENSP00000221972	ENSP00000313419	995
ENSP00000221972	ENSP00000323534	948
ENSP00000221972	ENSP00000326010	969
ENSP00000221972	ENSP00000348068	957
ENSP00000221972	ENSP00000352637	978
ENSP00000221972	ENSP00000356346	995
ENSP00000221972	ENSP00000359663	948
ENSP00000221972	ENSP00000364898	975
ENSP00000221972	ENSP00000367090	984
ENSP00000221972	ENSP00000370290	965
ENSP00000221973	ENSP00000254301	964
ENSP00000222005	ENSP00000251849	981
ENSP00000222005	ENSP00000257904	999
ENSP00000222005	ENSP00000265734	997
ENSP00000222005	ENSP00000270202	984
ENSP00000222005	ENSP00000324856	958
ENSP00000222005	ENSP00000329390	989
ENSP00000222005	ENSP00000335153	999
ENSP00000222139	ENSP00000222246	945
ENSP00000222139	ENSP00000228280	988
ENSP00000222139	ENSP00000252723	999
ENSP00000222139	ENSP00000262995	960
ENSP00000222139	ENSP00000264033	970
ENSP00000222139	ENSP00000264818	952
ENSP00000222139	ENSP00000293328	993
ENSP00000222139	ENSP00000294423	965
ENSP00000222139	ENSP00000326010	998
ENSP00000222139	ENSP00000330341	999
ENSP00000222139	ENSP00000339007	997
ENSP00000222139	ENSP00000339428	961
ENSP00000222139	ENSP00000341208	993
ENSP00000222139	ENSP00000346300	992
ENSP00000222139	ENSP00000348042	986
ENSP00000222139	ENSP00000352637	997
ENSP00000222139	ENSP00000354394	968
ENSP00000222139	ENSP00000357432	989
ENSP00000222139	ENSP00000362369	979
ENSP00000222139	ENSP00000365016	974
ENSP00000222139	ENSP00000370749	995
ENSP00000222139	ENSP00000371067	999
ENSP00000222157	ENSP00000311337	963
ENSP00000222157	ENSP00000333090	955
ENSP00000222157	ENSP00000354170	953
ENSP00000222157	ENSP00000366412	990
ENSP00000222157	ENSP00000371313	990
ENSP00000222212	ENSP00000226021	995
ENSP00000222212	ENSP00000252729	995
ENSP00000222212	ENSP00000277549	944
ENSP00000222212	ENSP00000288139	986
ENSP00000222212	ENSP00000349320	985
ENSP00000222212	ENSP00000356545	944
ENSP00000222246	ENSP00000226730	999
ENSP00000222246	ENSP00000231449	988
ENSP00000222246	ENSP00000243213	962
ENSP00000222246	ENSP00000263851	965
ENSP00000222246	ENSP00000263904	977
ENSP00000222246	ENSP00000264657	998
ENSP00000222246	ENSP00000274335	975
ENSP00000222246	ENSP00000276110	999
ENSP00000222246	ENSP00000293328	996
ENSP00000222246	ENSP00000294423	964
ENSP00000222246	ENSP00000296545	941
ENSP00000222246	ENSP00000300134	986
ENSP00000222246	ENSP00000304895	986
ENSP00000222246	ENSP00000305133	950
ENSP00000222246	ENSP00000306157	997
ENSP00000222246	ENSP00000315768	965
ENSP00000222246	ENSP00000326010	991
ENSP00000222246	ENSP00000328213	971
ENSP00000222246	ENSP00000329418	992
ENSP00000222246	ENSP00000329623	959
ENSP00000222246	ENSP00000330341	998
ENSP00000222246	ENSP00000331504	966
ENSP00000222246	ENSP00000332816	964
ENSP00000222246	ENSP00000338010	983
ENSP00000222246	ENSP00000338799	980
ENSP00000222246	ENSP00000339007	958
ENSP00000222246	ENSP00000339428	940
ENSP00000222246	ENSP00000340944	972
ENSP00000222246	ENSP00000341208	998
ENSP00000222246	ENSP00000343959	948
ENSP00000222246	ENSP00000348042	991
ENSP00000222246	ENSP00000351255	945
ENSP00000222246	ENSP00000352575	960
ENSP00000222246	ENSP00000354394	995
ENSP00000222246	ENSP00000357432	970
ENSP00000222246	ENSP00000360100	954
ENSP00000222246	ENSP00000362082	960
ENSP00000222246	ENSP00000365016	991
ENSP00000222246	ENSP00000365230	951
ENSP00000222246	ENSP00000366746	999
ENSP00000222246	ENSP00000367207	958
ENSP00000222246	ENSP00000369293	997
ENSP00000222246	ENSP00000369312	960
ENSP00000222249	ENSP00000228858	948
ENSP00000222249	ENSP00000350766	959
ENSP00000222254	ENSP00000261799	973
ENSP00000222254	ENSP00000263879	965
ENSP00000222254	ENSP00000263967	994
ENSP00000222254	ENSP00000264033	999
ENSP00000222254	ENSP00000268035	972
ENSP00000222254	ENSP00000269571	986
ENSP00000222254	ENSP00000270202	987
ENSP00000222254	ENSP00000275493	977
ENSP00000222254	ENSP00000289153	975
ENSP00000222254	ENSP00000301178	957
ENSP00000222254	ENSP00000304895	999
ENSP00000222254	ENSP00000324890	996
ENSP00000222254	ENSP00000340944	947
ENSP00000222254	ENSP00000353766	965
ENSP00000222254	ENSP00000354222	948
ENSP00000222254	ENSP00000354587	943
ENSP00000222254	ENSP00000359045	960
ENSP00000222254	ENSP00000359610	952
ENSP00000222254	ENSP00000361021	972
ENSP00000222254	ENSP00000364893	988
ENSP00000222254	ENSP00000365016	992
ENSP00000222254	ENSP00000369379	945
ENSP00000222254	ENSP00000370731	957
ENSP00000222256	ENSP00000222812	972
ENSP00000222256	ENSP00000254976	996
ENSP00000222256	ENSP00000261205	980
ENSP00000222256	ENSP00000264839	998
ENSP00000222256	ENSP00000276141	978
ENSP00000222256	ENSP00000314214	974
ENSP00000222256	ENSP00000362399	994
ENSP00000222304	ENSP00000222305	966
ENSP00000222304	ENSP00000223051	992
ENSP00000222304	ENSP00000252809	980
ENSP00000222304	ENSP00000258743	983
ENSP00000222304	ENSP00000261024	997
ENSP00000222304	ENSP00000262051	947
ENSP00000222304	ENSP00000264657	950
ENSP00000222304	ENSP00000264998	993
ENSP00000222304	ENSP00000283147	951
ENSP00000222304	ENSP00000311698	993
ENSP00000222304	ENSP00000337014	993
ENSP00000222304	ENSP00000366525	961
ENSP00000222305	ENSP00000263253	960
ENSP00000222305	ENSP00000306245	946
ENSP00000222305	ENSP00000356999	947
ENSP00000222308	ENSP00000262187	991
ENSP00000222308	ENSP00000291295	986
ENSP00000222308	ENSP00000329623	999
ENSP00000222308	ENSP00000335153	979
ENSP00000222308	ENSP00000354587	986
ENSP00000222308	ENSP00000365230	991
ENSP00000222330	ENSP00000227507	952
ENSP00000222330	ENSP00000258149	951
ENSP00000222330	ENSP00000261349	996
ENSP00000222330	ENSP00000270202	974
ENSP00000222330	ENSP00000287934	966
ENSP00000222330	ENSP00000293549	977
ENSP00000222330	ENSP00000324806	959
ENSP00000222330	ENSP00000326366	968
ENSP00000222330	ENSP00000340820	997
ENSP00000222330	ENSP00000344456	998
ENSP00000222330	ENSP00000368166	976
ENSP00000222330	ENSP00000372415	999
ENSP00000222381	ENSP00000364469	984
ENSP00000222381	ENSP00000369812	960
ENSP00000222390	ENSP00000226359	964
ENSP00000222390	ENSP00000228307	969
ENSP00000222390	ENSP00000263025	980
ENSP00000222390	ENSP00000263967	951
ENSP00000222390	ENSP00000264033	941
ENSP00000222390	ENSP00000264657	980
[truncated: 13,044 more rows]

## Sheet: T2DFN-Nodes
Complex Disease Interventions from a Network Model for Type 2 Diabetes
Table S5. (c) T2D Functional Linkage Network Nodes
StringID	GeneSymbol	GeneID	coreness
ENSP00000323929	A2M	2	0
ENSP00000225402	AATF	26574	0
ENSP00000268251	ABAT	18	0
ENSP00000363868	ABCA1	19	1
ENSP00000263094	ABCA7	10347	0
ENSP00000265724	ABCB1	5243	0
ENSP00000263817	ABCB11	8647	0
ENSP00000303960	ABCC8	6833	1
ENSP00000343820	ABCG1	9619	1
ENSP00000237612	ABCG2	9429	0
ENSP00000013894	ABHD5	51099	0
ENSP00000295962	ABHD6	57406	0
ENSP00000347555	ABI1	10006	0
ENSP00000361423	ABL1	25	0
ENSP00000285093	ACAA2	10449	0
ENSP00000344789	ACACA	31	0
ENSP00000341044	ACACB	32	0
ENSP00000233710	ACADL	33	0
ENSP00000359871	ACADM	34	0
ENSP00000349297	ACADVL	37	0
ENSP00000268134	ACAN	176	0
ENSP00000265838	ACAT1	38	0
ENSP00000356015	ACAT2	39	0
ENSP00000290866	ACE	1636	1
ENSP00000252519	ACE2	59272	0
ENSP00000253792	ACLY	47	0
ENSP00000216254	ACO2	50	0
ENSP00000301608	ACOX1	8308	0
ENSP00000348775	ACOX3	8310	0
ENSP00000272067	ACP1	52	1
ENSP00000256997	ACP2	53	0
ENSP00000358241	ACP6	51205	0
ENSP00000323036	ACPP	55	0
ENSP00000270593	ACPT	93650	0
ENSP00000281455	ACSL1	2180	0
ENSP00000355645	ACTA1	58	0
ENSP00000349960	ACTB	60	0
ENSP00000331514	ACTG1	71	0
ENSP00000193403	ACTN1	87	0
ENSP00000355537	ACTN2	88	0
ENSP00000252699	ACTN4	81	1
ENSP00000263640	ACVR1	90	0
ENSP00000257963	ACVR1B	91	0
ENSP00000243349	ACVR1C	130399	0
ENSP00000241416	ACVR2A	92	0
ENSP00000340361	ACVR2B	93	0
ENSP00000267008	ACVRL1	94	0
ENSP00000361965	ADA	100	1
ENSP00000260408	ADAM10	102	0
ENSP00000357672	ADAM12	8038	0
ENSP00000309968	ADAM17	6868	1
ENSP00000284984	ADAMTS1	9510	0
ENSP00000360997	ADAMTS13	11093	0
ENSP00000292205	ADAR	103	0
ENSP00000374512	ADARB1	104	0
ENSP00000297323	ADCY1	107	0
ENSP00000356823	ADCY10	55811	0
ENSP00000371971	ADCY2	254679	0
ENSP00000260600	ADCY3	109	0
ENSP00000312126	ADCY4	196883	0
ENSP00000308685	ADCY5	111	1
ENSP00000311405	ADCY6	112	0
ENSP00000254235	ADCY7	113	0
ENSP00000286355	ADCY8	114	1
ENSP00000294016	ADCY9	115	0
ENSP00000209668	ADH1A	124	0
ENSP00000306606	ADH1C	126	1
ENSP00000265512	ADH4	127	0
ENSP00000237653	ADH6	130	0
ENSP00000209665	ADH7	131	0
ENSP00000276576	ADHFE1	137872	0
ENSP00000320709	ADIPOQ	9370	1
ENSP00000356223	ADIPOR1	51094	1
ENSP00000349616	ADIPOR2	79602	1
ENSP00000286621	ADK	132	0
ENSP00000278175	ADM	133	1
ENSP00000356205	ADORA1	134	0
ENSP00000351480	ADORA2A	135	0
ENSP00000304501	ADORA2B	136	1
ENSP00000306662	ADRA1B	147	0
ENSP00000305372	ADRB2	154	1
ENSP00000343782	ADRB3	155	1
ENSP00000312262	ADRBK1	156	0
ENSP00000317578	ADRBK2	157	0
ENSP00000253003	ADRM1	11047	0
ENSP00000221561	AES	166	0
ENSP00000226359	AFP	174	0
ENSP00000364211	AGER	177	1
ENSP00000309020	AGL	178	0
ENSP00000368678	AGRN	375790	0
ENSP00000290953	AGRP	181	1
ENSP00000355627	AGT	183	1
ENSP00000273430	AGTR1	185	1
ENSP00000360973	AGTR2	186	0
ENSP00000367263	AHNAK	79026	0
ENSP00000242057	AHR	196	0
ENSP00000229335	AICDA	57379	0
ENSP00000287295	AIFM1	9131	0
ENSP00000223836	AK1	203	0
ENSP00000315615	AKAP5	9495	0
ENSP00000339128	AKAP9	10142	0
ENSP00000285930	AKR1B1	231	1
ENSP00000370254	AKR1C1	1645	0
ENSP00000242375	AKR1D1	6718	0
ENSP00000270202	AKT1	207	1
ENSP00000341698	AKT1S1	84335	0
ENSP00000309428	AKT2	208	1
ENSP00000370290	ALB	213	1
ENSP00000332256	ALDH1A3	220	0
ENSP00000366927	ALDH1B1	219	0
ENSP00000261733	ALDH2	217	1
ENSP00000334590	ALDH3A1	218	0
ENSP00000345774	ALDH3A2	224	0
ENSP00000346827	ALDH9A1	223	0
ENSP00000336927	ALDOA	226	0
ENSP00000363988	ALDOB	229	0
ENSP00000373700	ALK	238	0
ENSP00000251535	ALOX12	239	0
ENSP00000369510	ALOX12B	242	0
ENSP00000293761	ALOX15	246	0
ENSP00000316970	ALOX15B	247	0
ENSP00000363512	ALOX5	240	1
ENSP00000369858	ALOX5AP	241	0
ENSP00000295463	ALPI	248	0
ENSP00000363965	ALPL	249	0
ENSP00000295450	ALPP	250	0
ENSP00000194530	ALS2CR2	66009	0
ENSP00000316224	ALS2CR8	79800	0
ENSP00000221496	AMH	268	0
ENSP00000257863	AMHR2	269	0
ENSP00000297450	ANGPT1	284	1
ENSP00000372173	ANGPT2	285	1
ENSP00000360170	ANGPTL3	27329	0
ENSP00000301455	ANGPTL4	51129	1
ENSP00000265709	ANK1	286	0
ENSP00000296785	ANKRA2	57763	0
ENSP00000306163	ANKRD2	26287	0
ENSP00000267918	ANP32A	8125	0
ENSP00000300060	ANPEP	290	0
ENSP00000339484	ANUBL1	93550	0
ENSP00000366109	ANXA1	301	0
ENSP00000346032	ANXA2	302	0
ENSP00000346550	ANXA6	309	0
ENSP00000292807	AP2M1	1173	0
ENSP00000353059	APAF1	317	0
ENSP00000299402	APBB1	322	0
ENSP00000255040	APCS	325	0
ENSP00000216714	APEX1	328	0
ENSP00000364469	APOA1	335	1
ENSP00000356969	APOA2	336	1
ENSP00000227666	APOA4	337	1
ENSP00000227665	APOA5	116519	1
ENSP00000233242	APOB	338	1
ENSP00000229304	APOBEC1	339	0
ENSP00000216099	APOBEC3D	140564	0
ENSP00000263247	APOBEC3G	60489	0
ENSP00000252491	APOC1	341	1
ENSP00000364494	APOC3	345	1
ENSP00000252489	APOC4	344	0
ENSP00000345179	APOD	347	0
ENSP00000252486	APOE	348	1
ENSP00000205948	APOH	350	0
ENSP00000284981	APP	351	0
ENSP00000288266	APPL1	26060	0
ENSP00000369147	APTX	54840	0
ENSP00000311165	AQP1	358	0
ENSP00000199280	AQP2	359	1
ENSP00000363822	AR	367	0
ENSP00000290277	ARAF	369	0
ENSP00000359032	ARD1A	8260	0
ENSP00000370227	AREG	374	0
ENSP00000272102	ARF1	375	0
ENSP00000306010	ARF4	378	0
ENSP00000298316	ARF6	382	0
ENSP00000349446	ARG1	383	0
ENSP00000261783	ARG2	384	0
ENSP00000315334	ARHGAP24	83478	0
ENSP00000359045	ARHGAP4	393	1
ENSP00000371897	ARHGAP5	394	0
ENSP00000349056	ARHGEF12	23365	1
ENSP00000364893	ARHGEF7	8874	0
ENSP00000263620	ARID3A	1820	0
ENSP00000369217	ARIH1	25820	0
ENSP00000315637	ARNT	405	1
ENSP00000307479	ARNT2	9915	0
ENSP00000256172	ARNTL	406	0
ENSP00000266503	ARNTL2	56938	0
ENSP00000316694	ARRB1	408	0
ENSP00000370898	ARRB2	409	0
ENSP00000286733	ASAHL	27163	0
ENSP00000266744	ASCL1	429	0
ENSP00000364092	ASIP	434	1
ENSP00000356377	ASPM	259266	0
ENSP00000264110	ATF2	1386	1
ENSP00000355954	ATF3	467	0
ENSP00000336790	ATF4	468	0
ENSP00000356919	ATF6	22926	1
ENSP00000329212	ATF7	11016	0
ENSP00000236959	ATIC	471	0
ENSP00000374163	ATM	472	0
ENSP00000349076	ATN1	1822	0
ENSP00000302216	ATOH1	474	0
ENSP00000342881	ATOH7	220202	0
ENSP00000354490	ATP1A2	477	1
ENSP00000356787	ATP1B1	481	0
ENSP00000349595	ATP2A1	487	0
ENSP00000284971	ATP5J	522	0
ENSP00000352522	ATP6V1H	51606	0
ENSP00000355170	ATP7A	538	0
ENSP00000242839	ATP7B	540	0
ENSP00000372583	ATR	545	0
ENSP00000244769	ATXN1	6310	0
ENSP00000366843	ATXN2	6311	0
ENSP00000352872	ATXN3	4287	0
ENSP00000295900	ATXN7	6314	0
ENSP00000321591	AURKA	6790	0
ENSP00000369647	AVP	551	1
ENSP00000299178	AVPR1A	552	0
ENSP00000347015	AVPR1B	553	0
ENSP00000351805	AVPR2	554	1
ENSP00000372415	AXIN1	8312	0
ENSP00000301178	AXL	558	0
ENSP00000372816	B*15	168620	0
ENSP00000340858	B2M	567	1
ENSP00000309103	BAD	572	0
ENSP00000224112	BAG1	573	0
ENSP00000287322	BAG4	9530	0
ENSP00000313046	BAI1	575	0
ENSP00000316338	BAIAP2	10458	0
ENSP00000353878	BAK1	578	0
ENSP00000310275	BANF1	8815	0
ENSP00000286122	BANP	54971	0
ENSP00000371875	BAPX1	579	0
ENSP00000260947	BARD1	580	0
ENSP00000293288	BAX	581	0
ENSP00000352999	BBC3	27113	0
ENSP00000162330	BCAR1	9564	0
ENSP00000318351	BCKDHB	594	0
ENSP00000271015	BCL10	8915	0
ENSP00000329623	BCL2	596	0
ENSP00000267953	BCL2A1	597	0
ENSP00000365230	BCL2L1	598	0
ENSP00000350311	BCL2L11	10018	0
ENSP00000164227	BCL3	602	0
ENSP00000232014	BCL6	604	0
ENSP00000234739	BCL9	607	0
ENSP00000303507	BCR	613	0
ENSP00000307713	BDKRB2	624	0
ENSP00000320002	BDNF	627	1
ENSP00000342318	BGN	633	0
ENSP00000256495	BHLHB2	8553	0
ENSP00000242728	BHLHB3	79365	0
ENSP00000318822	BID	637	0
ENSP00000227758	BIRC2	329	0
ENSP00000263464	BIRC3	330	0
ENSP00000360242	BIRC4	331	0
ENSP00000347232	BLM	641	0
ENSP00000224337	BLNK	29760	0
ENSP00000265523	BLVRA	644	0
ENSP00000263368	BLVRB	645	0
ENSP00000346697	BMF	90427	0
ENSP00000365909	BMI1	648	0
ENSP00000368104	BMP2	650	0
ENSP00000245451	BMP4	652	0
ENSP00000283147	BMP6	654	1
ENSP00000360340	BMP7	655	0
ENSP00000361107	BMPR1A	657	0
ENSP00000264568	BMPR1B	658	0
ENSP00000363708	BMPR2	659	0
ENSP00000357625	BNIP3	664	0
ENSP00000273395	BOC	91653	0
ENSP00000288602	BRAF	673	0
ENSP00000350283	BRCA1	672	0
ENSP00000369497	BRCA2	675	0
ENSP00000333769	BSG	682	0
ENSP00000312050	BTC	685	1
ENSP00000356196	BTG2	7832	0
ENSP00000308176	BTK	695	0
ENSP00000359206	BTRC	8945	0
ENSP00000287598	BUB1B	701	0
ENSP00000357858	BUB3	9184	0
ENSP00000356696	C1orf9	51430	0
ENSP00000225698	C1QBP	708	0
ENSP00000372853	C2	717	0
ENSP00000361486	C20orf67	128498	0
ENSP00000245907	C3	718	1
ENSP00000302079	C3AR1	719	0
ENSP00000364321	C4A	720	1
ENSP00000223642	C5	727	0
ENSP00000347197	C5AR1	728	0
ENSP00000354458	C8A	731	0
ENSP00000263408	C9	735	0
ENSP00000367608	CA9	768	0
ENSP00000258418	CAB39	51719	0
ENSP00000348113	CAB39L	81617	0
ENSP00000263119	CABIN1	23523	0
ENSP00000279101	CABLES2	81928	0
ENSP00000294288	CABP2	51475	0
ENSP00000353362	CACNA1A	773	1
ENSP00000277549	CACNA1B	774	1
ENSP00000266376	CACNA1C	775	1
ENSP00000288139	CACNA1D	776	1
ENSP00000356545	CACNA1E	777	1
ENSP00000352011	CACNA1G	8913	1
ENSP00000349320	CACNA2D1	781	0
ENSP00000354228	CACNA2D2	9254	0
ENSP00000201943	CACNB1	782	0
ENSP00000320025	CACNB2	783	0
ENSP00000301050	CACNB3	784	0
ENSP00000343563	CACNB4	785	0
ENSP00000226021	CACNG1	786	0
ENSP00000300105	CACNG2	10369	0
ENSP00000005284	CACNG3	10368	0
ENSP00000262138	CACNG4	27092	0
ENSP00000252729	CACNG6	59285	0
ENSP00000222212	CACNG7	59284	0
ENSP00000270458	CACNG8	59283	0
ENSP00000356652	CACYBP	27101	0
ENSP00000265431	CALB1	793	0
ENSP00000331746	CALCA	796	1
ENSP00000346017	CALCB	797	0
ENSP00000262059	CALCOCO1	57658	0
ENSP00000353385	CALCR	799	0
ENSP00000264152	CALCRL	10203	0
ENSP00000354826	CALD1	800	1
ENSP00000291295	CALM3	808	0
ENSP00000320866	CALR	811	0
ENSP00000339740	CAMK2D	817	0
ENSP00000319060	CAMK2G	818	1
ENSP00000247461	CANX	821	0
ENSP00000279247	CAPN1	823	1
ENSP00000355834	CAPN2	824	0
ENSP00000246533	CAPNS1	826	0
ENSP00000347695	CARD11	84433	0
ENSP00000364858	CARD16	114769	0
ENSP00000325690	CARM1	10498	0
ENSP00000296777	CARTPT	9607	0
ENSP00000260309	CASP1	834	0
ENSP00000286186	CASP10	843	0
ENSP00000312664	CASP2	835	0
ENSP00000311032	CASP3	836	0
ENSP00000347741	CASP4	837	0
ENSP00000260315	CASP5	838	0
ENSP00000265164	CASP6	839	0
ENSP00000298700	CASP7	840	0
ENSP00000351273	CASP8	841	0
ENSP00000330237	CASP9	842	0
ENSP00000339914	CAST	831	0
ENSP00000241052	CAT	847	1
ENSP00000339191	CAV1	857	0
ENSP00000331718	CAV3	859	0
ENSP00000264033	CBL	867	0
ENSP00000264122	CBLB	868	1
ENSP00000270279	CBLC	23624	0
ENSP00000344460	CBS	875	0
ENSP00000216133	CBX7	23492	0
ENSP00000282058	CCDC5	115106	0
ENSP00000302234	CCL11	6356	0
ENSP00000225844	CCL13	6357	0
ENSP00000293275	CCL16	6360	0
ENSP00000219244	CCL17	6361	0
ENSP00000368077	CCL19	6363	0
ENSP00000225831	CCL2	6347	1
ENSP00000351671	CCL20	6364	0
ENSP00000259607	CCL21	6366	0
ENSP00000219235	CCL22	6367	0
ENSP00000005180	CCL26	10344	0
ENSP00000225245	CCL3	6348	0
ENSP00000367597	CCL3L1	6349	0
ENSP00000367605	CCL3L3	414062	0
ENSP00000250151	CCL4	6351	0
ENSP00000367601	CCL4L1	9560	0
ENSP00000293272	CCL5	6352	1
ENSP00000367832	CCL7	6354	0
ENSP00000225840	CCL8	6355	0
ENSP00000255465	CCNA1	8900	0
ENSP00000274026	CCNA2	890	0
ENSP00000370233	CCNB1	891	0
ENSP00000337396	CCNB1IP1	57820	0
ENSP00000288207	CCNB2	9133	0
ENSP00000365210	CCNB3	85417	0
ENSP00000319027	CCNC	892	0
ENSP00000227507	CCND1	595	0
ENSP00000261254	CCND2	894	0
ENSP00000362082	CCND3	896	0
ENSP00000262643	CCNE1	898	0
ENSP00000309181	CCNE2	9134	0
ENSP00000344635	CCNG1	900	0
ENSP00000369447	CCNH	902	0
ENSP00000296140	CCR1	1230	0
ENSP00000292301	CCR2	1231	1
ENSP00000350003	CCR3	1232	0
ENSP00000332659	CCR4	1233	0
ENSP00000292303	CCR5	1234	1
ENSP00000246657	CCR7	1236	0
ENSP00000307870	CCS	9973	0
ENSP00000304236	CD14	929	1
ENSP00000324101	CD151	977	0
ENSP00000352071	CD163	9332	1
ENSP00000313419	CD19	930	0
ENSP00000289429	CD1A	909	0
ENSP00000357150	CD1B	910	0
ENSP00000357153	CD1D	912	1
ENSP00000358490	CD2	914	0
ENSP00000085219	CD22	933	0
ENSP00000280200	CD226	10666	1
ENSP00000331751	CD24	100133941	1
ENSP00000357012	CD244	51744	0
ENSP00000356834	CD247	919	0
ENSP00000266557	CD27	939	0
ENSP00000262354	CD274	29126	0
ENSP00000320084	CD276	80381	0
ENSP00000324890	CD28	940	1
ENSP00000352264	CD2AP	23607	0
ENSP00000310036	CD34	947	0
ENSP00000308165	CD36	948	1
ENSP00000226279	CD38	952	1
ENSP00000300692	CD3D	915	0
ENSP00000354566	CD3E	916	1
ENSP00000292144	CD3G	917	0
ENSP00000011653	CD4	920	1
ENSP00000279061	CD40	958	1
ENSP00000359663	CD40LG	959	1
ENSP00000278385	CD44	960	1
ENSP00000313875	CD46	4179	0
ENSP00000355361	CD47	961	0
ENSP00000357025	CD48	962	1
ENSP00000342681	CD5	921	0
ENSP00000356030	CD55	1604	0
ENSP00000237538	CD58	965	0
ENSP00000340210	CD59	966	1
ENSP00000257857	CD63	967	0
ENSP00000369867	CD68	968	0
ENSP00000228434	CD69	969	0
ENSP00000009530	CD74	972	0
ENSP00000221972	CD79A	973	0
ENSP00000006750	CD79B	974	0
ENSP00000264246	CD80	941	1
ENSP00000370424	CD81	975	0
ENSP00000227155	CD82	3732	0
ENSP00000368450	CD83	9308	0
ENSP00000312367	CD84	8832	0
ENSP00000332049	CD86	942	1
ENSP00000283635	CD8A	925	0
ENSP00000338922	CD8B	926	0
ENSP00000009180	CD9	928	0
ENSP00000246006	CD93	22918	0
ENSP00000364212	CDA	978	0
ENSP00000364389	CDC14C	168448	0
ENSP00000362917	CDC2	983	0
ENSP00000303706	CDC25A	993	0
ENSP00000245960	CDC25B	994	0
ENSP00000321656	CDC25C	995	0
ENSP00000222005	CDC37	11140	0
ENSP00000314458	CDC42	998	0
ENSP00000263201	CDC45L	8318	0
ENSP00000360532	CDC5L	988	0
ENSP00000209728	CDC6	990	0
ENSP00000359443	CDC7	8317	0
ENSP00000268794	CDH1	999	0
ENSP00000269141	CDH2	1000	0
ENSP00000344115	CDH5	1003	0
ENSP00000266970	CDK2	1017	1
ENSP00000257904	CDK4	1019	0
ENSP00000297518	CDK5	1020	0
ENSP00000265734	CDK6	1021	0
ENSP00000256443	CDK7	1022	0
ENSP00000362362	CDK9	1025	0
ENSP00000362816	CDKN1A	1026	0
ENSP00000228872	CDKN1B	1027	0
ENSP00000250707	CDKN1C	1028	0
ENSP00000355153	CDKN2A	1029	1
ENSP00000276925	CDKN2B	1030	1
ENSP00000360826	CDKN2C	1031	0
ENSP00000337056	CDKN2D	1032	0
ENSP00000335357	CDKN3	1033	0
ENSP00000263577	CDON	50937	0
ENSP00000365465	CDSN	1041	0
ENSP00000301019	CDT1	81620	0
ENSP00000231656	CDX1	1044	0
ENSP00000370408	CDX2	1045	1
ENSP00000367304	CEACAM1	634	0
ENSP00000360707	CEBPB	1051	1
ENSP00000375089	CEBPD	1052	0
ENSP00000206513	CEBPE	1053	0
ENSP00000368423	CEBPZ	10153	0
ENSP00000361151	CEL	1056	1
ENSP00000246014	CENPB	1059	0
ENSP00000242872	CENPK	64105	0
ENSP00000328160	CENTG1	116986	0
ENSP00000334157	CENTG3	116988	0
ENSP00000317902	CEP57	9702	0
ENSP00000200676	CETP	1071	1
ENSP00000332139	CFD	387568	0
ENSP00000356399	CFH	3075	0
ENSP00000369256	CFI	3426	1
ENSP00000312455	CFLAR	8837	0
ENSP00000003084	CFTR	1080	0
ENSP00000271636	CGN	57530	0
ENSP00000258969	CHAD	1101	0
ENSP00000337103	CHAT	1103	0
ENSP00000219084	CHD9	80205	0
ENSP00000278916	CHEK1	1111	0
ENSP00000372023	CHEK2	11200	0
ENSP00000265689	CHKA	1119	0
ENSP00000204604	CHRD	8646	0
ENSP00000306490	CHRM1	1128	0
ENSP00000359424	CHUK	1147	0
ENSP00000333873	CIB1	10519	0
ENSP00000339344	CIDEA	1149	1
ENSP00000373562	CIITA	4261	0
ENSP00000261883	CILP	8483	0
ENSP00000348042	CISH	1154	0
ENSP00000362721	CITED1	4435	0
ENSP00000356623	CITED2	10370	0
ENSP00000312296	CKAP4	10970	0
ENSP00000221476	CKM	1158	0
ENSP00000311083	CKS1B	1163	0
ENSP00000364976	CKS2	1164	0
ENSP00000295522	CLDN1	9076	0
ENSP00000264734	CLDN16	10686	0
ENSP00000296387	CLDN19	149461	0
ENSP00000298115	CLDN2	9075	0
ENSP00000297926	CLDN3	1365	0
ENSP00000342445	CLDN4	1364	0
ENSP00000331877	CLDN5	7122	0
ENSP00000328674	CLDN6	9074	0
ENSP00000321182	CLDN7	1366	0
ENSP00000286809	CLDN8	9073	0
ENSP00000302569	CLEC7A	64581	0
ENSP00000370723	CLOCK	9575	1
ENSP00000259938	CLPS	1208	1
ENSP00000242285	CLTA	1211	0
ENSP00000269122	CLTC	1213	0
ENSP00000263200	CLTCL1	8218	0
ENSP00000369812	CLU	1191	0
ENSP00000250378	CMA1	1215	1
ENSP00000353199	CMTM3	123920	0
ENSP00000303844	CNBP	7555	0
ENSP00000351682	CNDP1	84735	1
ENSP00000355370	CNTF	1270	0
ENSP00000242338	CNTFR	1271	0
ENSP00000279463	CNTN5	53942	0
ENSP00000240316	COIL	8161	0
ENSP00000225964	COL1A1	1277	0
ENSP00000297268	COL1A2	1278	0
ENSP00000346511	COL2A1	1280	0
ENSP00000304408	COL3A1	1281	0
ENSP00000347458	COL5A1	1289	0
ENSP00000207636	COMT	1312	0
ENSP00000329419	COPB2	9276	0
ENSP00000350512	COPS5	10987	0
ENSP00000317110	CORT	1325	0
ENSP00000262428	COTL1	23406	0
ENSP00000264613	CP	1356	1
ENSP00000181383	CPB2	1361	1
ENSP00000261510	CPE	1363	1
ENSP00000305613	CPLX1	10815	0
ENSP00000265641	CPT1A	1374	1
ENSP00000356017	CR1	1378	0
ENSP00000356024	CR2	1380	1
ENSP00000327647	CRADD	8738	0
ENSP00000353589	CRCP	27297	0
ENSP00000236996	CREB1	1385	0
ENSP00000371502	CREBBP	1387	0
ENSP00000333055	CREM	1390	0
ENSP00000276571	CRH	1392	0
ENSP00000300574	CRK	1398	0
ENSP00000346300	CRKL	1399	0
ENSP00000370979	CRLF2	64109	0
ENSP00000255030	CRP	1401	1
ENSP00000323720	CRSP2	9282	0
ENSP00000251871	CRSP6	9440	0
ENSP00000345001	CRTC1	23373	1
ENSP00000305873	CRTC2	200186	1
ENSP00000008527	CRY1	1407	0
ENSP00000291554	CRYAA	1409	0
ENSP00000339399	CRYZ	1429	0
ENSP00000342056	CS	1431	0
ENSP00000228251	CSDA	8531	0
ENSP00000349854	CSF1	1435	0
ENSP00000296871	CSF2	1437	0
ENSP00000262825	CSF2RB	1439	0
ENSP00000225474	CSF3	1440	1
ENSP00000342623	CSF3R	1441	0
ENSP00000220003	CSK	1445	0
ENSP00000246891	CSN1S1	1446	0
ENSP00000341030	CSN2	1447	0
ENSP00000324464	CSNK1D	1453	0
ENSP00000352929	CSNK1E	1454	0
ENSP00000305777	CSNK1G1	53944	0
ENSP00000371400	CSNK2A1	1457	0
ENSP00000262506	CSNK2A2	1459	0
ENSP00000366124	CST3	1471	1
ENSP00000264474	CSTA	1475	0
ENSP00000291568	CSTB	1476	0
ENSP00000264010	CTCF	10664	0
ENSP00000279804	CTF1	1489	0
ENSP00000356954	CTGF	1490	0
ENSP00000303939	CTLA4	1493	1
ENSP00000347190	CTNNA1	1495	0
ENSP00000330508	CTNNA2	1496	0
ENSP00000362849	CTNNA3	50620	0
ENSP00000344456	CTNNB1	1499	0
ENSP00000371892	CTNND2	1501	0
ENSP00000345672	CTSB	1508	1
ENSP00000216336	CTSG	1511	0
ENSP00000365073	CTSL1	1514	0
ENSP00000357981	CTSS	1520	0
ENSP00000365745	CTTN	2017	0
ENSP00000367064	CUBN	8029	0
ENSP00000368563	CUGBP2	10659	0
ENSP00000326804	CUL1	8454	0
ENSP00000363881	CUL2	8453	0
ENSP00000264414	CUL3	8452	0
ENSP00000265348	CUL7	9820	0
ENSP00000353401	CUTL1	1523	0
ENSP00000373011	Cw	0	0
ENSP00000352656	Cw*03	0	0
ENSP00000006053	CX3CL1	6376	0
ENSP00000296031	CXCL1	2919	0
ENSP00000305651	CXCL10	3627	1
ENSP00000306884	CXCL11	6373	0
ENSP00000363548	CXCL12	6387	1
ENSP00000286758	CXCL13	10563	0
ENSP00000264492	CXCL2	2920	0
ENSP00000354901	CXCL9	4283	0
ENSP00000362795	CXCR3	2833	0
ENSP00000241393	CXCR4	7852	0
ENSP00000272928	CXCR7	57007	0
ENSP00000341625	CYB5A	1528	0
ENSP00000307786	CYCS	54205	0
ENSP00000366799	CYFIP2	26999	0
ENSP00000308928	CYLD	1540	0
ENSP00000373995	CYP11A1	1583	0
ENSP00000366903	CYP11B1	1584	0
ENSP00000325822	CYP11B2	1585	0
ENSP00000358903	CYP17A1	1586	1
ENSP00000260433	CYP19A1	1588	0
ENSP00000369050	CYP1A1	1543	1
ENSP00000342007	CYP1A2	1544	0
ENSP00000260630	CYP1B1	1545	0
ENSP00000372812	CYP21A2	1589	0
ENSP00000216862	CYP24A1	1591	1
ENSP00000228606	CYP27B1	1594	1
ENSP00000324648	CYP2B6	1555	0
ENSP00000285979	CYP2C18	1562	0
ENSP00000360372	CYP2C19	1557	0
ENSP00000260682	CYP2C9	1559	1
ENSP00000252945	CYP2E1	1571	1
ENSP00000360247	CYP2J2	1573	0
ENSP00000337915	CYP3A4	1576	1
ENSP00000222982	CYP3A5	1577	0
ENSP00000292414	CYP3A7	1551	0
ENSP00000311095	CYP4A11	1579	0
ENSP00000221700	CYP4F2	8529	0
ENSP00000301645	CYP7A1	1581	0
ENSP00000310721	CYP7B1	9420	0
ENSP00000318867	CYP8B1	1582	0
ENSP00000362401	CYSLTR1	10800	0
ENSP00000360279	DAB1	1600	0
ENSP00000313391	DAB2	1601	0
ENSP00000312435	DAG1	1605	0
ENSP00000341692	DAP3	7818	0
ENSP00000365095	DAPK1	1612	0
ENSP00000296414	DAPP1	27071	0
ENSP00000357106	DARC	2532	0
ENSP00000363668	DAXX	1616	0
ENSP00000265728	DBF4	10926	0
ENSP00000263611	DBH	1621	0
ENSP00000286648	DCK	1633	0
ENSP00000052754	DCN	1634	0
ENSP00000366227	DCT	1638	0
ENSP00000221114	DCTN6	10671	0
ENSP00000374300	DDB1	1642	0
ENSP00000256996	DDB2	1643	0
ENSP00000340671	DDIT3	1649	1
ENSP00000307305	DDIT4	54541	0
ENSP00000372868	DDR1	780	0
ENSP00000358716	DDX20	11218	0
ENSP00000330349	DDX41	51428	0
ENSP00000225792	DDX5	1655	0
ENSP00000369213	DDX58	23586	0
ENSP00000220764	DECR1	1666	0
ENSP00000356984	DEDD	9191	0
ENSP00000367454	DFFB	1677	0
ENSP00000320340	DGKZ	8525	0
ENSP00000360316	DHCR24	1718	0
ENSP00000221403	DHDH	27294	0
ENSP00000343033	DHFR	1719	0
ENSP00000363081	DKK1	22943	0
ENSP00000285311	DKK2	27123	0
ENSP00000314910	DKK3	27122	0
ENSP00000220812	DKK4	27121	0
ENSP00000280346	DLAT	1737	0
ENSP00000205402	DLD	1738	0
ENSP00000345731	DLG1	1739	0
ENSP00000340292	DLK1	8788	0
ENSP00000355718	DLL1	28514	0
ENSP00000249749	DLL4	54567	0
ENSP00000222598	DLX5	1749	0
ENSP00000007660	DLX6	1750	0
ENSP00000358930	DNAJC5	80331	0
ENSP00000362014	DNM1	1759	0
ENSP00000352516	DNMT1	1786	0
ENSP00000280333	DOCK1	1793	0
ENSP00000233668	DOK1	1796	0
ENSP00000276420	DOK2	9046	0
ENSP00000353731	DPP4	1803	1
ENSP00000364080	DQB1	0	0
ENSP00000359290	DR1	1810	0
ENSP00000373169	DRD3	1814	0
ENSP00000176183	DRD4	1815	0
ENSP00000362855	DSN1	79980	0
ENSP00000239223	DUSP1	1843	0
ENSP00000355866	DUSP10	11221	0
ENSP00000292964	DUSP14	11072	0
ENSP00000228862	DUSP16	80824	0
ENSP00000288943	DUSP2	1844	0
ENSP00000345281	DUSP22	56940	0
ENSP00000226004	DUSP3	1845	0
ENSP00000240100	DUSP4	1846	0
ENSP00000358596	DUSP5	1847	0
ENSP00000279488	DUSP6	1848	0
ENSP00000296483	DUSP7	1849	0
ENSP00000329539	DUSP8	1850	0
ENSP00000359186	DUSP9	1852	1
ENSP00000370376	DUT	1854	0
ENSP00000368166	DVL1	1855	0
ENSP00000340373	DYRK1A	1859	0
ENSP00000312789	DYRK1B	9149	0
ENSP00000258104	DYSF	8291	0
ENSP00000345571	E2F1	1869	0
ENSP00000355249	E2F2	1870	0
ENSP00000367933	E2F3	1871	0
ENSP00000368686	E2F4	1874	0
ENSP00000301727	E4F1	1877	0
ENSP00000221847	EBI3	10148	0
ENSP00000364028	ECE1	1889	1
ENSP00000252029	ECGF1	1890	0
ENSP00000360577	ECHDC2	55268	0
ENSP00000357535	ECHS1	1892	0
ENSP00000270517	ECSIT	51295	0
ENSP00000365839	EDAR	10913	0
ENSP00000373852	EDD1	51366	0
ENSP00000305416	EDG1	1901	0
ENSP00000363553	EDG2	1902	0
ENSP00000350878	EDG3	1903	0
ENSP00000351659	EDG4	9170	0
ENSP00000322049	EDG5	9294	0
ENSP00000359643	EDG7	23566	0
ENSP00000368683	EDN1	1906	1
ENSP00000361668	EDN2	1907	0
ENSP00000360067	EDN3	1908	0
ENSP00000315011	EDNRA	1909	1
ENSP00000366416	EDNRB	1910	0
ENSP00000317955	EEA1	8411	0
ENSP00000328777	EFNA5	1946	0
ENSP00000265171	EGF	1950	1
ENSP00000307843	EGFL7	51162	0
ENSP00000346964	EGFLAM	133584	0
ENSP00000275493	EGFR	1956	1
ENSP00000349706	EGLN1	54583	0
ENSP00000307080	EGLN2	112398	0
ENSP00000250457	EGLN3	112399	0
ENSP00000239938	EGR1	1958	0
ENSP00000242480	EGR2	1959	0
ENSP00000370556	EGR3	1960	0
ENSP00000263277	EHD2	30846	0
ENSP00000368453	EIF2AK2	5610	0
ENSP00000307235	EIF2AK3	9451	1
ENSP00000256383	EIF2S1	1965	0
ENSP00000358140	EIF3S10	8661	0
ENSP00000280892	EIF4E	1977	0
ENSP00000340691	EIF4EBP1	1978	0
ENSP00000293636	ELA1	1990	1
ENSP00000263621	ELA2	1991	1
ENSP00000264073	ELAVL1	1994	0
ENSP00000368868	ELF2	1998	0
ENSP00000366184	ELK1	2002	0
ENSP00000356114	ELK4	2005	0
ENSP00000351807	ELN	2006	0
ENSP00000358857	EMD	2010	0
ENSP00000362299	ENG	2022	0
ENSP00000351745	ENO1	2023	0
ENSP00000265162	ENPEP	2028	0
ENSP00000350964	ENPP1	5167	1
ENSP00000295743	EOMES	8320	0
ENSP00000263253	EP300	2033	1
ENSP00000333602	EP400	57634	0
ENSP00000263734	EPAS1	2034	0
ENSP00000345259	EPB41	2035	0
ENSP00000351209	EPHA2	1969	0
ENSP00000355802	EPHX1	2052	0
ENSP00000369843	EPHX2	2053	0
ENSP00000270460	EPN1	29924	0
ENSP00000252723	EPO	2056	0
ENSP00000222139	EPOR	2057	0
ENSP00000355890	EPRS	2058	0
ENSP00000360798	EPS15	2060	0
ENSP00000248070	EPS15L1	58513	0
ENSP00000281172	EPS8	2059	0
ENSP00000225371	EPX	8288	0
ENSP00000369248	ERAP1	51752	0
ENSP00000269571	ERBB2	2064	0
ENSP00000267101	ERBB3	2065	1
ENSP00000342235	ERBB4	2066	0
ENSP00000354158	ERC1	23085	0
ENSP00000221481	ERCC2	2068	0
ENSP00000365275	ERCC3	2071	0
ENSP00000244869	EREG	2069	0
ENSP00000288319	ERG	2078	0
ENSP00000225768	ERN1	2081	0
ENSP00000366702	ERRFI1	54206	0
ENSP00000350562	ERVK4	60359	0
ENSP00000278927	ESAM	90952	0
ENSP00000206249	ESR1	2099	1
ENSP00000343925	ESR2	2100	0
ENSP00000000442	ESRRA	2101	0
ENSP00000324578	ETS1	2113	0
ENSP00000353344	ETS2	2114	0
ENSP00000242066	ETV1	2115	0
ENSP00000321835	ETV4	2118	0
ENSP00000374208	ETV5	2119	0
ENSP00000264674	EVI1	2122	0
ENSP00000301607	EVPL	2125	0
ENSP00000334100	EXOC7	23265	0
ENSP00000333640	EYA2	2139	0
ENSP00000320147	EZH2	2146	0
ENSP00000364709	F10	2159	0
ENSP00000264691	F11	2160	0
ENSP00000345784	F11R	50848	0
ENSP00000264870	F13A1	2162	0
ENSP00000356382	F13B	2165	0
ENSP00000374561	F2	2147	1
ENSP00000321326	F2R	2149	0
ENSP00000296677	F2RL1	2150	0
ENSP00000369815	F2RL2	2151	0
ENSP00000248076	F2RL3	9002	0
ENSP00000334145	F3	2152	1
ENSP00000354631	F5	2153	1
ENSP00000364731	F7	2155	0
ENSP00000327895	F8	2157	0
ENSP00000218099	F9	2158	0
ENSP00000295834	FABP1	2168	0
ENSP00000274024	FABP2	2169	1
ENSP00000256104	FABP4	2167	1
ENSP00000348931	FABP7	2173	0
ENSP00000301838	FADD	8772	1
ENSP00000322229	FADS1	3992	1
ENSP00000278840	FADS2	9415	0
ENSP00000360852	FAF1	11124	0
ENSP00000321951	FAIM2	23017	0
ENSP00000373952	FANCA	2175	0
ENSP00000326819	FANCB	2187	0
ENSP00000364454	FANCC	2176	0
ENSP00000360942	FAS	355	1
ENSP00000356694	FASLG	356	1
ENSP00000363777	FASN	2194	0
ENSP00000267620	FBLN5	10516	0
ENSP00000269500	FBXO15	201456	0
ENSP00000287396	FBXO32	114907	0
ENSP00000265094	FBXW11	23291	0
ENSP00000316491	FCAMR	83953	0
ENSP00000357097	FCER1A	2205	0
ENSP00000264072	FCER2	2208	0
ENSP00000358165	FCGR1A	2209	0
ENSP00000271450	FCGR2A	2212	1
ENSP00000221466	FCGRT	2217	0
ENSP00000305480	FEN1	2237	0
ENSP00000369058	FER	2241	0
ENSP00000331504	FES	2242	0
ENSP00000306361	FGA	2243	0
ENSP00000306099	FGB	2244	0
ENSP00000338548	FGF1	2246	0
ENSP00000264664	FGF10	2255	0
ENSP00000289823	FGF17	8822	0
ENSP00000264498	FGF2	2247	1
ENSP00000180166	FGF20	26281	0
ENSP00000222157	FGF21	26291	1
ENSP00000168712	FGF4	2249	0
ENSP00000267843	FGF7	2252	0
ENSP00000321797	FGF8	2253	0
ENSP00000371790	FGF9	2254	0
ENSP00000371770	FGFBP1	9982	0
ENSP00000311337	FGFR1	2260	0
ENSP00000333090	FGFR2	2263	0
ENSP00000354170	FGFR3	2261	0
ENSP00000366412	FGFR4	2264	0
ENSP00000336829	FGG	2266	0
ENSP00000344266	FHL2	2274	0
ENSP00000297904	FIGF	2277	0
ENSP00000371138	FKBP1A	2280	0
ENSP00000001008	FKBP4	2288	0
ENSP00000222308	FKBP8	23770	0
ENSP00000326570	FKRP	79147	0
ENSP00000358879	FLNA	2316	0
ENSP00000282397	FLT1	2321	1
ENSP00000370369	FLT3	2322	0
ENSP00000261937	FLT4	2324	0
ENSP00000356193	FMOD	2331	0
ENSP00000323534	FN1	2335	0
ENSP00000361493	FNBP1	23048	0
ENSP00000306245	FOS	2353	0
ENSP00000250448	FOXA1	3169	0
ENSP00000366319	FOXA2	3170	1
ENSP00000304004	FOXA3	3171	1
ENSP00000326371	FOXC2	2303	1
ENSP00000360157	FOXD3	27022	0
ENSP00000262426	FOXF1	2294	0
ENSP00000339004	FOXG1B	2291	0
ENSP00000292541	FOXH1	8928	0
ENSP00000335677	FOXK2	3607	0
ENSP00000342307	FOXM1	2305	0
ENSP00000368880	FOXO1A	2308	1
ENSP00000339527	FOXO3A	2309	0
ENSP00000265436	FOXP2	93986	0
ENSP00000365369	FOXP3	50943	1
ENSP00000354587	FRAP1	2475	1
ENSP00000299293	FRS2	10818	0
ENSP00000362109	FRS3	10817	0
ENSP00000306780	FSHR	2492	0
ENSP00000366525	FTL	2512	0
ENSP00000268171	FURIN	5045	0
ENSP00000318142	FUT7	2529	0
ENSP00000366482	FXN	2395	1
ENSP00000357656	FYN	2534	0
ENSP00000287934	FZD1	8321	0
ENSP00000229030	FZD10	11211	0
ENSP00000323901	FZD2	2535	0
ENSP00000311581	FZD4	8322	0
ENSP00000354607	FZD5	7855	0
ENSP00000351605	FZD6	8323	0
ENSP00000286201	FZD7	8324	0
ENSP00000363826	FZD8	8325	0
ENSP00000221926	FZR1	51343	0
ENSP00000253801	G6PC	2538	0
ENSP00000305692	GAA	2548	0
ENSP00000262995	GAB1	2549	0
ENSP00000343959	GAB2	9846	0
ENSP00000349000	GABRG2	2566	0
ENSP00000350928	GAD1	2571	1
ENSP00000259271	GAD2	2572	1
ENSP00000360025	GADD45A	1647	0
ENSP00000265643	GAL	51083	1
ENSP00000364334	GALK1	2584	0
ENSP00000316632	GALK2	2585	0
ENSP00000349884	GALP	85569	0
ENSP00000299727	GALR1	2587	0
ENSP00000329684	GALR2	8811	0
ENSP00000249041	GALR3	8484	0
ENSP00000278885	GANAB	23193	0
ENSP00000326227	GANC	2595	1
ENSP00000229239	GAPDH	2597	0
ENSP00000321767	GAS1	2619	0
ENSP00000331358	GAST	2520	0
ENSP00000345681	GATA2	2624	0
ENSP00000368632	GATA3	2625	0
ENSP00000334458	GATA4	2626	0
ENSP00000252997	GATA5	140628	0
ENSP00000269216	GATA6	2627	0
ENSP00000357357	GBA	2629	0
ENSP00000264326	GBE1	2632	0
ENSP00000359504	GBP1	2633	0
ENSP00000294671	GBP2	2634	0
ENSP00000273951	GC	2638	1
ENSP00000364647	GCG	2641	1
ENSP00000254299	GCH1	2643	0
ENSP00000223366	GCK	2645	1
ENSP00000264717	GCKR	2646	1
ENSP00000229416	GCLC	2729	0
ENSP00000225916	GCN5L2	2648	0
ENSP00000252809	GDF15	9518	0
ENSP00000260950	GDF8	2660	0
ENSP00000317145	GDNF	2668	0
ENSP00000321706	GEMIN4	50628	0
ENSP00000253408	GFAP	2670	0
ENSP00000311962	GGA2	23062	0
ENSP00000245541	GGA3	23163	0
ENSP00000233838	GGCX	2677	0
ENSP00000248923	GGT1	2678	1
ENSP00000312673	GH1	2688	1
ENSP00000333157	GH2	2689	0
ENSP00000230882	GHR	2690	1
ENSP00000237527	GHRH	2691	0
ENSP00000335074	GHRL	51738	1
ENSP00000241256	GHSR	2693	0
ENSP00000350005	GIP	2695	1
ENSP00000340698	GIPC1	10755	0
ENSP00000263281	GIPR	2696	1
ENSP00000282561	GJA1	2697	0
ENSP00000333193	GJA7	10052	0
ENSP00000290374	GJA9	81025	0
ENSP00000354900	GJB1	2705	0
ENSP00000336832	GJC1	125111	0
ENSP00000368226	GK	2710	0
ENSP00000344025	GK5	256356	0
ENSP00000329292	GKN2	200504	0
ENSP00000205061	GLG1	2734	0
ENSP00000228682	GLI1	2735	0
ENSP00000354586	GLI2	2736	0
ENSP00000265526	GLI3	2737	0
ENSP00000362463	GLO1	2739	0
ENSP00000362353	GLP1R	2740	1
ENSP00000262441	GLP2R	9340	0
ENSP00000317379	GLS	2744	0
ENSP00000277865	GLUD1	2746	0
ENSP00000327589	GLUD2	2747	0
ENSP00000356537	GLUL	2752	0
ENSP00000369011	GLYCAM1	649404	0
ENSP00000220940	GML	2765	0
ENSP00000348902	GMNN	51053	0
ENSP00000078429	GNA11	2767	0
ENSP00000275364	GNA12	2768	0
ENSP00000239138	GNA13	10672	0
ENSP00000369601	GNAI1	2770	0
ENSP00000312999	GNAI2	2771	1
ENSP00000358867	GNAI3	2773	0
ENSP00000262493	GNAO1	2775	0
ENSP00000286548	GNAQ	2776	0
ENSP00000302237	GNAS	2778	0
ENSP00000232461	GNAT1	2779	0
ENSP00000251337	GNAT2	2780	0
ENSP00000248996	GNAZ	2781	0
ENSP00000367872	GNB1	2782	1
ENSP00000305260	GNB2	2783	0
ENSP00000374249	GNB2L1	10399	0
ENSP00000229264	GNB3	2784	1
ENSP00000248564	GNG11	2791	0
ENSP00000360021	GNG12	55970	0
ENSP00000248150	GNG13	51764	0
ENSP00000334448	GNG2	54331	0
ENSP00000294117	GNG3	2785	0
ENSP00000355556	GNG4	2786	0
ENSP00000371594	GNG7	2788	0
ENSP00000248572	GNGT1	2792	0
ENSP00000300406	GNGT2	2793	0
ENSP00000346542	GNL3	26354	0
ENSP00000276414	GNRH1	2796	0
ENSP00000234160	GORASP2	26003	0
ENSP00000359539	GOT1	2805	1
ENSP00000245206	GOT2	2806	0
ENSP00000329380	GP1BA	2811	0
ENSP00000319286	GP5	2814	0
ENSP00000308782	GP6	51206	0
ENSP00000303942	GP9	2815	0
ENSP00000264039	GPC1	2817	0
ENSP00000359854	GPC3	2719	0
ENSP00000301149	GPD1	2819	1
ENSP00000308610	GPD2	2820	1
ENSP00000348877	GPI	2821	0
ENSP00000329266	GPIHBP1	338328	0
ENSP00000327417	GPR39	2863	0
ENSP00000257267	GPR77	27202	0
ENSP00000243673	GPR83	56671	0
ENSP00000297146	GPR85	54329	0
ENSP00000319826	GPS2	2874	0
ENSP00000359004	GPSM2	29899	0
ENSP00000346821	GPT	2875	1
ENSP00000345282	GPT2	84706	0
ENSP00000373481	GPX1	441481	1
ENSP00000373477	GPX3	2878	1
ENSP00000346103	GPX4	2879	0
ENSP00000354677	GPX7	2882	0
ENSP00000339186	GRAP2	9402	0
ENSP00000338543	GRB10	2887	1
ENSP00000263915	GRB14	2888	1
ENSP00000339007	GRB2	2885	0
ENSP00000310771	GRB7	2886	0
ENSP00000234142	GREB1	86722	0
ENSP00000285900	GRIA1	2890	0
ENSP00000264426	GRIA2	2891	0
ENSP00000311646	GRIK1	2897	0
ENSP00000332549	GRIN2A	2903	0
ENSP00000279593	GRIN2B	2904	0
ENSP00000352780	GRIP1	23426	0
ENSP00000358104	GRK5	2869	0
ENSP00000369643	GRPR	2925	0
ENSP00000222330	GSK3A	2931	0
ENSP00000324806	GSK3B	2932	0
ENSP00000362924	GSN	2934	0
ENSP00000221130	GSR	2936	0
ENSP00000216951	GSS	2937	0
ENSP00000335620	GSTA1	2938	1
ENSP00000360073	GSTA2	2939	0
ENSP00000211122	GSTA3	2940	1
ENSP00000360002	GSTA4	2941	0
ENSP00000360028	GSTA5	221357	0
ENSP00000353695	GSTCD	79807	0
ENSP00000358838	GSTM1	2944	1
ENSP00000354357	GSTM3	2947	0
ENSP00000358845	GSTM4	2948	0
ENSP00000358827	GSTM5	2949	0
ENSP00000358727	GSTO1	9446	0
ENSP00000345023	GSTO2	119391	0
ENSP00000196968	GSTP1	2950	1
ENSP00000248935	GSTT1	2952	1
ENSP00000216465	GSTZ1	2954	0
ENSP00000359531	GTF2B	2959	0
ENSP00000322542	GTF2I	2969	0
ENSP00000264424	GUCY1B3	2983	0
ENSP00000340736	GYG1	2992	0
ENSP00000370555	GYG2	8908	0
ENSP00000259254	GYPC	2995	0
ENSP00000317904	GYS1	2997	1
ENSP00000261195	GYS2	2998	0
ENSP00000370795	GZMA	3001	0
ENSP00000371982	GZMB	3002	1
ENSP00000054661	H6PD	9563	0
ENSP00000265168	HADH	3033	1
ENSP00000222304	HAMP	57817	0
ENSP00000231121	HAND1	9421	0
ENSP00000352565	HAND2	9464	0
ENSP00000306991	HAS2	3037	0
ENSP00000230990	HBEGF	1839	0
ENSP00000369606	HBG2	3048	0
ENSP00000262651	HCK	3055	0
ENSP00000251287	HCN2	610	0
ENSP00000293330	HCRT	3060	0
ENSP00000246551	HCST	10870	0
ENSP00000374402	HD	3064	0
ENSP00000362649	HDAC1	3065	0
ENSP00000302967	HDAC3	8841	0
ENSP00000264606	HDAC4	9759	0
ENSP00000225983	HDAC5	10014	0
ENSP00000334061	HDAC6	10013	0
ENSP00000309766	HDAC7A	51564	0
ENSP00000262069	HDAC9	9734	0
ENSP00000311698	HFE	3077	1
ENSP00000337014	HFE2	148738	0
ENSP00000222390	HGF	3082	0
ENSP00000331201	HGS	9146	0
ENSP00000355977	HHAT	55733	0
ENSP00000296575	HHIP	64399	0
ENSP00000314080	HIC1	3090	0
ENSP00000338018	HIF1A	3091	1
ENSP00000299163	HIF1AN	55662	0
ENSP00000366898	HIF3A	64344	0
ENSP00000263551	HIPK2	28996	0
ENSP00000307705	HIST1H1E	3008	0
ENSP00000290573	HK2	3099	0
ENSP00000373112	HLA-A26	0	0
ENSP00000365402	HLA-B	3106	1
ENSP00000365412	HLA-C	3107	1
ENSP00000372819	HLA-Cw*07	0	0
ENSP00000372607	HLA-DBR3	0	0
ENSP00000339398	HLA-DQA1	3117	1
ENSP00000364127	HLA-DRA	3122	1
ENSP00000353099	HLA-DRB1	3123	1
ENSP00000364114	HLA-DRB5	3127	1
ENSP00000365815	HLA-E	3133	1
ENSP00000365999	HLA-G	3135	1
ENSP00000363231	HMGA1	3159	0
ENSP00000345347	HMGB1	3146	0
ENSP00000322706	HMGCS1	3157	0
ENSP00000351554	HMMR	3161	0
ENSP00000216117	HMOX1	3162	1
ENSP00000343807	HNF4A	3172	1
ENSP00000263367	HNRPUL1	11100	0
ENSP00000348150	HOMER3	9454	0
ENSP00000222718	HOXA2	3199	0
ENSP00000222726	HOXA5	3202	0
ENSP00000343619	HOXA9	3205	0
ENSP00000355140	HOXB1	3211	0
ENSP00000331741	HOXB2	3212	0
ENSP00000239165	HOXB7	3217	0
ENSP00000249504	HOXD11	3237	0
ENSP00000303578	HOXD12	3238	0
ENSP00000249505	HOXD13	3239	0
ENSP00000348170	HP	10395	1
ENSP00000296522	HPGD	3248	0
ENSP00000265983	HPX	3263	0
ENSP00000373382	HRAS	3265	0
ENSP00000355995	HSD11B1	3290	1
ENSP00000316786	HSD11B2	3291	1
ENSP00000364412	HSD17B3	3293	0
ENSP00000318631	HSD17B6	8630	0
ENSP00000358421	HSD3B1	3283	0
ENSP00000358424	HSD3B2	3284	0
ENSP00000335153	HSP90AA1	3320	0
ENSP00000329390	HSP90AB1	3326	0
ENSP00000299767	HSP90B1	7184	0
ENSP00000368186	HSP90B2P	7190	0
ENSP00000364802	HSPA1A	3303	1
ENSP00000302961	HSPA4	3308	0
ENSP00000324173	HSPA5	3309	1
ENSP00000227378	HSPA8	3312	0
ENSP00000297185	HSPA9	3313	0
ENSP00000248553	HSPB1	3315	1
ENSP00000281938	HSPB8	26353	0
ENSP00000340019	HSPD1	3329	1
ENSP00000233893	HSPE1	3336	0
ENSP00000363827	HSPG2	3339	0
ENSP00000340330	HTATIP	10524	0
ENSP00000367959	HTR2A	3356	0
ENSP00000276198	HTR2C	3358	0
ENSP00000258080	HTRA2	27429	0
ENSP00000240652	IAPP	3375	1
ENSP00000226284	IBSP	3381	0
ENSP00000264832	ICAM1	3383	1
ENSP00000225760	ICAM2	3384	0
ENSP00000160262	ICAM3	3385	0
ENSP00000342114	ICAM4	3386	0
ENSP00000319476	ICOS	29851	0
ENSP00000339477	ICOSLG	23308	0
ENSP00000234091	ID2	3398	0
ENSP00000265986	IDE	3416	1
ENSP00000331897	IDH2	3418	0
ENSP00000295809	IFI16	3428	0
ENSP00000351672	IFI27	3429	0
ENSP00000263642	IFIH1	64135	1
ENSP00000360883	IFIT3	3437	0
ENSP00000369552	IFNA1	3439	1
ENSP00000335118	IFNA10	3446	0
ENSP00000369562	IFNA17	3451	0
ENSP00000321956	IFNA2	3440	0
ENSP00000276919	IFNA4	3441	0
ENSP00000369560	IFNA5	3442	0
ENSP00000369569	IFNA7	3444	0
ENSP00000369553	IFNA8	3445	0
ENSP00000371499	IFNAR1	3454	0
ENSP00000371676	IFNAR2	3455	0
ENSP00000302523	IFNB1	3456	1
ENSP00000229135	IFNG	3458	1
ENSP00000356713	IFNGR1	3459	0
ENSP00000371425	IFNGR2	3460	0
ENSP00000302665	IGF1	3479	1
ENSP00000268035	IGF1R	3480	0
ENSP00000370783	IGF2	3481	1
ENSP00000290341	IGF2BP1	10642	0
ENSP00000371634	IGF2BP2	10644	1
ENSP00000371410	IGF2BP3	10643	0
ENSP00000349437	IGF2R	3482	1
ENSP00000215539	IGFALS	3483	0
ENSP00000275525	IGFBP1	3484	1
ENSP00000233809	IGFBP2	3485	1
ENSP00000370473	IGFBP3	3486	1
ENSP00000269593	IGFBP4	3487	0
ENSP00000233813	IGFBP5	3488	0
ENSP00000301464	IGFBP6	3489	0
ENSP00000370619	IGFBP7	3490	0
ENSP00000374989	IGHA1	3493	0
ENSP00000374998	IGHD	3495	0
ENSP00000374990	IGHG1	652848	0
ENSP00000254801	IGJ	3512	0
ENSP00000374777	IGKC	28945	0
ENSP00000369962	IGSF5	150084	0
ENSP00000339151	IKBKB	3551	1
ENSP00000356087	IKBKE	9641	0
ENSP00000358622	IKBKG	8517	0
ENSP00000356066	IL10	3586	1
ENSP00000227752	IL10RA	3587	0
ENSP00000290200	IL10RB	3588	0
ENSP00000264563	IL11	3589	0
ENSP00000303231	IL12A	3592	1
ENSP00000231228	IL12B	3593	1
ENSP00000221270	IL12RB1	3594	0
ENSP00000262345	IL12RB2	3595	0
ENSP00000368083	IL13	3596	1
ENSP00000360730	IL13RA1	3597	0
ENSP00000243213	IL13RA2	3598	0
ENSP00000296545	IL15	3600	1
ENSP00000369312	IL15RA	3601	0
ENSP00000347528	IL16	3603	0
ENSP00000344192	IL17A	3605	0
ENSP00000280357	IL18	3606	1
ENSP00000260049	IL18BP	10068	0
ENSP00000233957	IL18R1	8809	0
ENSP00000264260	IL18RAP	8807	0
ENSP00000270218	IL19	29949	0
ENSP00000263339	IL1A	3552	1
ENSP00000263341	IL1B	3553	1
ENSP00000233946	IL1R1	3554	0
ENSP00000330959	IL1R2	7850	0
ENSP00000072516	IL1RAP	3556	1
ENSP00000233954	IL1RL1	9173	0
ENSP00000264257	IL1RL2	8808	0
ENSP00000259206	IL1RN	3557	1
ENSP00000226730	IL2	3558	1
ENSP00000264497	IL21	59067	1
ENSP00000338010	IL21R	50615	1
ENSP00000329384	IL22	50616	0
ENSP00000270800	IL22RA1	58985	0
ENSP00000296980	IL22RA2	116379	0
ENSP00000228534	IL23A	51561	0
ENSP00000321345	IL23R	149233	0
ENSP00000349365	IL27	246778	0
ENSP00000263379	IL27RA	9466	0
ENSP00000333639	IL28A	282616	0
ENSP00000329991	IL29	282618	0
ENSP00000369293	IL2RA	3559	1
ENSP00000216223	IL2RB	3560	0
ENSP00000276110	IL2RG	3561	0
ENSP00000368495	IL3	3562	0
ENSP00000327890	IL3RA	3563	0
ENSP00000231449	IL4	3565	1
ENSP00000170630	IL4R	3566	1
ENSP00000231454	IL5	3567	0
ENSP00000258743	IL6	3569	1
ENSP00000357470	IL6R	3570	1
ENSP00000338799	IL6ST	3572	0
ENSP00000263851	IL7	3574	1
ENSP00000306157	IL7R	3575	1
ENSP00000306512	IL8	3576	1
ENSP00000295683	IL8RA	3577	0
ENSP00000319635	IL8RB	3579	0
ENSP00000274520	IL9	3578	0
ENSP00000244174	IL9R	3581	0
ENSP00000355011	ILF2	3608	0
ENSP00000315205	ILF3	3609	0
ENSP00000299421	ILK	3611	0
ENSP00000253513	INDO	3620	0
ENSP00000364929	ING1	3621	0
ENSP00000343396	ING4	51147	0
ENSP00000322142	ING5	84289	0
ENSP00000243786	INHA	3623	0
ENSP00000266646	INHBE	83729	0
ENSP00000366134	INPP4A	3631	0
ENSP00000352575	INPP5D	3635	0
ENSP00000298229	INPPL1	3636	1
ENSP00000370731	INS	3630	1
ENSP00000303830	INSR	3643	1
ENSP00000357178	INSRR	3645	0
ENSP00000361418	IPO13	9670	0
ENSP00000268182	IQGAP1	8826	0
ENSP00000356814	IQWD1	55827	0
ENSP00000358997	IRAK1	3654	1
ENSP00000358956	IRAK1BP1	134728	0
ENSP00000256458	IRAK2	3656	0
ENSP00000261233	IRAK3	11213	0
ENSP00000349096	IRAK4	51135	0
ENSP00000368181	IRF1	3659	0
ENSP00000307258	IRF2	3660	0
ENSP00000310127	IRF3	3661	0
ENSP00000370343	IRF4	3662	0
ENSP00000329411	IRF7	3665	0
ENSP00000268638	IRF8	3394	1
ENSP00000304895	IRS1	3667	1
ENSP00000365016	IRS2	8660	1
ENSP00000247066	IRS4	8471	1
ENSP00000310623	ISCU	23479	0
ENSP00000368699	ISG15	9636	0
ENSP00000230658	ISL1	3670	1
ENSP00000358310	ITGA10	8515	0
ENSP00000327290	ITGA11	22801	0
ENSP00000296585	ITGA2	3673	0
ENSP00000373728	ITGA2B	3674	1
ENSP00000007722	ITGA3	3675	0
ENSP00000233573	ITGA4	3676	0
ENSP00000293379	ITGA5	3678	0
ENSP00000264106	ITGA6	3655	0
ENSP00000257880	ITGA7	3679	0
ENSP00000367316	ITGA8	8516	0
ENSP00000264741	ITGA9	3680	0
ENSP00000268297	ITGAD	3681	0
ENSP00000263087	ITGAE	3682	0
ENSP00000349252	ITGAL	3683	0
ENSP00000287497	ITGAM	3684	1
ENSP00000364042	ITGAV	3685	0
ENSP00000268296	ITGAX	3687	0
ENSP00000364094	ITGB1	3688	1
ENSP00000347504	ITGB1BP1	9270	0
ENSP00000347279	ITGB2	3689	1
ENSP00000262017	ITGB3	3690	1
ENSP00000360132	ITGB3BP	23421	0
ENSP00000200181	ITGB4	3691	0
ENSP00000267082	ITGB7	3695	0
ENSP00000231189	ITK	3702	0
ENSP00000369456	ITPA	3704	0
ENSP00000349029	ITPR1	3708	0
ENSP00000363435	ITPR3	3710	1
ENSP00000294423	JAK1	3716	0
ENSP00000371067	JAK2	3717	0
ENSP00000222246	JAK3	3640	0
ENSP00000318416	JAM2	58494	0
ENSP00000299106	JAM3	83700	0
ENSP00000267569	JDP2	122953	0
ENSP00000282259	JMY	23651	0
ENSP00000314522	JUN	3725	0
ENSP00000252818	JUND	3727	0
ENSP00000311113	JUP	3728	0
ENSP00000228858	KCNA1	3736	0
ENSP00000314520	KCNA2	3737	0
ENSP00000328511	KCNA4	3739	0
ENSP00000252321	KCNA5	3741	1
ENSP00000367323	KCNAB2	8514	0
ENSP00000360806	KCNB1	3745	0
ENSP00000337255	KCNE1	3753	0
ENSP00000361173	KCNE1L	23630	0
ENSP00000290310	KCNE2	9992	0
ENSP00000310557	KCNE3	10008	0
ENSP00000281830	KCNE4	114952	0
ENSP00000271751	KCNH1	3756	0
ENSP00000262186	KCNH2	3757	0
ENSP00000264661	KCNH4	23415	0
ENSP00000328813	KCNH8	131096	0
ENSP00000347877	KCNIP2	30819	0
ENSP00000316136	KCNJ1	3758	0
ENSP00000345708	KCNJ11	3767	1
ENSP00000295101	KCNJ3	3760	0
ENSP00000306497	KCNJ4	3761	0
ENSP00000339960	KCNJ5	3762	0
ENSP00000288309	KCNJ6	3763	0
ENSP00000240662	KCNJ8	3764	0
ENSP00000355580	KCNK1	3775	0
ENSP00000350766	KCNMA1	3778	1
ENSP00000274629	KCNMB1	3779	0
ENSP00000351068	KCNMB2	10242	0
ENSP00000319370	KCNMB3	27094	0
ENSP00000258111	KCNMB4	27345	0
ENSP00000222249	KCNN1	3780	0
ENSP00000262888	KCNN4	3783	0
ENSP00000370153	KCNQ1	3784	1
ENSP00000359244	KCNQ2	3785	0
ENSP00000158762	KCTD11	147040	0
ENSP00000370742	KDR	3791	0
ENSP00000171111	KEAP1	9817	1
ENSP00000346279	KHDRBS1	10657	0
ENSP00000300035	KIAA0101	9768	0
ENSP00000338728	KIAA1212	55704	0
ENSP00000286050	KIFAP3	22920	0
ENSP00000342999	KIR2DL2	3803	1
ENSP00000325525	KIR3DL3	115653	0
ENSP00000347819	KIR3DS1	3813	1
ENSP00000357155	KIRREL	55243	1
ENSP00000278934	KIRREL3	84623	0
ENSP00000307650	KISS1	3814	0
ENSP00000370749	KIT	3815	0
ENSP00000228280	KITLG	4254	0
ENSP00000371313	KLB	152831	0
ENSP00000334523	KLC1	3831	0
ENSP00000285407	KLF10	7071	1
ENSP00000307023	KLF11	8462	1
ENSP00000302456	KLF13	51621	0
ENSP00000326417	KLF4	9314	1
ENSP00000366915	KLF5	688	1
ENSP00000314151	KLK3	354	0
ENSP00000352064	KLRC1	3821	0
ENSP00000371333	KLRD1	3824	0
ENSP00000240618	KLRK1	22914	0
ENSP00000265023	KNG1	3827	0
ENSP00000328236	KNTC1	9735	0
ENSP00000343701	KPNA1	3836	0
ENSP00000362723	KPNA6	23633	0
ENSP00000256078	KRAS	3845	1
ENSP00000304422	KREMEN2	79412	0
ENSP00000229214	KRR1	11103	0
ENSP00000301653	KRT16	3868	0
ENSP00000355124	KRT19	3880	0
ENSP00000329243	KRT7	3855	0
ENSP00000293308	KRT8	3856	0
ENSP00000203629	LAG3	3902	0
ENSP00000301046	LALBA	3906	0
ENSP00000374308	LAMA1	284217	0
ENSP00000350717	LAMA2	3908	0
ENSP00000324532	LAMA3	3909	0
ENSP00000230538	LAMA4	3910	0
ENSP00000252999	LAMA5	3911	0
ENSP00000222399	LAMB1	3912	0
ENSP00000307156	LAMB2	3913	0
ENSP00000348384	LAMB3	3914	0
ENSP00000373432	LAMB4	22798	0
ENSP00000264144	LAMC2	3918	0
ENSP00000361401	LAMC3	10319	0
ENSP00000309945	LAT	27040	0
ENSP00000372035	LATS2	26524	0
ENSP00000217407	LBP	3929	0
ENSP00000339883	LBR	3930	0
ENSP00000328213	LCK	3932	1
ENSP00000362089	LCN2	3934	0
ENSP00000046794	LCP2	3937	0
ENSP00000264162	LCT	3938	0
ENSP00000354616	LDB1	8861	0
ENSP00000227157	LDHA	3939	0
ENSP00000229319	LDHB	3945	0
ENSP00000252444	LDLR	3949	0
ENSP00000265165	LEF1	51176	0
ENSP00000312652	LEP	3952	1
ENSP00000290510	LEPREL2	10536	0
ENSP00000360100	LEPROT	54741	1
ENSP00000215909	LGALS1	3956	0
ENSP00000215886	LGALS2	3957	0
ENSP00000254301	LGALS3	3958	1
ENSP00000262776	LGALS3BP	3959	0
ENSP00000221421	LHB	3972	0
ENSP00000249075	LIF	3976	0
ENSP00000263409	LIFR	3977	0
ENSP00000315997	LILRB1	10859	0
ENSP00000319960	LILRB2	10288	0
ENSP00000221973	LIM2	3982	0
ENSP00000360895	LIPA	3988	0
ENSP00000299022	LIPC	3990	1
ENSP00000244289	LIPE	3991	1
ENSP00000238983	LIPF	8513	0
ENSP00000261292	LIPG	9388	1
ENSP00000357283	LMNA	4000	1
ENSP00000261366	LMNB1	4001	0
ENSP00000327054	LMNB2	84823	1
ENSP00000294816	LMX1A	4009	1
ENSP00000362573	LMX1B	4010	0
ENSP00000369199	LNPEP	4012	1
ENSP00000321334	LPA	4018	1
ENSP00000256720	LPIN1	23175	0
ENSP00000309757	LPL	4023	1
ENSP00000374227	LPO	4025	0
ENSP00000364005	LPPR1	54886	0
ENSP00000359204	LPPR4	9890	0
ENSP00000273261	LRIG1	26018	0
ENSP00000243077	LRP1	4035	0
ENSP00000263816	LRP2	4036	1
ENSP00000261349	LRP6	4040	1
ENSP00000303634	LRP8	7804	0
ENSP00000372215	LRPAP1	4043	0
ENSP00000035383	LRRC7	57554	1
ENSP00000301724	LST8	64223	0
ENSP00000228740	LTA4H	4048	0
ENSP00000365285	LTB	4050	0
ENSP00000346467	LTBP1	4052	0
ENSP00000301873	LTBP3	4054	0
ENSP00000228918	LTBR	4055	1
ENSP00000231751	LTF	4057	0
ENSP00000263800	LTK	4058	0
ENSP00000230568	LY86	9450	0
ENSP00000263285	LY9	4063	0
ENSP00000284818	LY96	23643	0
ENSP00000352637	LYN	4067	0
ENSP00000261267	LYZ	4069	0
ENSP00000000412	M6PR	4074	0
ENSP00000221957	M6PRBP1	10226	0
ENSP00000346203	MADCAM1	8174	0
ENSP00000310933	MADD	8567	1
ENSP00000327048	MAF	4094	0
ENSP00000328364	MAFA	389692	1
ENSP00000362410	MAFB	9935	0
ENSP00000345393	MAFF	23764	0
ENSP00000350369	MAFG	4097	0
ENSP00000359301	MAGEA3	4102	0
ENSP00000364847	MAGED1	9500	0
ENSP00000319279	MALT1	10892	0
ENSP00000292599	MAML1	9794	0
ENSP00000327563	MAML2	84441	0
ENSP00000302486	MAP2K1	5604	0
ENSP00000226522	MAP2K1IP1	8649	0
ENSP00000262948	MAP2K2	5605	0
ENSP00000319139	MAP2K3	5606	0
ENSP00000262445	MAP2K4	6416	0
ENSP00000351997	MAP2K6	5608	0
ENSP00000314228	MAP2K7	5609	0
ENSP00000264777	MAP3K1	4214	1
ENSP00000253055	MAP3K10	4294	0
ENSP00000309597	MAP3K11	4296	0
ENSP00000342059	MAP3K14	9020	0
ENSP00000354927	MAP3K3	4215	0
ENSP00000351908	MAP3K5	4217	0
ENSP00000358335	MAP3K7	6885	0
ENSP00000216160	MAP3K7IP1	10454	0
ENSP00000356426	MAP3K7IP2	23118	1
ENSP00000364477	MAP3K8	1326	0
ENSP00000294066	MAP4K2	5871	0
ENSP00000313644	MAP4K4	9448	0
ENSP00000013125	MAP4K5	11183	1
ENSP00000215832	MAPK1	5594	1
ENSP00000352157	MAPK10	5602	1
ENSP00000333685	MAPK11	5600	0
ENSP00000215659	MAPK12	6300	0
ENSP00000351092	MAPK13	5603	0
ENSP00000229794	MAPK14	1432	1
ENSP00000263025	MAPK3	5595	1
ENSP00000299612	MAPK7	5598	0
ENSP00000363291	MAPK8	5599	1
ENSP00000241014	MAPK8IP1	9479	1
ENSP00000330572	MAPK8IP2	23542	0
ENSP00000250894	MAPK8IP3	23162	0
ENSP00000345524	MAPK9	5601	1
ENSP00000362597	MAPKAP1	79109	0
ENSP00000356070	MAPKAPK2	9261	0
ENSP00000350639	MAPKAPK3	7867	0
ENSP00000202788	MAPKAPK5	8550	0
ENSP00000340820	MAPT	4137	0
ENSP00000363511	MARCH8	220972	0
ENSP00000357624	MARCKS	4082	0
ENSP00000265458	MARK2	2011	0
ENSP00000350852	MAVS	57506	0
ENSP00000284165	MAX	4149	0
ENSP00000249910	MBD4	8930	0
ENSP00000348273	MBP	4155	0
ENSP00000344223	MBTPS1	8720	0
ENSP00000368798	MBTPS2	51360	0
ENSP00000333821	MC2R	4158	0
ENSP00000360442	MC3R	4159	1
ENSP00000299766	MC4R	4160	1
ENSP00000318077	MC5R	4161	0
ENSP00000359610	MCF2	4168	0
ENSP00000317271	MCFD2	90411	0
ENSP00000358022	MCL1	4170	0
ENSP00000354945	MCM10	55388	0
ENSP00000265056	MCM2	4171	0
ENSP00000229854	MCM3	4172	0
ENSP00000262105	MCM4	4173	0
ENSP00000216122	MCM5	4174	0
ENSP00000264156	MCM6	4175	0
ENSP00000307288	MCM7	4176	0
ENSP00000327070	MDH2	4191	0
ENSP00000258149	MDM2	4193	0
ENSP00000356151	MDM4	4194	0
ENSP00000358973	MECP2	4204	0
ENSP00000333125	MED12	9968	0
ENSP00000237380	MED28	80306	0
ENSP00000284368	MEF2A	4205	0
ENSP00000162023	MEF2B	100271849	0
ENSP00000349536	MEF2C	4208	1
ENSP00000271555	MEF2D	4209	0
ENSP00000219596	MEFV	4210	0
ENSP00000272369	MEIS1	4211	0
ENSP00000261758	MESDC2	23184	0
ENSP00000317272	MET	4233	0
ENSP00000281923	MGAT5	4249	0
ENSP00000265052	MGLL	11343	0
ENSP00000302111	MGMT	4255	1
ENSP00000010404	MGST1	4257	0
ENSP00000265498	MGST2	4258	0
ENSP00000356860	MGST3	4259	0
ENSP00000348253	MIER1	57708	0
ENSP00000215754	MIF	4282	1
ENSP00000370557	MIS12	79003	0
ENSP00000295600	MITF	4286	0
ENSP00000318085	MIZF	25988	0
ENSP00000357643	MKI67	4288	0
ENSP00000361014	MKNK1	8569	0
ENSP00000250896	MKNK2	2872	0
ENSP00000370886	MLANA	2315	0
ENSP00000231790	MLH1	4292	0
ENSP00000252692	MLLT4	4301	0
ENSP00000363377	MLLT7	4303	0
ENSP00000320886	MLXIPL	51085	0
ENSP00000266839	MMAB	326625	0
ENSP00000262065	MMD	23531	0
ENSP00000353679	MME	4311	1
ENSP00000322788	MMP1	4312	1
ENSP00000279441	MMP10	4319	0
ENSP00000339672	MMP13	4322	0
ENSP00000308208	MMP14	4323	1
ENSP00000219070	MMP2	4313	1
ENSP00000299855	MMP3	4314	0
ENSP00000260227	MMP7	4316	0
ENSP00000236826	MMP8	4317	0
ENSP00000361405	MMP9	4318	1
ENSP00000264790	MMRN1	22915	0
ENSP00000261245	MNAT1	4331	0
ENSP00000252971	MNX1	3110	1
ENSP00000318318	MPI	4351	0
ENSP00000361548	MPL	4352	0
ENSP00000344419	MPO	4353	1
ENSP00000306697	MRAP	56246	0
ENSP00000332124	MRC1L1	414308	0
ENSP00000325863	MRE11A	4361	0
ENSP00000233146	MSH2	4436	0
ENSP00000353408	MSN	4478	1
ENSP00000296474	MST1R	4486	0
ENSP00000372170	MSX1	4487	0
ENSP00000354499	MT-CO1	0	0
ENSP00000333633	MTA1	9112	0
ENSP00000282366	MTA3	57504	0
ENSP00000216605	MTHFD1	4522	0
ENSP00000356290	MTHFD1L	25902	0
ENSP00000264090	MTHFD2	10797	0
ENSP00000365767	MTHFR	4524	1
ENSP00000355535	MTR	4548	1
ENSP00000265517	MTTP	4547	1
ENSP00000357372	MUC1	4582	0
ENSP00000351956	MUC2	4583	0
ENSP00000343037	MUC5B	727897	0
ENSP00000363571	MUSK	4593	0
ENSP00000274813	MUT	4594	0
ENSP00000288383	MX1	4599	0
ENSP00000333657	MX2	4600	0
ENSP00000339992	MYB	4602	0
ENSP00000217026	MYBL2	4605	0
ENSP00000354849	MYBPC1	4604	0
ENSP00000256993	MYBPC3	4607	0
ENSP00000367207	MYC	4609	0
ENSP00000281043	MYCN	4613	0
ENSP00000323890	MYD88	4615	0
ENSP00000316950	MYEF2	50804	0
ENSP00000228644	MYF5	4617	0
ENSP00000228841	MYL2	4633	0
ENSP00000353452	MYLK	4638	0
ENSP00000350945	MYO5A	4644	0
ENSP00000250003	MYOD1	4654	0
ENSP00000241651	MYOG	4656	0
ENSP00000229307	NANOG	79923	0
ENSP00000318472	NCAM1	4684	0
ENSP00000289473	NCF1	4687	0
ENSP00000356505	NCF2	4688	0
ENSP00000288986	NCK1	4690	0
ENSP00000233154	NCK2	8440	0
ENSP00000318195	NCL	4691	0
ENSP00000320940	NCOA1	8648	0
ENSP00000267974	NCOA2	10499	0
ENSP00000361063	NCOA3	8202	0
ENSP00000363200	NCOA4	8031	0
ENSP00000351894	NCOA6	23054	0
ENSP00000357341	NCOA7	135112	0
ENSP00000268712	NCOR1	9611	0
ENSP00000348551	NCOR2	9612	0
ENSP00000291890	NCR1	9437	0
ENSP00000342156	NCR3	259197	0
ENSP00000294785	NCSTN	23385	0
ENSP00000332643	NDN	4692	0
ENSP00000319977	NDRG1	10397	0
ENSP00000345530	NEDD4	4734	0
ENSP00000256832	NEDD4L	93998	0
ENSP00000368759	NEDD9	4739	0
ENSP00000311331	NEFL	4747	0
ENSP00000346591	NEIL2	252969	0
ENSP00000357206	NES	10763	0
ENSP00000313088	NETO1	162731	0
ENSP00000295108	NEUROD1	4760	1
ENSP00000317333	NEUROG2	63973	0
ENSP00000242462	NEUROG3	50674	1
ENSP00000351015	NF1	4763	0
ENSP00000335652	NF2	4771	0
ENSP00000346420	NFAT5	10725	0
ENSP00000327850	NFATC1	4772	0
ENSP00000360622	NFATC2	4773	0
ENSP00000300659	NFATC3	4775	0
ENSP00000250373	NFATC4	4776	0
ENSP00000354279	NFE2L2	4780	1
ENSP00000226574	NFKB1	4790	1
ENSP00000337001	NFKB2	4791	0
ENSP00000216797	NFKBIA	4792	1
ENSP00000312988	NFKBIB	4793	0
ENSP00000275015	NFKBIE	4794	0
ENSP00000363205	NFS1	9054	0
ENSP00000358525	NGFB	4803	0
ENSP00000172229	NGFR	4804	0
ENSP00000366347	NKX2-2	4821	1
ENSP00000327758	NKX2-5	1482	0
ENSP00000370253	NKX3-1	4824	0
ENSP00000295886	NKX6-1	4825	1
ENSP00000354159	NLRC4	58484	0
ENSP00000269280	NLRP1	22861	1
ENSP00000351485	NLRP3	114548	0
ENSP00000365572	NME2	4831	0
ENSP00000300589	NOD2	64127	0
ENSP00000328181	NOG	9241	0
ENSP00000348587	NOLC1	9221	0
ENSP00000276079	NONO	4841	0
ENSP00000327251	NOS2A	4843	0
ENSP00000297494	NOS3	4846	1
ENSP00000343497	NOSIP	51070	0
ENSP00000318921	NOSTRIN	115677	0
ENSP00000360765	NOTCH1	4851	0
ENSP00000362057	NOX1	27035	0
ENSP00000263317	NOX4	50507	0
ENSP00000260364	NOX5	79400	0
ENSP00000354532	NP	4860	0
ENSP00000322716	NP60	84656	0
ENSP00000338283	NPAS2	4862	0
ENSP00000356587	NPHS2	7827	1
ENSP00000296930	NPM1	4869	0
ENSP00000365663	NPPA	4878	0
ENSP00000365651	NPPB	4879	1
ENSP00000295440	NPPC	4880	1
ENSP00000357669	NPR1	4881	0
ENSP00000341083	NPR2	4882	0
ENSP00000265074	NPR3	4883	0
ENSP00000242152	NPY	4852	1
ENSP00000354652	NPY1R	4886	0
ENSP00000332591	NPY2R	4887	1
ENSP00000339377	NPY5R	4889	0
ENSP00000290426	NPY6R	4888	0
ENSP00000319788	NQO1	1728	0
ENSP00000368253	NR0B1	190	0
ENSP00000254227	NR0B2	8431	1
ENSP00000246672	NR1D1	9572	0
ENSP00000253727	NR1H2	7376	0
ENSP00000342470	NR1H3	10062	0
ENSP00000188403	NR1H4	9971	0
ENSP00000336528	NR1I2	8856	0
ENSP00000356958	NR1I3	9970	0
ENSP00000291442	NR2F6	2063	0
ENSP00000231509	NR3C1	2908	1
ENSP00000347441	NR3C2	4306	0
ENSP00000353427	NR4A1	3164	0
ENSP00000362690	NR5A1	2516	1
ENSP00000356331	NR5A2	2494	1
ENSP00000309826	NRF1	4899	0
ENSP00000347423	NRG1	3084	0
ENSP00000289422	NRG2	9542	0
ENSP00000331732	NRG3	10718	0
ENSP00000327213	NRIP1	8204	0
ENSP00000243300	NRK	203447	0
ENSP00000364001	NRP1	8829	0
ENSP00000353582	NRP2	8828	0
ENSP00000038176	NSMAF	8439	0
ENSP00000257770	NT5E	4907	0
ENSP00000328738	NTF3	4908	0
ENSP00000301411	NTF5	4909	0
ENSP00000173229	NTN1	9423	0
ENSP00000351486	NTRK1	4914	0
ENSP00000365387	NTRK2	4915	0
ENSP00000354207	NTRK3	4916	0
ENSP00000359532	NTSR1	4923	0
ENSP00000306070	NUDT6	11162	0
ENSP00000245544	NUP85	79902	0
ENSP00000347379	OCLN	4950	0
ENSP00000345192	OLFM3	118427	0
ENSP00000331040	OLIG2	10215	0
ENSP00000309124	OLR1	4973	1
ENSP00000302630	ONECUT1	3175	1
ENSP00000353877	OPLAH	26873	0
ENSP00000234961	OPRD1	4985	0
ENSP00000229768	OPRM1	4988	0
ENSP00000277010	OPRS1	4989	0
ENSP00000360621	ORC1L	4998	0
ENSP00000234296	ORC2L	4999	0
ENSP00000264169	ORC4L	5000	0
ENSP00000297431	ORC5L	5001	0
ENSP00000259396	ORM1	5004	0
ENSP00000363213	ORM2	5005	0
ENSP00000318165	OS9	10956	0
ENSP00000215781	OSM	5008	0
ENSP00000343819	OTX2	5015	0
ENSP00000285848	OXA1L	5018	0
ENSP00000217386	OXT	5020	0
ENSP00000324270	OXTR	5021	0
ENSP00000310305	P2RY2	5029	0
ENSP00000327801	P4HB	5034	0
ENSP00000311921	P53AIP1	63970	0
ENSP00000315559	P8	26471	0
ENSP00000302886	PA2G4	5036	0
ENSP00000216727	PABPN1	8106	0
ENSP00000316454	PACS1	55690	0
ENSP00000006951	PAFAH1B1	5048	0
ENSP00000304006	PAFAH1B2	5049	0
ENSP00000262890	PAFAH1B3	5050	0
ENSP00000220597	PAG1	55824	0
ENSP00000303500	PAH	5053	0
ENSP00000265192	PAIP2	51247	0
ENSP00000278568	PAK1	5058	0
ENSP00000314067	PAK2	5062	0
ENSP00000261509	PALLD	23022	0
ENSP00000330658	PAPPA	5069	0
ENSP00000356634	PAPPA2	60676	0
ENSP00000346490	PARC	23113	0
ENSP00000219255	PARD6A	50855	0
ENSP00000355759	PARP1	142	1
ENSP00000353924	PARVB	29780	0
ENSP00000328088	PAWR	5074	0
ENSP00000366327	PAX1	5075	0
ENSP00000359317	PAX2	5076	0
ENSP00000343052	PAX3	5077	1
ENSP00000368014	PAX4	5078	1
ENSP00000367090	PAX5	5079	0
ENSP00000368424	PAX6	5080	1
ENSP00000364524	PAX7	5081	0
ENSP00000263334	PAX8	7849	0
ENSP00000222553	PBEF1	10135	1
ENSP00000327400	PBX1	5087	1
ENSP00000347900	PC	5091	0
ENSP00000263754	PCAF	8850	0
ENSP00000299299	PCBD1	5092	1
ENSP00000254908	PCBD2	84105	0
ENSP00000305556	PCBP1	5093	0
ENSP00000373641	PCGF2	7703	0
ENSP00000319814	PCK1	5105	1
ENSP00000216780	PCK2	5106	0
ENSP00000368438	PCNA	5111	0
ENSP00000308024	PCSK1	5122	0
ENSP00000262545	PCSK2	5126	1
ENSP00000335062	PDCD1	5133	1
ENSP00000370976	PDCD1LG2	80380	0
ENSP00000282096	PDE3B	5140	0
ENSP00000346508	PDGFA	5154	0
ENSP00000330382	PDGFB	5155	0
ENSP00000274071	PDGFC	56034	0
ENSP00000370759	PDGFRA	5156	0
ENSP00000261799	PDGFRB	5159	0
ENSP00000348062	PDHA1	5160	0
ENSP00000295266	PDHA2	5161	0
ENSP00000307241	PDHB	5162	0
ENSP00000227868	PDHX	8050	1
ENSP00000300289	PDIA3	2923	0
ENSP00000007708	PDK2	5164	0
ENSP00000005178	PDK4	5166	0
ENSP00000344220	PDPK1	5170	0
ENSP00000370421	PDX1	3651	1
ENSP00000217305	PDYN	5173	0
ENSP00000344147	PDZK1	5174	0
ENSP00000357055	PEA15	8682	1
ENSP00000354973	PECAM1	5175	0
ENSP00000351789	PELI1	57162	0
ENSP00000267460	PELI2	57161	0
ENSP00000370852	PELO	3672	0
ENSP00000301396	PELP1	27043	0
ENSP00000324248	PENK	5179	0
ENSP00000346979	PER1	5187	0
ENSP00000366755	PER3	8863	0
ENSP00000275732	PERQ1	5390	0
ENSP00000357051	PEX19	5824	0
ENSP00000266564	PEX5	5830	0
ENSP00000296029	PF4	5196	0
ENSP00000369111	PFKFB3	5209	0
ENSP00000321503	PGAM5	192111	0
ENSP00000256315	PGF	5228	0
ENSP00000362413	PGK1	5230	0
ENSP00000325120	PGR	5241	0
ENSP00000300408	PHB	5245	0
ENSP00000369274	PHKA2	5256	0
ENSP00000313504	PHKB	5257	0
ENSP00000319231	PHLDA2	7262	0
ENSP00000262719	PHLPP	23239	0
ENSP00000249636	PIAS1	8554	0
ENSP00000262161	PIAS2	9063	0
ENSP00000358305	PIAS3	10401	0
ENSP00000262971	PIAS4	51588	0
ENSP00000281382	PIGF	5281	0
ENSP00000356155	PIK3C2B	5287	0
ENSP00000262039	PIK3C3	5289	0
ENSP00000263967	PIK3CA	5290	1
ENSP00000289153	PIK3CB	5291	1
ENSP00000353766	PIK3CD	5293	1
ENSP00000352121	PIK3CG	5294	1
ENSP00000274335	PIK3R1	5295	1
ENSP00000222254	PIK3R2	5296	1
ENSP00000262741	PIK3R3	8503	1
ENSP00000369285	PIK3R5	23533	0
ENSP00000255882	PIK4CA	5297	0
ENSP00000357869	PIK4CB	5298	0
ENSP00000247970	PIN1	5300	0
ENSP00000291009	PIP	5304	0
ENSP00000366494	PIP5K1B	8395	0
ENSP00000264380	PIP5K3	200576	0
ENSP00000265340	PITX1	5307	0
ENSP00000262304	PKD1	5310	0
ENSP00000360158	PKHD1	5314	0
ENSP00000271946	PKLR	5313	1
ENSP00000373744	PKM2	5315	1
ENSP00000359552	PKN2	5586	1
ENSP00000261659	PLA2G10	8399	0
ENSP00000312286	PLA2G1B	5319	0
ENSP00000364252	PLA2G2A	5320	1
ENSP00000364246	PLA2G2D	26279	0
ENSP00000215885	PLA2G3	50487	0
ENSP00000356436	PLA2G4A	5321	1
ENSP00000364249	PLA2G5	5322	0
ENSP00000333142	PLA2G6	8398	0
ENSP00000283243	PLA2R1	22925	0
ENSP00000325546	PLAG1	5324	0
ENSP00000353734	PLAGL1	5325	1
ENSP00000220809	PLAT	5327	0
ENSP00000361848	PLAU	5328	0
ENSP00000339328	PLAUR	5329	0
ENSP00000338185	PLCB1	23236	0
ENSP00000260402	PLCB2	5330	0
ENSP00000279230	PLCB3	5331	0
ENSP00000373265	PLCD1	5333	0
ENSP00000362369	PLCG1	5335	0
ENSP00000352336	PLCG2	5336	0
ENSP00000263088	PLD2	5338	0
ENSP00000011684	PLEKHG6	55200	0
ENSP00000308938	PLG	5340	0
ENSP00000300055	PLIN	5346	1
ENSP00000300093	PLK1	5347	0
ENSP00000361275	PLK3	1263	0
ENSP00000361508	PLTP	5360	1
ENSP00000351338	PLXNB1	5364	0
ENSP00000352288	PLXNB2	23654	0
ENSP00000269518	PMAIP1	5366	0
ENSP00000357259	PMF1	11243	1
ENSP00000268058	PML	5371	0
ENSP00000268261	PMM2	5373	0
ENSP00000368571	PMPCB	9512	0
ENSP00000358223	PNLIP	5406	0
ENSP00000298771	PNLIPRP2	5408	0
ENSP00000337701	PNPLA2	57104	0
ENSP00000216180	PNPLA3	80339	0
ENSP00000368358	POLA1	5422	0
ENSP00000265465	POLA2	23649	0
ENSP00000265421	POLB	5423	0
ENSP00000363286	POLE3	54107	0
ENSP00000361465	POLR1C	9533	0
ENSP00000314949	POLR2A	5430	0
ENSP00000370625	POLR2B	5431	0
ENSP00000219252	POLR2C	5432	0
ENSP00000272645	POLR2D	5433	1
ENSP00000215587	POLR2E	5434	0
ENSP00000215960	POLR2F	5435	0
ENSP00000301788	POLR2G	5436	0
ENSP00000296223	POLR2H	5437	0
ENSP00000221859	POLR2I	5438	0
ENSP00000342889	POLR2K	5440	0
ENSP00000324124	POLR2L	5441	0
ENSP00000370171	POMC	5443	1
ENSP00000222381	PON1	5444	1
ENSP00000265302	POR	5447	0
[truncated: 773 more rows]

## Sheet: FunctionalModules
Complex Disease Interventions from a Network Model for Type 2 Diabetes
Table S5. (d) Functional Modules
1	14	ENSP00000301788	ENSP00000324124	ENSP00000296223	ENSP00000342889	ENSP00000370625	ENSP00000314949	ENSP00000215960	ENSP00000219252	ENSP00000221859	ENSP00000359531	ENSP00000365275	ENSP00000256443	ENSP00000221481	ENSP00000369447
2	14	ENSP00000301788	ENSP00000324124	ENSP00000296223	ENSP00000342889	ENSP00000370625	ENSP00000314949	ENSP00000215960	ENSP00000219252	ENSP00000221859	ENSP00000359531	ENSP00000365275	ENSP00000256443	ENSP00000221481	ENSP00000230354
3	12	ENSP00000355325	ENSP00000362337	ENSP00000315309	ENSP00000290541	ENSP00000225426	ENSP00000262193	ENSP00000223321	ENSP00000216455	ENSP00000261479	ENSP00000044462	ENSP00000359910	ENSP00000259457
4	12	ENSP00000355325	ENSP00000362337	ENSP00000315309	ENSP00000290541	ENSP00000225426	ENSP00000262193	ENSP00000223321	ENSP00000216455	ENSP00000261479	ENSP00000044462	ENSP00000359910	ENSP00000271308
5	12	ENSP00000216407	ENSP00000357876	ENSP00000333811	ENSP00000310129	ENSP00000215071	ENSP00000263639	ENSP00000261712	ENSP00000264639	ENSP00000309474	ENSP00000362337	ENSP00000348442	ENSP00000344818
6	12	ENSP00000216407	ENSP00000357876	ENSP00000333811	ENSP00000310129	ENSP00000215071	ENSP00000263639	ENSP00000261712	ENSP00000264639	ENSP00000309474	ENSP00000362337	ENSP00000348442	ENSP00000295901
7	12	ENSP00000216407	ENSP00000357876	ENSP00000333811	ENSP00000310129	ENSP00000215071	ENSP00000263639	ENSP00000261712	ENSP00000264639	ENSP00000309474	ENSP00000362337	ENSP00000310572	ENSP00000344818
8	12	ENSP00000216407	ENSP00000357876	ENSP00000333811	ENSP00000310129	ENSP00000215071	ENSP00000263639	ENSP00000261712	ENSP00000264639	ENSP00000309474	ENSP00000362337	ENSP00000310572	ENSP00000295901
9	12	ENSP00000216407	ENSP00000357876	ENSP00000333811	ENSP00000310129	ENSP00000215071	ENSP00000263639	ENSP00000261712	ENSP00000264639	ENSP00000309474	ENSP00000217958	ENSP00000348442	ENSP00000344818
10	12	ENSP00000216407	ENSP00000357876	ENSP00000333811	ENSP00000310129	ENSP00000215071	ENSP00000263639	ENSP00000261712	ENSP00000264639	ENSP00000309474	ENSP00000217958	ENSP00000348442	ENSP00000295901
11	12	ENSP00000216407	ENSP00000357876	ENSP00000333811	ENSP00000310129	ENSP00000215071	ENSP00000263639	ENSP00000261712	ENSP00000264639	ENSP00000309474	ENSP00000217958	ENSP00000310572	ENSP00000344818
12	12	ENSP00000216407	ENSP00000357876	ENSP00000333811	ENSP00000310129	ENSP00000215071	ENSP00000263639	ENSP00000261712	ENSP00000264639	ENSP00000309474	ENSP00000217958	ENSP00000310572	ENSP00000295901
13	12	ENSP00000262193	ENSP00000357876	ENSP00000362337	ENSP00000290541	ENSP00000261479	ENSP00000223321	ENSP00000044462	ENSP00000225426	ENSP00000216455	ENSP00000315309	ENSP00000359910	ENSP00000259457
14	12	ENSP00000262193	ENSP00000357876	ENSP00000362337	ENSP00000290541	ENSP00000261479	ENSP00000223321	ENSP00000044462	ENSP00000225426	ENSP00000216455	ENSP00000315309	ENSP00000359910	ENSP00000271308
15	12	ENSP00000262193	ENSP00000270586	ENSP00000362337	ENSP00000290541	ENSP00000223321	ENSP00000216455	ENSP00000261479	ENSP00000044462	ENSP00000315309	ENSP00000225426	ENSP00000359910	ENSP00000259457
16	12	ENSP00000262193	ENSP00000270586	ENSP00000362337	ENSP00000290541	ENSP00000223321	ENSP00000216455	ENSP00000261479	ENSP00000044462	ENSP00000315309	ENSP00000225426	ENSP00000359910	ENSP00000271308
17	12	ENSP00000301788	ENSP00000324124	ENSP00000296223	ENSP00000342889	ENSP00000370625	ENSP00000314949	ENSP00000215960	ENSP00000219252	ENSP00000221859	ENSP00000359531	ENSP00000215587	ENSP00000230354
18	12	ENSP00000333811	ENSP00000357876	ENSP00000310129	ENSP00000215071	ENSP00000362337	ENSP00000263639	ENSP00000261712	ENSP00000264639	ENSP00000309474	ENSP00000348442	ENSP00000219313	ENSP00000344818
19	12	ENSP00000333811	ENSP00000357876	ENSP00000310129	ENSP00000215071	ENSP00000362337	ENSP00000263639	ENSP00000261712	ENSP00000264639	ENSP00000309474	ENSP00000348442	ENSP00000219313	ENSP00000295901
20	12	ENSP00000333811	ENSP00000357876	ENSP00000310129	ENSP00000215071	ENSP00000217958	ENSP00000263639	ENSP00000261712	ENSP00000264639	ENSP00000309474	ENSP00000348442	ENSP00000219313	ENSP00000344818
21	12	ENSP00000333811	ENSP00000357876	ENSP00000310129	ENSP00000215071	ENSP00000217958	ENSP00000263639	ENSP00000261712	ENSP00000264639	ENSP00000309474	ENSP00000348442	ENSP00000219313	ENSP00000295901
22	12	ENSP00000265056	ENSP00000354945	ENSP00000209728	ENSP00000263201	ENSP00000297431	ENSP00000265728	ENSP00000262105	ENSP00000307288	ENSP00000264156	ENSP00000229854	ENSP00000234296	ENSP00000264169
23	12	ENSP00000265056	ENSP00000354945	ENSP00000209728	ENSP00000263201	ENSP00000297431	ENSP00000265728	ENSP00000262105	ENSP00000307288	ENSP00000264156	ENSP00000229854	ENSP00000234296	ENSP00000216122
24	12	ENSP00000265056	ENSP00000354945	ENSP00000209728	ENSP00000263201	ENSP00000297431	ENSP00000265728	ENSP00000262105	ENSP00000307288	ENSP00000264156	ENSP00000229854	ENSP00000359443	ENSP00000216122
25	12	ENSP00000265056	ENSP00000354945	ENSP00000209728	ENSP00000263201	ENSP00000297431	ENSP00000265728	ENSP00000262105	ENSP00000307288	ENSP00000264156	ENSP00000360621	ENSP00000234296	ENSP00000264169
26	12	ENSP00000265056	ENSP00000354945	ENSP00000209728	ENSP00000263201	ENSP00000297431	ENSP00000265728	ENSP00000262105	ENSP00000307288	ENSP00000264156	ENSP00000360621	ENSP00000234296	ENSP00000216122
27	12	ENSP00000265056	ENSP00000354945	ENSP00000209728	ENSP00000263201	ENSP00000297431	ENSP00000265728	ENSP00000262105	ENSP00000307288	ENSP00000264156	ENSP00000360621	ENSP00000359443	ENSP00000216122
28	11	ENSP00000302665	ENSP00000270202	ENSP00000274335	ENSP00000263967	ENSP00000339007	ENSP00000304895	ENSP00000357432	ENSP00000275493	ENSP00000268035	ENSP00000206249	ENSP00000362659
29	11	ENSP00000355325	ENSP00000362337	ENSP00000344818	ENSP00000290541	ENSP00000225426	ENSP00000262193	ENSP00000271308	ENSP00000223321	ENSP00000261479	ENSP00000044462	ENSP00000359910
30	11	ENSP00000262193	ENSP00000357876	ENSP00000362337	ENSP00000290541	ENSP00000261479	ENSP00000223321	ENSP00000044462	ENSP00000225426	ENSP00000216455	ENSP00000315309	ENSP00000351314
31	11	ENSP00000262193	ENSP00000357876	ENSP00000362337	ENSP00000290541	ENSP00000261479	ENSP00000223321	ENSP00000044462	ENSP00000225426	ENSP00000344818	ENSP00000271308	ENSP00000359910
32	11	ENSP00000301788	ENSP00000324124	ENSP00000296223	ENSP00000342889	ENSP00000370625	ENSP00000314949	ENSP00000215960	ENSP00000219252	ENSP00000221859	ENSP00000272645	ENSP00000215587
33	11	ENSP00000301788	ENSP00000324124	ENSP00000296223	ENSP00000342889	ENSP00000370625	ENSP00000314949	ENSP00000215960	ENSP00000219252	ENSP00000221859	ENSP00000362362	ENSP00000369447
34	11	ENSP00000229135	ENSP00000231449	ENSP00000226730	ENSP00000356066	ENSP00000306512	ENSP00000344192	ENSP00000258743	ENSP00000263341	ENSP00000231454	ENSP00000221930	ENSP00000264832
35	10	ENSP00000327251	ENSP00000229135	ENSP00000258743	ENSP00000231449	ENSP00000263341	ENSP00000344192	ENSP00000356066	ENSP00000306512	ENSP00000221930	ENSP00000264832
36	10	ENSP00000162749	ENSP00000229135	ENSP00000231449	ENSP00000226730	ENSP00000258743	ENSP00000356066	ENSP00000344192	ENSP00000264832	ENSP00000306512	ENSP00000263341
37	10	ENSP00000162749	ENSP00000337853	ENSP00000358622	ENSP00000339151	ENSP00000359424	ENSP00000216160	ENSP00000356426	ENSP00000216797	ENSP00000311508	ENSP00000226574
38	10	ENSP00000302665	ENSP00000270202	ENSP00000274335	ENSP00000263967	ENSP00000339007	ENSP00000265171	ENSP00000275493	ENSP00000357432	ENSP00000268035	ENSP00000362659
39	10	ENSP00000302665	ENSP00000270202	ENSP00000274335	ENSP00000340944	ENSP00000357432	ENSP00000339007	ENSP00000275493	ENSP00000268035	ENSP00000362659	ENSP00000304895
40	10	ENSP00000302665	ENSP00000270202	ENSP00000274335	ENSP00000340944	ENSP00000357432	ENSP00000339007	ENSP00000275493	ENSP00000268035	ENSP00000362659	ENSP00000265171
41	10	ENSP00000302665	ENSP00000215832	ENSP00000274335	ENSP00000263967	ENSP00000339007	ENSP00000357432	ENSP00000275493	ENSP00000268035	ENSP00000206249	ENSP00000304895
42	10	ENSP00000371067	ENSP00000354394	ENSP00000264657	ENSP00000229135	ENSP00000231228	ENSP00000231449	ENSP00000221270	ENSP00000303231	ENSP00000228534	ENSP00000258743
43	10	ENSP00000371067	ENSP00000354394	ENSP00000264657	ENSP00000229135	ENSP00000231228	ENSP00000231449	ENSP00000221270	ENSP00000303231	ENSP00000262345	ENSP00000177694
44	10	ENSP00000371067	ENSP00000354394	ENSP00000264657	ENSP00000229135	ENSP00000231228	ENSP00000231449	ENSP00000221270	ENSP00000330341	ENSP00000228534	ENSP00000258743
45	10	ENSP00000371067	ENSP00000354394	ENSP00000264657	ENSP00000229135	ENSP00000231228	ENSP00000321345	ENSP00000228534	ENSP00000221270	ENSP00000258743	ENSP00000303231
46	10	ENSP00000303939	ENSP00000229135	ENSP00000231449	ENSP00000011653	ENSP00000356066	ENSP00000226730	ENSP00000264246	ENSP00000319476	ENSP00000359663	ENSP00000332049
47	10	ENSP00000222246	ENSP00000294423	ENSP00000226730	ENSP00000276110	ENSP00000216223	ENSP00000354394	ENSP00000341208	ENSP00000264657	ENSP00000293328	ENSP00000365230
48	10	ENSP00000222246	ENSP00000294423	ENSP00000226730	ENSP00000276110	ENSP00000216223	ENSP00000354394	ENSP00000341208	ENSP00000264657	ENSP00000293328	ENSP00000330341
49	10	ENSP00000222246	ENSP00000294423	ENSP00000226730	ENSP00000276110	ENSP00000216223	ENSP00000354394	ENSP00000341208	ENSP00000264657	ENSP00000293328	ENSP00000369293
50	10	ENSP00000222246	ENSP00000294423	ENSP00000226730	ENSP00000276110	ENSP00000216223	ENSP00000354394	ENSP00000341208	ENSP00000264657	ENSP00000231449	ENSP00000330341
51	10	ENSP00000222246	ENSP00000294423	ENSP00000226730	ENSP00000276110	ENSP00000216223	ENSP00000354394	ENSP00000341208	ENSP00000264657	ENSP00000231449	ENSP00000369293
52	10	ENSP00000222246	ENSP00000328213	ENSP00000216223	ENSP00000226730	ENSP00000276110	ENSP00000354394	ENSP00000341208	ENSP00000293328	ENSP00000264657	ENSP00000369293
53	10	ENSP00000262193	ENSP00000357876	ENSP00000362337	ENSP00000290541	ENSP00000261479	ENSP00000223321	ENSP00000044462	ENSP00000225426	ENSP00000344818	ENSP00000351314
54	10	ENSP00000228534	ENSP00000231228	ENSP00000229135	ENSP00000258743	ENSP00000221270	ENSP00000264818	ENSP00000264657	ENSP00000354394	ENSP00000303231	ENSP00000231449
55	10	ENSP00000228534	ENSP00000231228	ENSP00000229135	ENSP00000258743	ENSP00000221270	ENSP00000264818	ENSP00000264657	ENSP00000354394	ENSP00000303231	ENSP00000321345
56	10	ENSP00000228534	ENSP00000231228	ENSP00000229135	ENSP00000258743	ENSP00000221270	ENSP00000264818	ENSP00000264657	ENSP00000354394	ENSP00000330341	ENSP00000231449
57	10	ENSP00000301019	ENSP00000354945	ENSP00000229854	ENSP00000234296	ENSP00000262105	ENSP00000209728	ENSP00000265728	ENSP00000307288	ENSP00000264156	ENSP00000266970
58	10	ENSP00000301019	ENSP00000354945	ENSP00000229854	ENSP00000359443	ENSP00000209728	ENSP00000265728	ENSP00000262105	ENSP00000307288	ENSP00000264156	ENSP00000266970
59	10	ENSP00000301019	ENSP00000354945	ENSP00000360621	ENSP00000234296	ENSP00000262105	ENSP00000209728	ENSP00000265728	ENSP00000307288	ENSP00000264156	ENSP00000266970
60	10	ENSP00000301019	ENSP00000354945	ENSP00000360621	ENSP00000359443	ENSP00000209728	ENSP00000265728	ENSP00000262105	ENSP00000307288	ENSP00000264156	ENSP00000266970
61	10	ENSP00000296545	ENSP00000226730	ENSP00000229135	ENSP00000231449	ENSP00000011653	ENSP00000283635	ENSP00000332049	ENSP00000324890	ENSP00000264246	ENSP00000359663
62	10	ENSP00000274335	ENSP00000340944	ENSP00000357432	ENSP00000339007	ENSP00000275493	ENSP00000265171	ENSP00000362659	ENSP00000263879	ENSP00000264033	ENSP00000317272
63	10	ENSP00000216160	ENSP00000356426	ENSP00000337853	ENSP00000358335	ENSP00000358622	ENSP00000358997	ENSP00000359424	ENSP00000216797	ENSP00000339151	ENSP00000316176
64	10	ENSP00000216160	ENSP00000356426	ENSP00000337853	ENSP00000358335	ENSP00000358622	ENSP00000358997	ENSP00000359424	ENSP00000216797	ENSP00000339151	ENSP00000311508
65	10	ENSP00000216160	ENSP00000356426	ENSP00000337853	ENSP00000312988	ENSP00000359424	ENSP00000216797	ENSP00000358622	ENSP00000339151	ENSP00000311508	ENSP00000226574
66	10	ENSP00000216160	ENSP00000356426	ENSP00000337853	ENSP00000226574	ENSP00000216797	ENSP00000311508	ENSP00000359424	ENSP00000358622	ENSP00000339151	ENSP00000358997
67	10	ENSP00000221270	ENSP00000229135	ENSP00000231228	ENSP00000264818	ENSP00000231449	ENSP00000354394	ENSP00000264657	ENSP00000303231	ENSP00000262345	ENSP00000177694
68	10	ENSP00000229135	ENSP00000231449	ENSP00000226730	ENSP00000356066	ENSP00000011653	ENSP00000344192	ENSP00000258743	ENSP00000263341	ENSP00000368083	ENSP00000231454
69	10	ENSP00000229135	ENSP00000231449	ENSP00000226730	ENSP00000356066	ENSP00000011653	ENSP00000264246	ENSP00000359663	ENSP00000332049	ENSP00000283635	ENSP00000324890
70	10	ENSP00000229135	ENSP00000231449	ENSP00000226730	ENSP00000356066	ENSP00000306512	ENSP00000344192	ENSP00000258743	ENSP00000263341	ENSP00000231454	ENSP00000368083
71	10	ENSP00000229135	ENSP00000231449	ENSP00000226730	ENSP00000356066	ENSP00000264657	ENSP00000354394	ENSP00000258743	ENSP00000344192	ENSP00000303231	ENSP00000231228
72	10	ENSP00000229135	ENSP00000231449	ENSP00000226730	ENSP00000356066	ENSP00000264657	ENSP00000354394	ENSP00000177694	ENSP00000344192	ENSP00000303231	ENSP00000231228
73	10	ENSP00000229135	ENSP00000292144	ENSP00000283635	ENSP00000332049	ENSP00000011653	ENSP00000324890	ENSP00000226730	ENSP00000356834	ENSP00000300692	ENSP00000264246
74	10	ENSP00000229135	ENSP00000292144	ENSP00000283635	ENSP00000332049	ENSP00000011653	ENSP00000324890	ENSP00000226730	ENSP00000356834	ENSP00000300692	ENSP00000369293
75	10	ENSP00000229854	ENSP00000354945	ENSP00000234296	ENSP00000262105	ENSP00000209728	ENSP00000265728	ENSP00000263201	ENSP00000307288	ENSP00000264156	ENSP00000266970
76	10	ENSP00000229854	ENSP00000354945	ENSP00000359443	ENSP00000209728	ENSP00000265728	ENSP00000262105	ENSP00000263201	ENSP00000307288	ENSP00000264156	ENSP00000266970
77	10	ENSP00000234296	ENSP00000360621	ENSP00000354945	ENSP00000262105	ENSP00000209728	ENSP00000265728	ENSP00000263201	ENSP00000307288	ENSP00000264156	ENSP00000266970
78	10	ENSP00000264246	ENSP00000332049	ENSP00000226730	ENSP00000283635	ENSP00000324890	ENSP00000011653	ENSP00000292144	ENSP00000264972	ENSP00000356834	ENSP00000300692
79	10	ENSP00000360621	ENSP00000209728	ENSP00000307288	ENSP00000354945	ENSP00000264156	ENSP00000265728	ENSP00000262105	ENSP00000263201	ENSP00000359443	ENSP00000266970
80	9	ENSP00000327251	ENSP00000229135	ENSP00000258743	ENSP00000231449	ENSP00000263341	ENSP00000344192	ENSP00000356066	ENSP00000306512	ENSP00000368083
81	9	ENSP00000327251	ENSP00000229135	ENSP00000258743	ENSP00000231449	ENSP00000263341	ENSP00000344192	ENSP00000356066	ENSP00000303231	ENSP00000231228
82	9	ENSP00000327251	ENSP00000229135	ENSP00000258743	ENSP00000231449	ENSP00000263341	ENSP00000344192	ENSP00000228534	ENSP00000303231	ENSP00000231228
83	9	ENSP00000327251	ENSP00000229135	ENSP00000258743	ENSP00000231449	ENSP00000263341	ENSP00000314522	ENSP00000306512	ENSP00000221930	ENSP00000264832
84	9	ENSP00000327251	ENSP00000229135	ENSP00000258743	ENSP00000231449	ENSP00000263341	ENSP00000280357	ENSP00000306512	ENSP00000221930	ENSP00000264832
85	9	ENSP00000327251	ENSP00000229135	ENSP00000258743	ENSP00000231449	ENSP00000371067	ENSP00000228534	ENSP00000354394	ENSP00000303231	ENSP00000231228
86	9	ENSP00000327251	ENSP00000229135	ENSP00000258743	ENSP00000231449	ENSP00000264818	ENSP00000228534	ENSP00000354394	ENSP00000303231	ENSP00000231228
87	9	ENSP00000327251	ENSP00000229135	ENSP00000258743	ENSP00000231449	ENSP00000354394	ENSP00000344192	ENSP00000303231	ENSP00000231228	ENSP00000228534
88	9	ENSP00000327251	ENSP00000229135	ENSP00000258743	ENSP00000231449	ENSP00000354394	ENSP00000344192	ENSP00000303231	ENSP00000231228	ENSP00000356066
89	9	ENSP00000327251	ENSP00000356438	ENSP00000263341	ENSP00000314522	ENSP00000306512	ENSP00000263025	ENSP00000311508	ENSP00000360707	ENSP00000226574
90	9	ENSP00000162749	ENSP00000229135	ENSP00000231449	ENSP00000226730	ENSP00000258743	ENSP00000356066	ENSP00000344192	ENSP00000264832	ENSP00000354394
91	9	ENSP00000162749	ENSP00000229135	ENSP00000231449	ENSP00000226730	ENSP00000258743	ENSP00000356066	ENSP00000344192	ENSP00000011653	ENSP00000263341
92	9	ENSP00000162749	ENSP00000229135	ENSP00000231449	ENSP00000226730	ENSP00000258743	ENSP00000356066	ENSP00000263339	ENSP00000306512	ENSP00000264832
93	9	ENSP00000162749	ENSP00000229135	ENSP00000231449	ENSP00000226730	ENSP00000311508	ENSP00000344192	ENSP00000306512	ENSP00000264832	ENSP00000263341
94	9	ENSP00000162749	ENSP00000229135	ENSP00000231449	ENSP00000363089	ENSP00000306512	ENSP00000258743	ENSP00000264832	ENSP00000263341	ENSP00000356066
95	9	ENSP00000337001	ENSP00000226574	ENSP00000311508	ENSP00000358622	ENSP00000339151	ENSP00000359424	ENSP00000216160	ENSP00000356426	ENSP00000337853
96	9	ENSP00000046794	ENSP00000302269	ENSP00000328213	ENSP00000011653	ENSP00000362369	ENSP00000356834	ENSP00000292144	ENSP00000300692	ENSP00000364898
97	9	ENSP00000046794	ENSP00000302269	ENSP00000328213	ENSP00000011653	ENSP00000362369	ENSP00000356834	ENSP00000292144	ENSP00000300692	ENSP00000264972
98	9	ENSP00000046794	ENSP00000302269	ENSP00000328213	ENSP00000264033	ENSP00000356834	ENSP00000362369	ENSP00000292144	ENSP00000300692	ENSP00000364898
99	9	ENSP00000046794	ENSP00000302269	ENSP00000328213	ENSP00000264033	ENSP00000356834	ENSP00000362369	ENSP00000292144	ENSP00000300692	ENSP00000264972
100	9	ENSP00000302665	ENSP00000215832	ENSP00000274335	ENSP00000263967	ENSP00000339007	ENSP00000357432	ENSP00000275493	ENSP00000268035	ENSP00000265171
101	9	ENSP00000302665	ENSP00000215832	ENSP00000274335	ENSP00000340944	ENSP00000357432	ENSP00000339007	ENSP00000275493	ENSP00000268035	ENSP00000304895
102	9	ENSP00000302665	ENSP00000215832	ENSP00000274335	ENSP00000340944	ENSP00000357432	ENSP00000339007	ENSP00000275493	ENSP00000268035	ENSP00000265171
103	9	ENSP00000302665	ENSP00000261799	ENSP00000275493	ENSP00000357432	ENSP00000265171	ENSP00000274335	ENSP00000339007	ENSP00000362659	ENSP00000263967
104	9	ENSP00000302665	ENSP00000261799	ENSP00000275493	ENSP00000357432	ENSP00000265171	ENSP00000274335	ENSP00000339007	ENSP00000362659	ENSP00000340944
105	9	ENSP00000371067	ENSP00000354394	ENSP00000264657	ENSP00000229135	ENSP00000231228	ENSP00000231449	ENSP00000221270	ENSP00000341208	ENSP00000330341
106	9	ENSP00000371067	ENSP00000354394	ENSP00000264657	ENSP00000229135	ENSP00000231228	ENSP00000231449	ENSP00000221270	ENSP00000330341	ENSP00000262345
107	9	ENSP00000371067	ENSP00000354394	ENSP00000264657	ENSP00000229135	ENSP00000231228	ENSP00000231449	ENSP00000306245	ENSP00000258743	ENSP00000226730
108	9	ENSP00000371067	ENSP00000354394	ENSP00000264657	ENSP00000229135	ENSP00000231228	ENSP00000231449	ENSP00000226730	ENSP00000258743	ENSP00000303231
109	9	ENSP00000371067	ENSP00000354394	ENSP00000264657	ENSP00000229135	ENSP00000231228	ENSP00000231449	ENSP00000226730	ENSP00000258743	ENSP00000330341
110	9	ENSP00000371067	ENSP00000354394	ENSP00000264657	ENSP00000229135	ENSP00000231228	ENSP00000231449	ENSP00000226730	ENSP00000341208	ENSP00000330341
111	9	ENSP00000371067	ENSP00000354394	ENSP00000264657	ENSP00000229135	ENSP00000231228	ENSP00000231449	ENSP00000226730	ENSP00000177694	ENSP00000303231
112	9	ENSP00000371067	ENSP00000354394	ENSP00000356713	ENSP00000229135	ENSP00000231449	ENSP00000231228	ENSP00000221270	ENSP00000262345	ENSP00000330341
113	9	ENSP00000371067	ENSP00000300134	ENSP00000231449	ENSP00000229135	ENSP00000231228	ENSP00000221270	ENSP00000262345	ENSP00000303231	ENSP00000177694
114	9	ENSP00000222246	ENSP00000294423	ENSP00000226730	ENSP00000276110	ENSP00000216223	ENSP00000354394	ENSP00000341208	ENSP00000329418	ENSP00000293328
115	9	ENSP00000222246	ENSP00000294423	ENSP00000226730	ENSP00000276110	ENSP00000216223	ENSP00000354394	ENSP00000341208	ENSP00000329418	ENSP00000231449
116	9	ENSP00000222246	ENSP00000294423	ENSP00000226730	ENSP00000329623	ENSP00000264657	ENSP00000365230	ENSP00000354394	ENSP00000341208	ENSP00000293328
117	9	ENSP00000222246	ENSP00000328213	ENSP00000216223	ENSP00000226730	ENSP00000276110	ENSP00000354394	ENSP00000341208	ENSP00000293328	ENSP00000329418
118	9	ENSP00000228534	ENSP00000231228	ENSP00000229135	ENSP00000258743	ENSP00000344192	ENSP00000303231	ENSP00000264657	ENSP00000354394	ENSP00000231449
119	9	ENSP00000228534	ENSP00000231228	ENSP00000229135	ENSP00000258743	ENSP00000344192	ENSP00000303231	ENSP00000264657	ENSP00000354394	ENSP00000321345
120	9	ENSP00000296545	ENSP00000226730	ENSP00000229135	ENSP00000231449	ENSP00000011653	ENSP00000283635	ENSP00000332049	ENSP00000324890	ENSP00000369293
121	9	ENSP00000274335	ENSP00000263967	ENSP00000357432	ENSP00000339007	ENSP00000275493	ENSP00000304895	ENSP00000268035	ENSP00000270202	ENSP00000370731
122	9	ENSP00000274335	ENSP00000263967	ENSP00000357432	ENSP00000339007	ENSP00000275493	ENSP00000304895	ENSP00000268035	ENSP00000215832	ENSP00000341189
123	9	ENSP00000274335	ENSP00000263967	ENSP00000357432	ENSP00000339007	ENSP00000275493	ENSP00000304895	ENSP00000268035	ENSP00000341189	ENSP00000362659
124	9	ENSP00000274335	ENSP00000263967	ENSP00000357432	ENSP00000339007	ENSP00000275493	ENSP00000269571	ENSP00000270202	ENSP00000370731	ENSP00000265171
125	9	ENSP00000274335	ENSP00000263967	ENSP00000357432	ENSP00000339007	ENSP00000275493	ENSP00000265171	ENSP00000362659	ENSP00000264033	ENSP00000261799
126	9	ENSP00000274335	ENSP00000263967	ENSP00000357432	ENSP00000339007	ENSP00000275493	ENSP00000265171	ENSP00000370731	ENSP00000270202	ENSP00000268035
127	9	ENSP00000274335	ENSP00000263967	ENSP00000360683	ENSP00000339007	ENSP00000275493	ENSP00000268035	ENSP00000270202	ENSP00000370731	ENSP00000304895
128	9	ENSP00000274335	ENSP00000263967	ENSP00000360683	ENSP00000339007	ENSP00000275493	ENSP00000268035	ENSP00000270202	ENSP00000370731	ENSP00000265171
129	9	ENSP00000274335	ENSP00000263967	ENSP00000360683	ENSP00000339007	ENSP00000275493	ENSP00000268035	ENSP00000270202	ENSP00000362659	ENSP00000304895
130	9	ENSP00000274335	ENSP00000263967	ENSP00000360683	ENSP00000339007	ENSP00000275493	ENSP00000268035	ENSP00000270202	ENSP00000362659	ENSP00000265171
131	9	ENSP00000274335	ENSP00000263967	ENSP00000360683	ENSP00000339007	ENSP00000275493	ENSP00000268035	ENSP00000341189	ENSP00000304895	ENSP00000362659
132	9	ENSP00000274335	ENSP00000263967	ENSP00000360683	ENSP00000339007	ENSP00000303830	ENSP00000370731	ENSP00000270202	ENSP00000365016	ENSP00000304895
133	9	ENSP00000274335	ENSP00000263967	ENSP00000360683	ENSP00000339007	ENSP00000365016	ENSP00000370731	ENSP00000270202	ENSP00000268035	ENSP00000304895
134	9	ENSP00000274335	ENSP00000340944	ENSP00000357432	ENSP00000339007	ENSP00000275493	ENSP00000265171	ENSP00000362659	ENSP00000263879	ENSP00000270202
135	9	ENSP00000274335	ENSP00000340944	ENSP00000357432	ENSP00000339007	ENSP00000275493	ENSP00000265171	ENSP00000362659	ENSP00000263879	ENSP00000373382
136	9	ENSP00000274335	ENSP00000340944	ENSP00000357432	ENSP00000339007	ENSP00000275493	ENSP00000265171	ENSP00000362659	ENSP00000261799	ENSP00000264033
137	9	ENSP00000274335	ENSP00000340944	ENSP00000357432	ENSP00000339007	ENSP00000275493	ENSP00000265171	ENSP00000215832	ENSP00000373382	ENSP00000263879
138	9	ENSP00000274335	ENSP00000340944	ENSP00000357432	ENSP00000339007	ENSP00000275493	ENSP00000265171	ENSP00000370731	ENSP00000270202	ENSP00000269571
139	9	ENSP00000274335	ENSP00000340944	ENSP00000357432	ENSP00000339007	ENSP00000275493	ENSP00000265171	ENSP00000370731	ENSP00000270202	ENSP00000268035
140	9	ENSP00000274335	ENSP00000340944	ENSP00000357432	ENSP00000339007	ENSP00000275493	ENSP00000304895	ENSP00000362659	ENSP00000263879	ENSP00000270202
141	9	ENSP00000274335	ENSP00000340944	ENSP00000357432	ENSP00000339007	ENSP00000275493	ENSP00000304895	ENSP00000362659	ENSP00000263879	ENSP00000373382
142	9	ENSP00000274335	ENSP00000340944	ENSP00000357432	ENSP00000339007	ENSP00000275493	ENSP00000304895	ENSP00000362659	ENSP00000263879	ENSP00000264033
143	9	ENSP00000274335	ENSP00000340944	ENSP00000357432	ENSP00000339007	ENSP00000275493	ENSP00000304895	ENSP00000362659	ENSP00000263879	ENSP00000341189
144	9	ENSP00000274335	ENSP00000340944	ENSP00000357432	ENSP00000339007	ENSP00000275493	ENSP00000304895	ENSP00000362659	ENSP00000268035	ENSP00000341189
145	9	ENSP00000274335	ENSP00000340944	ENSP00000357432	ENSP00000339007	ENSP00000275493	ENSP00000304895	ENSP00000215832	ENSP00000341189	ENSP00000268035
146	9	ENSP00000274335	ENSP00000340944	ENSP00000357432	ENSP00000339007	ENSP00000275493	ENSP00000304895	ENSP00000215832	ENSP00000341189	ENSP00000263879
147	9	ENSP00000274335	ENSP00000340944	ENSP00000357432	ENSP00000339007	ENSP00000275493	ENSP00000304895	ENSP00000215832	ENSP00000373382	ENSP00000263879
148	9	ENSP00000274335	ENSP00000340944	ENSP00000357432	ENSP00000339007	ENSP00000275493	ENSP00000304895	ENSP00000370731	ENSP00000270202	ENSP00000268035
149	9	ENSP00000274335	ENSP00000300574	ENSP00000339007	ENSP00000360683	ENSP00000304895	ENSP00000268035	ENSP00000275493	ENSP00000362659	ENSP00000341189
150	9	ENSP00000274335	ENSP00000263879	ENSP00000357432	ENSP00000339007	ENSP00000275493	ENSP00000304895	ENSP00000362659	ENSP00000270202	ENSP00000206249
151	9	ENSP00000349854	ENSP00000258743	ENSP00000263341	ENSP00000314522	ENSP00000264832	ENSP00000231449	ENSP00000368495	ENSP00000226730	ENSP00000229135
152	9	ENSP00000349854	ENSP00000258743	ENSP00000263341	ENSP00000314522	ENSP00000264832	ENSP00000231449	ENSP00000368495	ENSP00000226730	ENSP00000296871
153	9	ENSP00000349854	ENSP00000258743	ENSP00000263341	ENSP00000314522	ENSP00000306245	ENSP00000231449	ENSP00000368495	ENSP00000226730	ENSP00000229135
154	9	ENSP00000349854	ENSP00000258743	ENSP00000263341	ENSP00000314522	ENSP00000306245	ENSP00000231449	ENSP00000368495	ENSP00000226730	ENSP00000296871
155	9	ENSP00000271015	ENSP00000339151	ENSP00000337853	ENSP00000358622	ENSP00000216797	ENSP00000358335	ENSP00000319279	ENSP00000344818	ENSP00000316176
156	9	ENSP00000271015	ENSP00000339151	ENSP00000337853	ENSP00000358622	ENSP00000216797	ENSP00000358335	ENSP00000319279	ENSP00000344818	ENSP00000311508
157	9	ENSP00000271015	ENSP00000339151	ENSP00000337853	ENSP00000358622	ENSP00000216797	ENSP00000358335	ENSP00000319279	ENSP00000347695	ENSP00000311508
158	9	ENSP00000271015	ENSP00000339151	ENSP00000337853	ENSP00000358622	ENSP00000216797	ENSP00000358335	ENSP00000359424	ENSP00000347695	ENSP00000311508
159	9	ENSP00000271015	ENSP00000339151	ENSP00000337853	ENSP00000358622	ENSP00000216797	ENSP00000226574	ENSP00000311508	ENSP00000359424	ENSP00000347695
160	9	ENSP00000221270	ENSP00000229135	ENSP00000231228	ENSP00000264818	ENSP00000231449	ENSP00000354394	ENSP00000264657	ENSP00000341208	ENSP00000330341
161	9	ENSP00000221270	ENSP00000229135	ENSP00000231228	ENSP00000264818	ENSP00000231449	ENSP00000354394	ENSP00000264657	ENSP00000330341	ENSP00000262345
162	9	ENSP00000221270	ENSP00000229135	ENSP00000231228	ENSP00000264818	ENSP00000231449	ENSP00000354394	ENSP00000356713	ENSP00000262345	ENSP00000330341
163	9	ENSP00000221270	ENSP00000229135	ENSP00000231228	ENSP00000264818	ENSP00000231449	ENSP00000300134	ENSP00000262345	ENSP00000303231	ENSP00000177694
164	9	ENSP00000358335	ENSP00000337853	ENSP00000358622	ENSP00000339151	ENSP00000216797	ENSP00000356426	ENSP00000344818	ENSP00000319279	ENSP00000316176
165	9	ENSP00000358335	ENSP00000337853	ENSP00000358622	ENSP00000339151	ENSP00000216797	ENSP00000356426	ENSP00000344818	ENSP00000319279	ENSP00000311508
166	9	ENSP00000358335	ENSP00000337853	ENSP00000358622	ENSP00000339151	ENSP00000216797	ENSP00000356426	ENSP00000344818	ENSP00000358997	ENSP00000316176
167	9	ENSP00000358335	ENSP00000337853	ENSP00000358622	ENSP00000339151	ENSP00000216797	ENSP00000356426	ENSP00000344818	ENSP00000358997	ENSP00000311508
168	9	ENSP00000262187	ENSP00000354587	ENSP00000307272	ENSP00000219476	ENSP00000340691	ENSP00000298552	ENSP00000225577	ENSP00000270202	ENSP00000301724
169	9	ENSP00000357656	ENSP00000302269	ENSP00000364898	ENSP00000283635	ENSP00000011653	ENSP00000292144	ENSP00000226730	ENSP00000356834	ENSP00000300692
170	9	ENSP00000357656	ENSP00000302269	ENSP00000264972	ENSP00000283635	ENSP00000011653	ENSP00000292144	ENSP00000226730	ENSP00000356834	ENSP00000300692
171	9	ENSP00000357656	ENSP00000283635	ENSP00000011653	ENSP00000364898	ENSP00000292144	ENSP00000324890	ENSP00000226730	ENSP00000356834	ENSP00000300692
172	9	ENSP00000357656	ENSP00000283635	ENSP00000011653	ENSP00000264972	ENSP00000292144	ENSP00000324890	ENSP00000226730	ENSP00000356834	ENSP00000300692
173	9	ENSP00000276110	ENSP00000226730	ENSP00000369293	ENSP00000264657	ENSP00000354394	ENSP00000341208	ENSP00000294423	ENSP00000229135	ENSP00000231449
174	9	ENSP00000276110	ENSP00000226730	ENSP00000330341	ENSP00000264657	ENSP00000354394	ENSP00000341208	ENSP00000294423	ENSP00000229135	ENSP00000231449
175	9	ENSP00000302269	ENSP00000328213	ENSP00000364898	ENSP00000011653	ENSP00000356834	ENSP00000292144	ENSP00000300692	ENSP00000283635	ENSP00000226730
176	9	ENSP00000302269	ENSP00000328213	ENSP00000264972	ENSP00000011653	ENSP00000356834	ENSP00000292144	ENSP00000300692	ENSP00000283635	ENSP00000226730
177	9	ENSP00000357470	ENSP00000258743	ENSP00000338799	ENSP00000264818	ENSP00000264657	ENSP00000354394	ENSP00000330341	ENSP00000294423	ENSP00000340944
178	9	ENSP00000357470	ENSP00000258743	ENSP00000338799	ENSP00000264818	ENSP00000264657	ENSP00000354394	ENSP00000330341	ENSP00000294423	ENSP00000226730
179	9	ENSP00000333811	ENSP00000357876	ENSP00000310129	ENSP00000215071	ENSP00000362337	ENSP00000261303	ENSP00000348442	ENSP00000219313	ENSP00000344818
180	9	ENSP00000333811	ENSP00000357876	ENSP00000310129	ENSP00000215071	ENSP00000362337	ENSP00000261303	ENSP00000348442	ENSP00000219313	ENSP00000295901
181	9	ENSP00000333811	ENSP00000357876	ENSP00000310129	ENSP00000215071	ENSP00000217958	ENSP00000261303	ENSP00000348442	ENSP00000219313	ENSP00000344818
182	9	ENSP00000333811	ENSP00000357876	ENSP00000310129	ENSP00000215071	ENSP00000217958	ENSP00000261303	ENSP00000348442	ENSP00000219313	ENSP00000295901
183	9	ENSP00000229135	ENSP00000231449	ENSP00000226730	ENSP00000356066	ENSP00000011653	ENSP00000344192	ENSP00000258743	ENSP00000263341	ENSP00000231228
184	9	ENSP00000229135	ENSP00000231449	ENSP00000226730	ENSP00000356066	ENSP00000264657	ENSP00000354394	ENSP00000258743	ENSP00000344192	ENSP00000264832
185	9	ENSP00000229135	ENSP00000231449	ENSP00000226730	ENSP00000356066	ENSP00000264657	ENSP00000354394	ENSP00000258743	ENSP00000330341	ENSP00000231228
186	9	ENSP00000229135	ENSP00000231449	ENSP00000226730	ENSP00000356066	ENSP00000264657	ENSP00000354394	ENSP00000258743	ENSP00000330341	ENSP00000294423
187	9	ENSP00000229135	ENSP00000231449	ENSP00000226730	ENSP00000356066	ENSP00000264657	ENSP00000292303	ENSP00000344192	ENSP00000303231	ENSP00000231228
188	9	ENSP00000229135	ENSP00000231449	ENSP00000226730	ENSP00000356066	ENSP00000303231	ENSP00000231228	ENSP00000344192	ENSP00000258743	ENSP00000263341
189	9	ENSP00000229135	ENSP00000231449	ENSP00000226730	ENSP00000314522	ENSP00000264832	ENSP00000306512	ENSP00000263341	ENSP00000258743	ENSP00000221930
190	9	ENSP00000229135	ENSP00000231449	ENSP00000226730	ENSP00000314522	ENSP00000264832	ENSP00000306512	ENSP00000263341	ENSP00000258743	ENSP00000368495
191	9	ENSP00000229135	ENSP00000231449	ENSP00000226730	ENSP00000314522	ENSP00000306245	ENSP00000306512	ENSP00000263341	ENSP00000258743	ENSP00000221930
192	9	ENSP00000229135	ENSP00000231449	ENSP00000226730	ENSP00000314522	ENSP00000306245	ENSP00000306512	ENSP00000263341	ENSP00000258743	ENSP00000368495
193	9	ENSP00000229135	ENSP00000231449	ENSP00000226730	ENSP00000264818	ENSP00000231228	ENSP00000354394	ENSP00000264657	ENSP00000258743	ENSP00000303231
194	9	ENSP00000229135	ENSP00000231449	ENSP00000226730	ENSP00000264818	ENSP00000231228	ENSP00000354394	ENSP00000264657	ENSP00000258743	ENSP00000330341
195	9	ENSP00000229135	ENSP00000231449	ENSP00000226730	ENSP00000264818	ENSP00000231228	ENSP00000354394	ENSP00000264657	ENSP00000341208	ENSP00000330341
196	9	ENSP00000229135	ENSP00000231449	ENSP00000226730	ENSP00000264818	ENSP00000231228	ENSP00000354394	ENSP00000264657	ENSP00000177694	ENSP00000303231
197	9	ENSP00000229135	ENSP00000231449	ENSP00000226730	ENSP00000264818	ENSP00000294423	ENSP00000354394	ENSP00000264657	ENSP00000330341	ENSP00000258743
198	9	ENSP00000229135	ENSP00000231449	ENSP00000226730	ENSP00000264818	ENSP00000294423	ENSP00000354394	ENSP00000264657	ENSP00000330341	ENSP00000341208
199	9	ENSP00000229135	ENSP00000231449	ENSP00000226730	ENSP00000368495	ENSP00000258743	ENSP00000263341	ENSP00000231454	ENSP00000306512	ENSP00000264832
200	9	ENSP00000229135	ENSP00000231449	ENSP00000226730	ENSP00000368495	ENSP00000258743	ENSP00000263341	ENSP00000231454	ENSP00000306512	ENSP00000306245
201	9	ENSP00000229135	ENSP00000231449	ENSP00000226730	ENSP00000368495	ENSP00000258743	ENSP00000263341	ENSP00000231454	ENSP00000369293	ENSP00000306245
202	9	ENSP00000229135	ENSP00000231449	ENSP00000226730	ENSP00000306245	ENSP00000258743	ENSP00000263341	ENSP00000231454	ENSP00000306512	ENSP00000221930
203	9	ENSP00000229135	ENSP00000231449	ENSP00000226730	ENSP00000306245	ENSP00000258743	ENSP00000264657	ENSP00000354394	ENSP00000369293	ENSP00000294423
204	9	ENSP00000229135	ENSP00000231449	ENSP00000225831	ENSP00000356066	ENSP00000258743	ENSP00000264832	ENSP00000306512	ENSP00000263341	ENSP00000221930
205	9	ENSP00000229135	ENSP00000231449	ENSP00000225831	ENSP00000356066	ENSP00000258743	ENSP00000264832	ENSP00000306512	ENSP00000263341	ENSP00000363089
206	9	ENSP00000229135	ENSP00000231449	ENSP00000225831	ENSP00000356066	ENSP00000258743	ENSP00000264832	ENSP00000279061	ENSP00000263341	ENSP00000363089
207	9	ENSP00000229135	ENSP00000340944	ENSP00000354394	ENSP00000264657	ENSP00000341208	ENSP00000294423	ENSP00000264818	ENSP00000338799	ENSP00000330341
208	9	ENSP00000229135	ENSP00000340944	ENSP00000354394	ENSP00000264657	ENSP00000258743	ENSP00000294423	ENSP00000264818	ENSP00000338799	ENSP00000330341
209	9	ENSP00000229135	ENSP00000338799	ENSP00000264818	ENSP00000226730	ENSP00000294423	ENSP00000354394	ENSP00000264657	ENSP00000330341	ENSP00000258743
210	9	ENSP00000229135	ENSP00000338799	ENSP00000264818	ENSP00000226730	ENSP00000294423	ENSP00000354394	ENSP00000264657	ENSP00000330341	ENSP00000341208
211	9	ENSP00000306512	ENSP00000258743	ENSP00000263341	ENSP00000314522	ENSP00000306245	ENSP00000221930	ENSP00000226730	ENSP00000231449	ENSP00000296871
212	9	ENSP00000306512	ENSP00000258743	ENSP00000263341	ENSP00000314522	ENSP00000306245	ENSP00000368495	ENSP00000231449	ENSP00000226730	ENSP00000296871
213	9	ENSP00000306512	ENSP00000258743	ENSP00000263341	ENSP00000314522	ENSP00000264832	ENSP00000226730	ENSP00000221930	ENSP00000231449	ENSP00000296871
214	9	ENSP00000306512	ENSP00000258743	ENSP00000263341	ENSP00000314522	ENSP00000264832	ENSP00000226730	ENSP00000368495	ENSP00000231449	ENSP00000296871
215	9	ENSP00000306512	ENSP00000258743	ENSP00000263341	ENSP00000231454	ENSP00000231449	ENSP00000226730	ENSP00000221930	ENSP00000264832	ENSP00000296871
216	9	ENSP00000306512	ENSP00000258743	ENSP00000263341	ENSP00000231454	ENSP00000231449	ENSP00000226730	ENSP00000221930	ENSP00000306245	ENSP00000296871
217	9	ENSP00000306512	ENSP00000258743	ENSP00000263341	ENSP00000231454	ENSP00000231449	ENSP00000226730	ENSP00000368495	ENSP00000296871	ENSP00000264832
218	9	ENSP00000306512	ENSP00000258743	ENSP00000263341	ENSP00000231454	ENSP00000231449	ENSP00000226730	ENSP00000368495	ENSP00000296871	ENSP00000306245
219	9	ENSP00000306512	ENSP00000311508	ENSP00000263341	ENSP00000314522	ENSP00000306245	ENSP00000263025	ENSP00000356438	ENSP00000360707	ENSP00000226574
220	9	ENSP00000265056	ENSP00000354945	ENSP00000209728	ENSP00000348902	ENSP00000264169	ENSP00000234296	ENSP00000307288	ENSP00000264156	ENSP00000229854
221	9	ENSP00000265056	ENSP00000354945	ENSP00000209728	ENSP00000348902	ENSP00000264169	ENSP00000234296	ENSP00000307288	ENSP00000264156	ENSP00000360621
222	9	ENSP00000356426	ENSP00000337853	ENSP00000216797	ENSP00000339151	ENSP00000358622	ENSP00000311508	ENSP00000226574	ENSP00000344818	ENSP00000358997
223	9	ENSP00000364898	ENSP00000328213	ENSP00000356834	ENSP00000292144	ENSP00000300692	ENSP00000011653	ENSP00000324890	ENSP00000283635	ENSP00000354566
224	9	ENSP00000364898	ENSP00000328213	ENSP00000356834	ENSP00000292144	ENSP00000300692	ENSP00000011653	ENSP00000324890	ENSP00000283635	ENSP00000226730
225	9	ENSP00000258743	ENSP00000263341	ENSP00000231449	ENSP00000226730	ENSP00000231454	ENSP00000296871	ENSP00000368495	ENSP00000306245	ENSP00000369293
226	9	ENSP00000283635	ENSP00000011653	ENSP00000226730	ENSP00000324890	ENSP00000328213	ENSP00000292144	ENSP00000356834	ENSP00000300692	ENSP00000264972
227	9	ENSP00000283635	ENSP00000011653	ENSP00000226730	ENSP00000324890	ENSP00000328213	ENSP00000292144	ENSP00000356834	ENSP00000300692	ENSP00000369293
228	9	ENSP00000283635	ENSP00000011653	ENSP00000354566	ENSP00000328213	ENSP00000292144	ENSP00000264972	ENSP00000324890	ENSP00000356834	ENSP00000300692
229	9	ENSP00000354566	ENSP00000356834	ENSP00000328213	ENSP00000292144	ENSP00000011653	ENSP00000264972	ENSP00000324890	ENSP00000356346	ENSP00000300692
230	9	ENSP00000301838	ENSP00000372198	ENSP00000286186	ENSP00000351273	ENSP00000341268	ENSP00000369773	ENSP00000311032	ENSP00000370451	ENSP00000370315
231	8	ENSP00000269305	ENSP00000367207	ENSP00000227507	ENSP00000267163	ENSP00000345571	ENSP00000266970	ENSP00000368438	ENSP00000362816
232	8	ENSP00000269305	ENSP00000367207	ENSP00000227507	ENSP00000267163	ENSP00000345571	ENSP00000266970	ENSP00000368438	ENSP00000350283
233	8	ENSP00000269305	ENSP00000367207	ENSP00000227507	ENSP00000267163	ENSP00000345571	ENSP00000266970	ENSP00000368438	ENSP00000362649
234	8	ENSP00000269305	ENSP00000367207	ENSP00000227507	ENSP00000267163	ENSP00000345571	ENSP00000257904	ENSP00000368438	ENSP00000362816
235	8	ENSP00000269305	ENSP00000367207	ENSP00000227507	ENSP00000267163	ENSP00000345571	ENSP00000257904	ENSP00000368438	ENSP00000350283
236	8	ENSP00000269305	ENSP00000367207	ENSP00000227507	ENSP00000267163	ENSP00000345571	ENSP00000257904	ENSP00000368438	ENSP00000362649
237	8	ENSP00000269305	ENSP00000367207	ENSP00000227507	ENSP00000267163	ENSP00000344818	ENSP00000368438	ENSP00000362816	ENSP00000266970
238	8	ENSP00000269305	ENSP00000367207	ENSP00000227507	ENSP00000215832	ENSP00000329623	ENSP00000306245	ENSP00000264657	ENSP00000363291
239	8	ENSP00000269305	ENSP00000367207	ENSP00000227507	ENSP00000264657	ENSP00000329623	ENSP00000306245	ENSP00000263025	ENSP00000363291
240	8	ENSP00000269305	ENSP00000275493	ENSP00000215832	ENSP00000314522	ENSP00000227507	ENSP00000329623	ENSP00000306245	ENSP00000373382
241	8	ENSP00000269305	ENSP00000275493	ENSP00000215832	ENSP00000314522	ENSP00000227507	ENSP00000329623	ENSP00000306245	ENSP00000264657
242	8	ENSP00000269305	ENSP00000275493	ENSP00000215832	ENSP00000314522	ENSP00000227507	ENSP00000329623	ENSP00000306245	ENSP00000225688
243	8	ENSP00000269305	ENSP00000275493	ENSP00000215832	ENSP00000314522	ENSP00000356438	ENSP00000329623	ENSP00000264657	ENSP00000306245
244	8	ENSP00000269305	ENSP00000275493	ENSP00000361099	ENSP00000270202	ENSP00000314522	ENSP00000329623	ENSP00000356438	ENSP00000264657
245	8	ENSP00000269305	ENSP00000275493	ENSP00000361099	ENSP00000270202	ENSP00000314522	ENSP00000269571	ENSP00000356438	ENSP00000264657
246	8	ENSP00000269305	ENSP00000314522	ENSP00000227507	ENSP00000215832	ENSP00000329623	ENSP00000306245	ENSP00000363291	ENSP00000373382
247	8	ENSP00000269305	ENSP00000314522	ENSP00000227507	ENSP00000215832	ENSP00000329623	ENSP00000306245	ENSP00000363291	ENSP00000264657
248	8	ENSP00000269305	ENSP00000314522	ENSP00000227507	ENSP00000373382	ENSP00000329623	ENSP00000306245	ENSP00000263025	ENSP00000363291
249	8	ENSP00000269305	ENSP00000314522	ENSP00000227507	ENSP00000306245	ENSP00000329623	ENSP00000263025	ENSP00000264657	ENSP00000363291
250	8	ENSP00000269305	ENSP00000314522	ENSP00000361099	ENSP00000356438	ENSP00000264657	ENSP00000329623	ENSP00000263025	ENSP00000363291
251	8	ENSP00000269305	ENSP00000314522	ENSP00000356438	ENSP00000264657	ENSP00000329623	ENSP00000306245	ENSP00000215832	ENSP00000229794
252	8	ENSP00000269305	ENSP00000314522	ENSP00000356438	ENSP00000264657	ENSP00000329623	ENSP00000306245	ENSP00000215832	ENSP00000363291
253	8	ENSP00000269305	ENSP00000314522	ENSP00000356438	ENSP00000264657	ENSP00000329623	ENSP00000306245	ENSP00000263025	ENSP00000363291
254	8	ENSP00000327251	ENSP00000229135	ENSP00000258743	ENSP00000231449	ENSP00000263341	ENSP00000344192	ENSP00000228534	ENSP00000306512
255	8	ENSP00000327251	ENSP00000229135	ENSP00000258743	ENSP00000231449	ENSP00000263341	ENSP00000280357	ENSP00000306512	ENSP00000368083
256	8	ENSP00000327251	ENSP00000229135	ENSP00000258743	ENSP00000231449	ENSP00000354394	ENSP00000344192	ENSP00000264832	ENSP00000356066
257	8	ENSP00000327251	ENSP00000229135	ENSP00000258743	ENSP00000260010	ENSP00000263341	ENSP00000228534	ENSP00000303231	ENSP00000231228
258	8	ENSP00000327251	ENSP00000229135	ENSP00000258743	ENSP00000260010	ENSP00000263341	ENSP00000356066	ENSP00000303231	ENSP00000231228
259	8	ENSP00000327251	ENSP00000229135	ENSP00000262345	ENSP00000354394	ENSP00000303231	ENSP00000231449	ENSP00000231228	ENSP00000371067
260	8	ENSP00000327251	ENSP00000229135	ENSP00000262345	ENSP00000354394	ENSP00000303231	ENSP00000231449	ENSP00000231228	ENSP00000264818
261	8	ENSP00000327251	ENSP00000229135	ENSP00000311508	ENSP00000306512	ENSP00000263341	ENSP00000264832	ENSP00000231449	ENSP00000344192
262	8	ENSP00000327251	ENSP00000229135	ENSP00000311508	ENSP00000306512	ENSP00000263341	ENSP00000264832	ENSP00000231449	ENSP00000314522
263	8	ENSP00000327251	ENSP00000229135	ENSP00000311508	ENSP00000306512	ENSP00000263341	ENSP00000264832	ENSP00000231449	ENSP00000280357
264	8	ENSP00000327251	ENSP00000229135	ENSP00000311508	ENSP00000306512	ENSP00000263341	ENSP00000264832	ENSP00000263025	ENSP00000314522
265	8	ENSP00000327251	ENSP00000229135	ENSP00000311508	ENSP00000306512	ENSP00000263341	ENSP00000228534	ENSP00000344192	ENSP00000231449
266	8	ENSP00000327251	ENSP00000229135	ENSP00000311508	ENSP00000306512	ENSP00000263341	ENSP00000360707	ENSP00000314522	ENSP00000263025
267	8	ENSP00000327251	ENSP00000229135	ENSP00000263025	ENSP00000314522	ENSP00000306512	ENSP00000263341	ENSP00000221930	ENSP00000264832
268	8	ENSP00000327251	ENSP00000356438	ENSP00000263341	ENSP00000314522	ENSP00000306512	ENSP00000263025	ENSP00000311508	ENSP00000264832
269	8	ENSP00000327251	ENSP00000356438	ENSP00000263341	ENSP00000314522	ENSP00000306512	ENSP00000263025	ENSP00000363291	ENSP00000264832
270	8	ENSP00000327251	ENSP00000356438	ENSP00000263341	ENSP00000314522	ENSP00000306512	ENSP00000258743	ENSP00000264832	ENSP00000363291
271	8	ENSP00000327251	ENSP00000356438	ENSP00000263341	ENSP00000314522	ENSP00000306512	ENSP00000258743	ENSP00000360707	ENSP00000226574
272	8	ENSP00000327251	ENSP00000356438	ENSP00000263341	ENSP00000314522	ENSP00000229794	ENSP00000360707	ENSP00000311508	ENSP00000226574
273	8	ENSP00000327251	ENSP00000363291	ENSP00000306512	ENSP00000221930	ENSP00000264832	ENSP00000263341	ENSP00000314522	ENSP00000258743
274	8	ENSP00000327251	ENSP00000363291	ENSP00000306512	ENSP00000221930	ENSP00000264832	ENSP00000263341	ENSP00000314522	ENSP00000263025
275	8	ENSP00000327251	ENSP00000363291	ENSP00000306512	ENSP00000221930	ENSP00000264832	ENSP00000263341	ENSP00000280357	ENSP00000258743
276	8	ENSP00000162749	ENSP00000341268	ENSP00000369773	ENSP00000301838	ENSP00000351273	ENSP00000362994	ENSP00000263464	ENSP00000352685
277	8	ENSP00000162749	ENSP00000341268	ENSP00000356426	ENSP00000359424	ENSP00000339151	ENSP00000216160	ENSP00000358622	ENSP00000311508
278	8	ENSP00000162749	ENSP00000229135	ENSP00000231449	ENSP00000226730	ENSP00000258743	ENSP00000356066	ENSP00000263339	ENSP00000011653
279	8	ENSP00000162749	ENSP00000229135	ENSP00000231449	ENSP00000226730	ENSP00000258743	ENSP00000356066	ENSP00000294423	ENSP00000354394
280	8	ENSP00000162749	ENSP00000337853	ENSP00000263341	ENSP00000356426	ENSP00000216797	ENSP00000339151	ENSP00000311508	ENSP00000226574
281	8	ENSP00000162749	ENSP00000216797	ENSP00000311508	ENSP00000226574	ENSP00000339151	ENSP00000216160	ENSP00000358622	ENSP00000369773
282	8	ENSP00000349096	ENSP00000323890	ENSP00000358997	ENSP00000337853	ENSP00000233946	ENSP00000371646	ENSP00000263341	ENSP00000260010
283	8	ENSP00000349096	ENSP00000323890	ENSP00000358997	ENSP00000337853	ENSP00000233946	ENSP00000371646	ENSP00000263341	ENSP00000363089
284	8	ENSP00000337001	ENSP00000226574	ENSP00000311508	ENSP00000358622	ENSP00000339151	ENSP00000359424	ENSP00000295025	ENSP00000275015
285	8	ENSP00000371676	ENSP00000229135	ENSP00000371499	ENSP00000354394	ENSP00000294423	ENSP00000264818	ENSP00000369552	ENSP00000264657
286	8	ENSP00000361405	ENSP00000221930	ENSP00000263341	ENSP00000314522	ENSP00000306512	ENSP00000264832	ENSP00000363291	ENSP00000258743
287	8	ENSP00000361405	ENSP00000221930	ENSP00000263341	ENSP00000314522	ENSP00000306512	ENSP00000264832	ENSP00000363291	ENSP00000263025
288	8	ENSP00000361405	ENSP00000221930	ENSP00000263341	ENSP00000225831	ENSP00000306512	ENSP00000264832	ENSP00000363291	ENSP00000258743
289	8	ENSP00000361405	ENSP00000221930	ENSP00000263341	ENSP00000225831	ENSP00000306512	ENSP00000264832	ENSP00000363291	ENSP00000263025
290	8	ENSP00000302665	ENSP00000270202	ENSP00000274335	ENSP00000263967	ENSP00000339007	ENSP00000304895	ENSP00000357432	ENSP00000303830
291	8	ENSP00000302665	ENSP00000270202	ENSP00000274335	ENSP00000263967	ENSP00000339007	ENSP00000304895	ENSP00000365016	ENSP00000268035
292	8	ENSP00000302665	ENSP00000270202	ENSP00000274335	ENSP00000263967	ENSP00000339007	ENSP00000304895	ENSP00000365016	ENSP00000303830
293	8	ENSP00000302665	ENSP00000270202	ENSP00000274335	ENSP00000263967	ENSP00000361099	ENSP00000275493	ENSP00000268035	ENSP00000362659
294	8	ENSP00000302665	ENSP00000270202	ENSP00000274335	ENSP00000340944	ENSP00000357432	ENSP00000339007	ENSP00000303830	ENSP00000304895
295	8	ENSP00000302665	ENSP00000270202	ENSP00000274335	ENSP00000289153	ENSP00000268035	ENSP00000304895	ENSP00000275493	ENSP00000362659
296	8	ENSP00000302665	ENSP00000270202	ENSP00000346508	ENSP00000275493	ENSP00000263967	ENSP00000357432	ENSP00000268035	ENSP00000265171
297	8	ENSP00000302665	ENSP00000371067	ENSP00000275493	ENSP00000357432	ENSP00000274335	ENSP00000340944	ENSP00000339007	ENSP00000304895
298	8	ENSP00000302665	ENSP00000215832	ENSP00000274335	ENSP00000263967	ENSP00000339007	ENSP00000357432	ENSP00000303830	ENSP00000304895
299	8	ENSP00000302665	ENSP00000215832	ENSP00000274335	ENSP00000340944	ENSP00000357432	ENSP00000339007	ENSP00000303830	ENSP00000304895
300	8	ENSP00000302665	ENSP00000370759	ENSP00000261799	ENSP00000274335	ENSP00000263967	ENSP00000357432	ENSP00000339007	ENSP00000265171
301	8	ENSP00000302665	ENSP00000300574	ENSP00000339007	ENSP00000274335	ENSP00000304895	ENSP00000268035	ENSP00000275493	ENSP00000362659
302	8	ENSP00000364133	ENSP00000351905	ENSP00000262160	ENSP00000332973	ENSP00000262158	ENSP00000341551	ENSP00000221930	ENSP00000355896
303	8	ENSP00000364133	ENSP00000351905	ENSP00000262160	ENSP00000332973	ENSP00000262158	ENSP00000341551	ENSP00000221930	ENSP00000287727
304	8	ENSP00000364133	ENSP00000351905	ENSP00000262160	ENSP00000332973	ENSP00000262158	ENSP00000341551	ENSP00000354621	ENSP00000287727
305	8	ENSP00000364133	ENSP00000351905	ENSP00000262160	ENSP00000288840	ENSP00000262158	ENSP00000341551	ENSP00000355896	ENSP00000221930
306	8	ENSP00000368104	ENSP00000262158	ENSP00000341551	ENSP00000288840	ENSP00000354621	ENSP00000361107	ENSP00000363708	ENSP00000264568
307	8	ENSP00000368104	ENSP00000361107	ENSP00000363708	ENSP00000264568	ENSP00000305769	ENSP00000341551	ENSP00000354621	ENSP00000288840
308	8	ENSP00000368104	ENSP00000361107	ENSP00000363708	ENSP00000264568	ENSP00000305769	ENSP00000341551	ENSP00000354621	ENSP00000231589
309	8	ENSP00000371067	ENSP00000354394	ENSP00000264657	ENSP00000229135	ENSP00000340944	ENSP00000338799	ENSP00000330341	ENSP00000258743
310	8	ENSP00000371067	ENSP00000354394	ENSP00000264657	ENSP00000229135	ENSP00000340944	ENSP00000338799	ENSP00000330341	ENSP00000341208
311	8	ENSP00000371067	ENSP00000354394	ENSP00000264657	ENSP00000229135	ENSP00000338799	ENSP00000226730	ENSP00000330341	ENSP00000258743
312	8	ENSP00000371067	ENSP00000354394	ENSP00000264657	ENSP00000229135	ENSP00000338799	ENSP00000226730	ENSP00000330341	ENSP00000341208
313	8	ENSP00000371067	ENSP00000354394	ENSP00000264657	ENSP00000216223	ENSP00000341208	ENSP00000293328	ENSP00000226730	ENSP00000365230
314	8	ENSP00000371067	ENSP00000354394	ENSP00000264657	ENSP00000216223	ENSP00000341208	ENSP00000293328	ENSP00000226730	ENSP00000330341
315	8	ENSP00000371067	ENSP00000354394	ENSP00000264657	ENSP00000216223	ENSP00000341208	ENSP00000231449	ENSP00000226730	ENSP00000330341
316	8	ENSP00000371067	ENSP00000354394	ENSP00000264657	ENSP00000357470	ENSP00000258743	ENSP00000338799	ENSP00000330341	ENSP00000340944
317	8	ENSP00000371067	ENSP00000354394	ENSP00000264657	ENSP00000357470	ENSP00000258743	ENSP00000338799	ENSP00000330341	ENSP00000226730
318	8	ENSP00000371067	ENSP00000354394	ENSP00000329418	ENSP00000341208	ENSP00000226730	ENSP00000229135	ENSP00000231449	ENSP00000231228
319	8	ENSP00000371067	ENSP00000274335	ENSP00000339007	ENSP00000357432	ENSP00000340944	ENSP00000275493	ENSP00000264033	ENSP00000304895
320	8	ENSP00000371067	ENSP00000300134	ENSP00000231449	ENSP00000229135	ENSP00000231228	ENSP00000221270	ENSP00000262345	ENSP00000330341
321	8	ENSP00000371067	ENSP00000300134	ENSP00000231449	ENSP00000229135	ENSP00000231228	ENSP00000221270	ENSP00000011653	ENSP00000177694
322	8	ENSP00000371067	ENSP00000300134	ENSP00000231449	ENSP00000229135	ENSP00000231228	ENSP00000226730	ENSP00000177694	ENSP00000303231
323	8	ENSP00000371067	ENSP00000300134	ENSP00000231449	ENSP00000229135	ENSP00000231228	ENSP00000226730	ENSP00000177694	ENSP00000011653
324	8	ENSP00000371067	ENSP00000351255	ENSP00000229135	ENSP00000303231	ENSP00000231228	ENSP00000221270	ENSP00000228534	ENSP00000321345
325	8	ENSP00000371067	ENSP00000292303	ENSP00000229135	ENSP00000231449	ENSP00000226730	ENSP00000231228	ENSP00000264657	ENSP00000303231
326	8	ENSP00000371067	ENSP00000011653	ENSP00000231449	ENSP00000229135	ENSP00000231228	ENSP00000221270	ENSP00000228534	ENSP00000258743
327	8	ENSP00000371067	ENSP00000011653	ENSP00000321345	ENSP00000228534	ENSP00000221270	ENSP00000229135	ENSP00000258743	ENSP00000231228
328	8	ENSP00000222390	ENSP00000275493	ENSP00000362659	ENSP00000317272	ENSP00000274335	ENSP00000264033	ENSP00000340944	ENSP00000339007
329	8	ENSP00000222390	ENSP00000275493	ENSP00000362659	ENSP00000341189	ENSP00000340944	ENSP00000228307	ENSP00000332816	ENSP00000264657
330	8	ENSP00000222390	ENSP00000275493	ENSP00000362659	ENSP00000341189	ENSP00000340944	ENSP00000228307	ENSP00000332816	ENSP00000339007
331	8	ENSP00000303939	ENSP00000229135	ENSP00000231449	ENSP00000011653	ENSP00000356066	ENSP00000226730	ENSP00000292303	ENSP00000231228
332	8	ENSP00000303939	ENSP00000229135	ENSP00000231449	ENSP00000264832	ENSP00000359663	ENSP00000332049	ENSP00000226730	ENSP00000356066
333	8	ENSP00000274520	ENSP00000231449	ENSP00000231454	ENSP00000368083	ENSP00000226730	ENSP00000296871	ENSP00000296545	ENSP00000263851
334	8	ENSP00000222246	ENSP00000294423	ENSP00000226730	ENSP00000276110	ENSP00000216223	ENSP00000339007	ENSP00000329418	ENSP00000231449
335	8	ENSP00000222246	ENSP00000294423	ENSP00000226730	ENSP00000338799	ENSP00000354394	ENSP00000341208	ENSP00000264657	ENSP00000330341
336	8	ENSP00000222246	ENSP00000294423	ENSP00000348042	ENSP00000354394	ENSP00000341208	ENSP00000293328	ENSP00000216223	ENSP00000264657
337	8	ENSP00000222246	ENSP00000294423	ENSP00000340944	ENSP00000264657	ENSP00000354394	ENSP00000341208	ENSP00000338799	ENSP00000330341
338	8	ENSP00000222246	ENSP00000294423	ENSP00000170630	ENSP00000231449	ENSP00000276110	ENSP00000329418	ENSP00000365016	ENSP00000304895
339	8	ENSP00000222246	ENSP00000294423	ENSP00000365016	ENSP00000231449	ENSP00000304895	ENSP00000276110	ENSP00000329418	ENSP00000339007
340	8	ENSP00000222246	ENSP00000367207	ENSP00000226730	ENSP00000264657	ENSP00000216223	ENSP00000276110	ENSP00000328213	ENSP00000369293
341	8	ENSP00000262995	ENSP00000339007	ENSP00000340944	ENSP00000274335	ENSP00000357432	ENSP00000275493	ENSP00000317272	ENSP00000263879
342	8	ENSP00000216223	ENSP00000226730	ENSP00000276110	ENSP00000369293	ENSP00000296545	ENSP00000283635	ENSP00000011653	ENSP00000231449
343	8	ENSP00000216223	ENSP00000226730	ENSP00000364898	ENSP00000328213	ENSP00000283635	ENSP00000292144	ENSP00000011653	ENSP00000324890
344	8	ENSP00000216223	ENSP00000226730	ENSP00000364898	ENSP00000357656	ENSP00000283635	ENSP00000292144	ENSP00000011653	ENSP00000324890
345	8	ENSP00000216223	ENSP00000226730	ENSP00000292144	ENSP00000283635	ENSP00000011653	ENSP00000324890	ENSP00000328213	ENSP00000369293
346	8	ENSP00000216223	ENSP00000226730	ENSP00000324890	ENSP00000283635	ENSP00000011653	ENSP00000369293	ENSP00000296545	ENSP00000231449
347	8	ENSP00000228534	ENSP00000231228	ENSP00000229135	ENSP00000258743	ENSP00000221270	ENSP00000264818	ENSP00000011653	ENSP00000231449
348	8	ENSP00000228534	ENSP00000231228	ENSP00000229135	ENSP00000258743	ENSP00000221270	ENSP00000264818	ENSP00000011653	ENSP00000321345
349	8	ENSP00000228534	ENSP00000231228	ENSP00000229135	ENSP00000258743	ENSP00000221270	ENSP00000263341	ENSP00000231449	ENSP00000303231
350	8	ENSP00000228534	ENSP00000231228	ENSP00000229135	ENSP00000258743	ENSP00000221270	ENSP00000263341	ENSP00000231449	ENSP00000011653
351	8	ENSP00000228534	ENSP00000231228	ENSP00000229135	ENSP00000258743	ENSP00000221270	ENSP00000263341	ENSP00000231449	ENSP00000330341
352	8	ENSP00000228534	ENSP00000231228	ENSP00000229135	ENSP00000258743	ENSP00000221270	ENSP00000263341	ENSP00000321345	ENSP00000303231
353	8	ENSP00000228534	ENSP00000231228	ENSP00000229135	ENSP00000258743	ENSP00000221270	ENSP00000263341	ENSP00000321345	ENSP00000011653
354	8	ENSP00000228534	ENSP00000231228	ENSP00000229135	ENSP00000258743	ENSP00000344192	ENSP00000303231	ENSP00000263341	ENSP00000321345
355	8	ENSP00000228534	ENSP00000231228	ENSP00000229135	ENSP00000258743	ENSP00000344192	ENSP00000011653	ENSP00000263341	ENSP00000231449
356	8	ENSP00000228534	ENSP00000231228	ENSP00000229135	ENSP00000258743	ENSP00000344192	ENSP00000011653	ENSP00000263341	ENSP00000321345
357	8	ENSP00000228534	ENSP00000231228	ENSP00000229135	ENSP00000351255	ENSP00000221270	ENSP00000264818	ENSP00000303231	ENSP00000321345
358	8	ENSP00000301019	ENSP00000354945	ENSP00000229854	ENSP00000234296	ENSP00000348902	ENSP00000209728	ENSP00000307288	ENSP00000264156
359	8	ENSP00000301019	ENSP00000354945	ENSP00000360621	ENSP00000234296	ENSP00000348902	ENSP00000209728	ENSP00000307288	ENSP00000264156
360	8	ENSP00000295025	ENSP00000311508	ENSP00000226574	ENSP00000359424	ENSP00000358622	ENSP00000339151	ENSP00000216797	ENSP00000312988
361	8	ENSP00000296545	ENSP00000226730	ENSP00000229135	ENSP00000231449	ENSP00000011653	ENSP00000283635	ENSP00000276110	ENSP00000369293
362	8	ENSP00000296545	ENSP00000226730	ENSP00000229135	ENSP00000231449	ENSP00000011653	ENSP00000344192	ENSP00000368083	ENSP00000231454
363	8	ENSP00000296545	ENSP00000226730	ENSP00000229135	ENSP00000231449	ENSP00000011653	ENSP00000231454	ENSP00000332049	ENSP00000369293
364	8	ENSP00000296545	ENSP00000226730	ENSP00000229135	ENSP00000231449	ENSP00000264832	ENSP00000332049	ENSP00000359663	ENSP00000324890
365	8	ENSP00000296545	ENSP00000226730	ENSP00000263851	ENSP00000231449	ENSP00000011653	ENSP00000369293	ENSP00000276110	ENSP00000283635
366	8	ENSP00000296545	ENSP00000226730	ENSP00000263851	ENSP00000306157	ENSP00000276110	ENSP00000283635	ENSP00000011653	ENSP00000369293
367	8	ENSP00000263851	ENSP00000226730	ENSP00000231449	ENSP00000231454	ENSP00000296871	ENSP00000306512	ENSP00000264832	ENSP00000368495
368	8	ENSP00000274335	ENSP00000263967	ENSP00000357432	ENSP00000339007	ENSP00000275493	ENSP00000304895	ENSP00000373382	ENSP00000215832
369	8	ENSP00000274335	ENSP00000263967	ENSP00000357432	ENSP00000339007	ENSP00000275493	ENSP00000304895	ENSP00000373382	ENSP00000362659
370	8	ENSP00000274335	ENSP00000263967	ENSP00000357432	ENSP00000339007	ENSP00000275493	ENSP00000304895	ENSP00000264033	ENSP00000370731
371	8	ENSP00000274335	ENSP00000263967	ENSP00000357432	ENSP00000339007	ENSP00000275493	ENSP00000304895	ENSP00000264033	ENSP00000362659
372	8	ENSP00000274335	ENSP00000263967	ENSP00000357432	ENSP00000339007	ENSP00000275493	ENSP00000269571	ENSP00000270202	ENSP00000206249
373	8	ENSP00000274335	ENSP00000263967	ENSP00000357432	ENSP00000339007	ENSP00000275493	ENSP00000269571	ENSP00000373382	ENSP00000265171
374	8	ENSP00000274335	ENSP00000263967	ENSP00000357432	ENSP00000339007	ENSP00000275493	ENSP00000265171	ENSP00000362659	ENSP00000373382
375	8	ENSP00000274335	ENSP00000263967	ENSP00000357432	ENSP00000339007	ENSP00000275493	ENSP00000265171	ENSP00000215832	ENSP00000373382
376	8	ENSP00000274335	ENSP00000263967	ENSP00000357432	ENSP00000339007	ENSP00000275493	ENSP00000265171	ENSP00000370731	ENSP00000264033
377	8	ENSP00000274335	ENSP00000263967	ENSP00000357432	ENSP00000339007	ENSP00000275493	ENSP00000261799	ENSP00000362659	ENSP00000341189
378	8	ENSP00000274335	ENSP00000263967	ENSP00000357432	ENSP00000339007	ENSP00000303830	ENSP00000304895	ENSP00000370731	ENSP00000270202
379	8	ENSP00000274335	ENSP00000263967	ENSP00000357432	ENSP00000339007	ENSP00000303830	ENSP00000304895	ENSP00000370731	ENSP00000264033
380	8	ENSP00000274335	ENSP00000263967	ENSP00000357432	ENSP00000339007	ENSP00000303830	ENSP00000304895	ENSP00000215832	ENSP00000373382
381	8	ENSP00000274335	ENSP00000263967	ENSP00000357432	ENSP00000357656	ENSP00000362659	ENSP00000264033	ENSP00000265171	ENSP00000261799
382	8	ENSP00000274335	ENSP00000263967	ENSP00000360683	ENSP00000339007	ENSP00000275493	ENSP00000261799	ENSP00000362659	ENSP00000341189
383	8	ENSP00000274335	ENSP00000263967	ENSP00000360683	ENSP00000339007	ENSP00000275493	ENSP00000261799	ENSP00000362659	ENSP00000265171
384	8	ENSP00000274335	ENSP00000263967	ENSP00000360683	ENSP00000344456	ENSP00000275493	ENSP00000270202	ENSP00000362659	ENSP00000265171
385	8	ENSP00000274335	ENSP00000263967	ENSP00000227507	ENSP00000275493	ENSP00000269571	ENSP00000344456	ENSP00000270202	ENSP00000206249
386	8	ENSP00000274335	ENSP00000263967	ENSP00000227507	ENSP00000275493	ENSP00000269571	ENSP00000344456	ENSP00000270202	ENSP00000265171
387	8	ENSP00000274335	ENSP00000263967	ENSP00000227507	ENSP00000275493	ENSP00000269571	ENSP00000344456	ENSP00000268794	ENSP00000206249
388	8	ENSP00000274335	ENSP00000263967	ENSP00000227507	ENSP00000275493	ENSP00000269571	ENSP00000344456	ENSP00000268794	ENSP00000265171
389	8	ENSP00000274335	ENSP00000263967	ENSP00000326010	ENSP00000339007	ENSP00000304895	ENSP00000264033	ENSP00000275493	ENSP00000362659
390	8	ENSP00000274335	ENSP00000267101	ENSP00000270202	ENSP00000269571	ENSP00000340944	ENSP00000357432	ENSP00000339007	ENSP00000265171
391	8	ENSP00000274335	ENSP00000340944	ENSP00000357432	ENSP00000339007	ENSP00000275493	ENSP00000265171	ENSP00000370731	ENSP00000264033
392	8	ENSP00000274335	ENSP00000340944	ENSP00000357432	ENSP00000339007	ENSP00000275493	ENSP00000265171	ENSP00000269571	ENSP00000373382
393	8	ENSP00000274335	ENSP00000340944	ENSP00000357432	ENSP00000339007	ENSP00000275493	ENSP00000304895	ENSP00000370731	ENSP00000264033
394	8	ENSP00000274335	ENSP00000340944	ENSP00000357432	ENSP00000339007	ENSP00000275493	ENSP00000341189	ENSP00000362659	ENSP00000261799
395	8	ENSP00000274335	ENSP00000340944	ENSP00000357432	ENSP00000339007	ENSP00000344798	ENSP00000304895	ENSP00000362659	ENSP00000373382
396	8	ENSP00000274335	ENSP00000340944	ENSP00000357432	ENSP00000339007	ENSP00000344798	ENSP00000304895	ENSP00000362659	ENSP00000341189
397	8	ENSP00000274335	ENSP00000340944	ENSP00000357432	ENSP00000339007	ENSP00000303830	ENSP00000304895	ENSP00000370731	ENSP00000270202
398	8	ENSP00000274335	ENSP00000340944	ENSP00000357432	ENSP00000339007	ENSP00000303830	ENSP00000304895	ENSP00000370731	ENSP00000264033
399	8	ENSP00000274335	ENSP00000340944	ENSP00000357432	ENSP00000339007	ENSP00000303830	ENSP00000304895	ENSP00000215832	ENSP00000373382
400	8	ENSP00000274335	ENSP00000340944	ENSP00000357432	ENSP00000339007	ENSP00000302486	ENSP00000215832	ENSP00000373382	ENSP00000263879
401	8	ENSP00000274335	ENSP00000340944	ENSP00000357432	ENSP00000357656	ENSP00000362659	ENSP00000264033	ENSP00000265171	ENSP00000261799
402	8	ENSP00000274335	ENSP00000340944	ENSP00000357432	ENSP00000328213	ENSP00000215832	ENSP00000373382	ENSP00000265171	ENSP00000263879
403	8	ENSP00000274335	ENSP00000300574	ENSP00000339007	ENSP00000360683	ENSP00000261799	ENSP00000275493	ENSP00000362659	ENSP00000341189
404	8	ENSP00000274335	ENSP00000300574	ENSP00000339007	ENSP00000264033	ENSP00000362659	ENSP00000275493	ENSP00000304895	ENSP00000263879
405	8	ENSP00000274335	ENSP00000300574	ENSP00000339007	ENSP00000263879	ENSP00000275493	ENSP00000304895	ENSP00000362659	ENSP00000341189
406	8	ENSP00000274335	ENSP00000263879	ENSP00000357432	ENSP00000339007	ENSP00000275493	ENSP00000304895	ENSP00000215832	ENSP00000206249
407	8	ENSP00000271015	ENSP00000339151	ENSP00000337853	ENSP00000358622	ENSP00000216797	ENSP00000358335	ENSP00000359424	ENSP00000316176
408	8	ENSP00000271015	ENSP00000339151	ENSP00000337853	ENSP00000358622	ENSP00000216797	ENSP00000226574	ENSP00000311508	ENSP00000344818
409	8	ENSP00000216160	ENSP00000356426	ENSP00000337853	ENSP00000358335	ENSP00000358622	ENSP00000358997	ENSP00000344166	ENSP00000316176
410	8	ENSP00000221270	ENSP00000229135	ENSP00000231228	ENSP00000264818	ENSP00000231449	ENSP00000300134	ENSP00000262345	ENSP00000330341
411	8	ENSP00000221270	ENSP00000229135	ENSP00000231228	ENSP00000264818	ENSP00000231449	ENSP00000300134	ENSP00000011653	ENSP00000177694
412	8	ENSP00000358335	ENSP00000337853	ENSP00000358622	ENSP00000344166	ENSP00000356426	ENSP00000344818	ENSP00000316176	ENSP00000358997
413	8	ENSP00000262187	ENSP00000354587	ENSP00000307272	ENSP00000219476	ENSP00000340691	ENSP00000298552	ENSP00000225577	ENSP00000280892
414	8	ENSP00000357656	ENSP00000302269	ENSP00000364898	ENSP00000362369	ENSP00000292144	ENSP00000356834	ENSP00000300692	ENSP00000264033
415	8	ENSP00000357656	ENSP00000302269	ENSP00000364898	ENSP00000362369	ENSP00000292144	ENSP00000356834	ENSP00000300692	ENSP00000011653
416	8	ENSP00000357656	ENSP00000302269	ENSP00000264972	ENSP00000362369	ENSP00000292144	ENSP00000356834	ENSP00000300692	ENSP00000264033
417	8	ENSP00000357656	ENSP00000302269	ENSP00000264972	ENSP00000362369	ENSP00000292144	ENSP00000356834	ENSP00000300692	ENSP00000011653
418	8	ENSP00000357656	ENSP00000292144	ENSP00000356834	ENSP00000300692	ENSP00000011653	ENSP00000324890	ENSP00000264972	ENSP00000362369
419	8	ENSP00000357656	ENSP00000292144	ENSP00000356834	ENSP00000300692	ENSP00000011653	ENSP00000324890	ENSP00000264972	ENSP00000356346
420	8	ENSP00000357656	ENSP00000292144	ENSP00000356834	ENSP00000300692	ENSP00000011653	ENSP00000324890	ENSP00000364898	ENSP00000362369
421	8	ENSP00000276110	ENSP00000226730	ENSP00000329418	ENSP00000354394	ENSP00000341208	ENSP00000294423	ENSP00000229135	ENSP00000231449
422	8	ENSP00000333811	ENSP00000357876	ENSP00000310129	ENSP00000215071	ENSP00000362337	ENSP00000261303	ENSP00000310572	ENSP00000344818
423	8	ENSP00000333811	ENSP00000357876	ENSP00000310129	ENSP00000215071	ENSP00000362337	ENSP00000261303	ENSP00000310572	ENSP00000295901
424	8	ENSP00000333811	ENSP00000357876	ENSP00000310129	ENSP00000215071	ENSP00000217958	ENSP00000261303	ENSP00000310572	ENSP00000344818
425	8	ENSP00000333811	ENSP00000357876	ENSP00000310129	ENSP00000215071	ENSP00000217958	ENSP00000261303	ENSP00000310572	ENSP00000295901
426	8	ENSP00000292644	ENSP00000357876	ENSP00000295901	ENSP00000310129	ENSP00000217958	ENSP00000310572	ENSP00000157812	ENSP00000261303
427	8	ENSP00000292644	ENSP00000357876	ENSP00000295901	ENSP00000310129	ENSP00000217958	ENSP00000310572	ENSP00000157812	ENSP00000309474
428	8	ENSP00000215071	ENSP00000357876	ENSP00000362337	ENSP00000263639	ENSP00000261712	ENSP00000309474	ENSP00000315309	ENSP00000295901
429	8	ENSP00000368166	ENSP00000261349	ENSP00000287934	ENSP00000344456	ENSP00000372415	ENSP00000324806	ENSP00000222330	ENSP00000293549
430	8	ENSP00000229135	ENSP00000231449	ENSP00000226730	ENSP00000356066	ENSP00000011653	ENSP00000344192	ENSP00000292303	ENSP00000231228
431	8	ENSP00000229135	ENSP00000231449	ENSP00000226730	ENSP00000356066	ENSP00000011653	ENSP00000344192	ENSP00000177694	ENSP00000231228
432	8	ENSP00000229135	ENSP00000231449	ENSP00000226730	ENSP00000356066	ENSP00000011653	ENSP00000300134	ENSP00000368083	ENSP00000231454
433	8	ENSP00000229135	ENSP00000231449	ENSP00000226730	ENSP00000356066	ENSP00000011653	ENSP00000300134	ENSP00000177694	ENSP00000231228
434	8	ENSP00000229135	ENSP00000231449	ENSP00000226730	ENSP00000356066	ENSP00000303231	ENSP00000231228	ENSP00000300134	ENSP00000177694
435	8	ENSP00000229135	ENSP00000231449	ENSP00000226730	ENSP00000356066	ENSP00000264832	ENSP00000359663	ENSP00000332049	ENSP00000324890
436	8	ENSP00000229135	ENSP00000231449	ENSP00000226730	ENSP00000356066	ENSP00000330341	ENSP00000258743	ENSP00000263341	ENSP00000231228
437	8	ENSP00000229135	ENSP00000231449	ENSP00000226730	ENSP00000314522	ENSP00000264832	ENSP00000306512	ENSP00000263341	ENSP00000311508
438	8	ENSP00000229135	ENSP00000231449	ENSP00000226730	ENSP00000314522	ENSP00000306245	ENSP00000306512	ENSP00000263341	ENSP00000311508
439	8	ENSP00000229135	ENSP00000231449	ENSP00000226730	ENSP00000264818	ENSP00000231228	ENSP00000354394	ENSP00000329418	ENSP00000341208
440	8	ENSP00000229135	ENSP00000231449	ENSP00000226730	ENSP00000264818	ENSP00000231228	ENSP00000300134	ENSP00000177694	ENSP00000303231
441	8	ENSP00000229135	ENSP00000231449	ENSP00000226730	ENSP00000264818	ENSP00000231228	ENSP00000300134	ENSP00000177694	ENSP00000011653
442	8	ENSP00000229135	ENSP00000231449	ENSP00000226730	ENSP00000264818	ENSP00000294423	ENSP00000354394	ENSP00000329418	ENSP00000341208
443	8	ENSP00000229135	ENSP00000231449	ENSP00000226730	ENSP00000369293	ENSP00000258743	ENSP00000263341	ENSP00000011653	ENSP00000231454
444	8	ENSP00000229135	ENSP00000231449	ENSP00000225831	ENSP00000356066	ENSP00000258743	ENSP00000264832	ENSP00000306512	ENSP00000263339
445	8	ENSP00000229135	ENSP00000231449	ENSP00000279061	ENSP00000356066	ENSP00000264246	ENSP00000359663	ENSP00000332049	ENSP00000011653
446	8	ENSP00000229135	ENSP00000231449	ENSP00000279061	ENSP00000280357	ENSP00000264832	ENSP00000258743	ENSP00000263341	ENSP00000363089
447	8	ENSP00000229135	ENSP00000231449	ENSP00000368632	ENSP00000356066	ENSP00000300134	ENSP00000011653	ENSP00000368083	ENSP00000231454
448	8	ENSP00000229135	ENSP00000231449	ENSP00000225474	ENSP00000258743	ENSP00000344192	ENSP00000303231	ENSP00000263341	ENSP00000231228
449	8	ENSP00000229135	ENSP00000231449	ENSP00000363089	ENSP00000306512	ENSP00000258743	ENSP00000264832	ENSP00000263341	ENSP00000280357
450	8	ENSP00000229135	ENSP00000369552	ENSP00000354394	ENSP00000264657	ENSP00000294423	ENSP00000258743	ENSP00000264818	ENSP00000330341
451	8	ENSP00000229135	ENSP00000369552	ENSP00000354394	ENSP00000264657	ENSP00000294423	ENSP00000371499	ENSP00000264818	ENSP00000330341
452	8	ENSP00000229135	ENSP00000338799	ENSP00000264818	ENSP00000226730	ENSP00000294423	ENSP00000354394	ENSP00000329418	ENSP00000341208
453	8	ENSP00000229135	ENSP00000360707	ENSP00000263341	ENSP00000314522	ENSP00000306512	ENSP00000306245	ENSP00000311508	ENSP00000263025
454	8	ENSP00000229135	ENSP00000263025	ENSP00000264832	ENSP00000306512	ENSP00000263341	ENSP00000314522	ENSP00000226730	ENSP00000221930
455	8	ENSP00000229135	ENSP00000263025	ENSP00000264832	ENSP00000306512	ENSP00000263341	ENSP00000314522	ENSP00000226730	ENSP00000311508
456	8	ENSP00000229135	ENSP00000263025	ENSP00000306245	ENSP00000226730	ENSP00000314522	ENSP00000306512	ENSP00000263341	ENSP00000221930
457	8	ENSP00000229135	ENSP00000263025	ENSP00000306245	ENSP00000226730	ENSP00000314522	ENSP00000306512	ENSP00000263341	ENSP00000311508
458	8	ENSP00000225831	ENSP00000258743	ENSP00000263341	ENSP00000306512	ENSP00000264832	ENSP00000221930	ENSP00000231449	ENSP00000296871
459	8	ENSP00000225831	ENSP00000258743	ENSP00000263341	ENSP00000306512	ENSP00000264832	ENSP00000221930	ENSP00000361099	ENSP00000363291
460	8	ENSP00000225831	ENSP00000258743	ENSP00000263341	ENSP00000306512	ENSP00000264832	ENSP00000356438	ENSP00000363089	ENSP00000363291
461	8	ENSP00000225831	ENSP00000258743	ENSP00000263341	ENSP00000306512	ENSP00000264832	ENSP00000356438	ENSP00000363089	ENSP00000356066
462	8	ENSP00000225831	ENSP00000258743	ENSP00000263341	ENSP00000306512	ENSP00000264832	ENSP00000356438	ENSP00000361099	ENSP00000363291
463	8	ENSP00000225831	ENSP00000258743	ENSP00000263341	ENSP00000306512	ENSP00000264832	ENSP00000363089	ENSP00000231449	ENSP00000296871
464	8	ENSP00000225831	ENSP00000258743	ENSP00000263341	ENSP00000306512	ENSP00000219070	ENSP00000361099	ENSP00000363291	ENSP00000356438
465	8	ENSP00000225831	ENSP00000258743	ENSP00000263341	ENSP00000306512	ENSP00000219070	ENSP00000361099	ENSP00000363291	ENSP00000221930
466	8	ENSP00000225831	ENSP00000263025	ENSP00000306512	ENSP00000263341	ENSP00000264832	ENSP00000363291	ENSP00000361099	ENSP00000356438
467	8	ENSP00000225831	ENSP00000263025	ENSP00000306512	ENSP00000263341	ENSP00000264832	ENSP00000363291	ENSP00000361099	ENSP00000221930
468	8	ENSP00000225831	ENSP00000263025	ENSP00000306512	ENSP00000263341	ENSP00000264832	ENSP00000363291	ENSP00000363089	ENSP00000356438
469	8	ENSP00000225831	ENSP00000263025	ENSP00000306512	ENSP00000263341	ENSP00000219070	ENSP00000361099	ENSP00000363291	ENSP00000356438
470	8	ENSP00000225831	ENSP00000263025	ENSP00000306512	ENSP00000263341	ENSP00000219070	ENSP00000361099	ENSP00000363291	ENSP00000221930
471	8	ENSP00000305769	ENSP00000341551	ENSP00000363708	ENSP00000354621	ENSP00000361107	ENSP00000264568	ENSP00000231589	ENSP00000245451
472	8	ENSP00000306512	ENSP00000258743	ENSP00000263341	ENSP00000314522	ENSP00000306245	ENSP00000221930	ENSP00000226730	ENSP00000363291
473	8	ENSP00000306512	ENSP00000258743	ENSP00000263341	ENSP00000314522	ENSP00000306245	ENSP00000221930	ENSP00000219070	ENSP00000363291
474	8	ENSP00000306512	ENSP00000258743	ENSP00000263341	ENSP00000314522	ENSP00000306245	ENSP00000356438	ENSP00000360707	ENSP00000226574
475	8	ENSP00000306512	ENSP00000258743	ENSP00000263341	ENSP00000314522	ENSP00000306245	ENSP00000356438	ENSP00000363291	ENSP00000219070
476	8	ENSP00000306512	ENSP00000258743	ENSP00000263341	ENSP00000314522	ENSP00000361099	ENSP00000363291	ENSP00000356438	ENSP00000264832
477	8	ENSP00000306512	ENSP00000258743	ENSP00000263341	ENSP00000314522	ENSP00000361099	ENSP00000363291	ENSP00000356438	ENSP00000219070
478	8	ENSP00000306512	ENSP00000258743	ENSP00000263341	ENSP00000314522	ENSP00000361099	ENSP00000363291	ENSP00000221930	ENSP00000264832
479	8	ENSP00000306512	ENSP00000258743	ENSP00000263341	ENSP00000314522	ENSP00000361099	ENSP00000363291	ENSP00000221930	ENSP00000219070
480	8	ENSP00000306512	ENSP00000258743	ENSP00000263341	ENSP00000314522	ENSP00000264832	ENSP00000226730	ENSP00000221930	ENSP00000363291
481	8	ENSP00000306512	ENSP00000258743	ENSP00000263341	ENSP00000368083	ENSP00000231449	ENSP00000231454	ENSP00000226730	ENSP00000296871
482	8	ENSP00000306512	ENSP00000263025	ENSP00000263341	ENSP00000314522	ENSP00000306245	ENSP00000356438	ENSP00000363291	ENSP00000219070
483	8	ENSP00000306512	ENSP00000263025	ENSP00000263341	ENSP00000314522	ENSP00000306245	ENSP00000221930	ENSP00000226730	ENSP00000296871
484	8	ENSP00000306512	ENSP00000263025	ENSP00000263341	ENSP00000314522	ENSP00000306245	ENSP00000221930	ENSP00000226730	ENSP00000363291
485	8	ENSP00000306512	ENSP00000263025	ENSP00000263341	ENSP00000314522	ENSP00000306245	ENSP00000221930	ENSP00000219070	ENSP00000363291
486	8	ENSP00000306512	ENSP00000263025	ENSP00000263341	ENSP00000314522	ENSP00000361099	ENSP00000363291	ENSP00000356438	ENSP00000264832
487	8	ENSP00000306512	ENSP00000263025	ENSP00000263341	ENSP00000314522	ENSP00000361099	ENSP00000363291	ENSP00000356438	ENSP00000219070
488	8	ENSP00000306512	ENSP00000263025	ENSP00000263341	ENSP00000314522	ENSP00000361099	ENSP00000363291	ENSP00000221930	ENSP00000264832
489	8	ENSP00000306512	ENSP00000263025	ENSP00000263341	ENSP00000314522	ENSP00000361099	ENSP00000363291	ENSP00000221930	ENSP00000219070
490	8	ENSP00000306512	ENSP00000263025	ENSP00000263341	ENSP00000314522	ENSP00000264832	ENSP00000221930	ENSP00000226730	ENSP00000296871
491	8	ENSP00000306512	ENSP00000263025	ENSP00000263341	ENSP00000314522	ENSP00000264832	ENSP00000221930	ENSP00000226730	ENSP00000363291
492	8	ENSP00000265056	ENSP00000354945	ENSP00000209728	ENSP00000263201	ENSP00000297431	ENSP00000355153	ENSP00000359443	ENSP00000216122
493	8	ENSP00000236996	ENSP00000314522	ENSP00000360707	ENSP00000311508	ENSP00000306245	ENSP00000215832	ENSP00000356438	ENSP00000229794
494	8	ENSP00000356426	ENSP00000337853	ENSP00000216797	ENSP00000339151	ENSP00000263341	ENSP00000358997	ENSP00000311508	ENSP00000226574
495	8	ENSP00000338922	ENSP00000283635	ENSP00000328213	ENSP00000011653	ENSP00000226730	ENSP00000356834	ENSP00000300692	ENSP00000369293
496	8	ENSP00000368571	ENSP00000311508	ENSP00000226574	ENSP00000359424	ENSP00000216797	ENSP00000358622	ENSP00000339151	ENSP00000312988
497	8	ENSP00000357876	ENSP00000344818	ENSP00000157812	ENSP00000310129	ENSP00000217958	ENSP00000261712	ENSP00000309474	ENSP00000310572
498	8	ENSP00000357876	ENSP00000344818	ENSP00000157812	ENSP00000310129	ENSP00000217958	ENSP00000261712	ENSP00000309474	ENSP00000219313
499	8	ENSP00000357876	ENSP00000295901	ENSP00000310129	ENSP00000217958	ENSP00000261712	ENSP00000309474	ENSP00000157812	ENSP00000310572
500	8	ENSP00000357876	ENSP00000295901	ENSP00000310129	ENSP00000217958	ENSP00000261712	ENSP00000309474	ENSP00000157812	ENSP00000219313
501	8	ENSP00000364898	ENSP00000328213	ENSP00000356834	ENSP00000292144	ENSP00000300692	ENSP00000011653	ENSP00000324890	ENSP00000362369
502	8	ENSP00000361848	ENSP00000314522	ENSP00000360707	ENSP00000263341	ENSP00000306245	ENSP00000311508	ENSP00000263025	ENSP00000226574
503	8	ENSP00000264818	ENSP00000294423	ENSP00000330341	ENSP00000354394	ENSP00000264657	ENSP00000341208	ENSP00000226730	ENSP00000293328
504	8	ENSP00000264033	ENSP00000339007	ENSP00000362659	ENSP00000275493	ENSP00000362369	ENSP00000265171	ENSP00000317272	ENSP00000263879
505	8	ENSP00000362369	ENSP00000328213	ENSP00000292144	ENSP00000011653	ENSP00000264972	ENSP00000324890	ENSP00000356834	ENSP00000300692
506	8	ENSP00000360707	ENSP00000314522	ENSP00000306245	ENSP00000215832	ENSP00000311508	ENSP00000356438	ENSP00000229794	ENSP00000226574
507	8	ENSP00000360707	ENSP00000314522	ENSP00000306245	ENSP00000263341	ENSP00000356438	ENSP00000311508	ENSP00000226574	ENSP00000229794
508	8	ENSP00000301838	ENSP00000372198	ENSP00000286186	ENSP00000351273	ENSP00000341268	ENSP00000369773	ENSP00000311032	ENSP00000360942
509	8	ENSP00000301838	ENSP00000372198	ENSP00000286186	ENSP00000351273	ENSP00000341268	ENSP00000369773	ENSP00000312455	ENSP00000360942
510	8	ENSP00000301838	ENSP00000372198	ENSP00000286186	ENSP00000351273	ENSP00000341268	ENSP00000369773	ENSP00000312455	ENSP00000370451
511	7	ENSP00000269305	ENSP00000367207	ENSP00000227507	ENSP00000267163	ENSP00000345571	ENSP00000266970	ENSP00000329623
512	7	ENSP00000269305	ENSP00000367207	ENSP00000227507	ENSP00000267163	ENSP00000345571	ENSP00000266970	ENSP00000355153
513	7	ENSP00000269305	ENSP00000367207	ENSP00000227507	ENSP00000267163	ENSP00000345571	ENSP00000257904	ENSP00000355153
514	7	ENSP00000269305	ENSP00000367207	ENSP00000227507	ENSP00000267163	ENSP00000345571	ENSP00000361423	ENSP00000350283
515	7	ENSP00000269305	ENSP00000367207	ENSP00000227507	ENSP00000267163	ENSP00000345571	ENSP00000361423	ENSP00000362649
516	7	ENSP00000269305	ENSP00000367207	ENSP00000227507	ENSP00000267163	ENSP00000263253	ENSP00000368438	ENSP00000350283
517	7	ENSP00000269305	ENSP00000367207	ENSP00000227507	ENSP00000360025	ENSP00000257904	ENSP00000368438	ENSP00000362816
518	7	ENSP00000269305	ENSP00000367207	ENSP00000227507	ENSP00000360025	ENSP00000257904	ENSP00000368438	ENSP00000350283
519	7	ENSP00000269305	ENSP00000367207	ENSP00000227507	ENSP00000215832	ENSP00000329623	ENSP00000306245	ENSP00000225688
520	7	ENSP00000269305	ENSP00000367207	ENSP00000227507	ENSP00000293288	ENSP00000329623	ENSP00000263025	ENSP00000363291
521	7	ENSP00000269305	ENSP00000367207	ENSP00000227507	ENSP00000306245	ENSP00000329623	ENSP00000263025	ENSP00000225688
522	7	ENSP00000269305	ENSP00000367207	ENSP00000370233	ENSP00000368438	ENSP00000362816	ENSP00000257904	ENSP00000360025
523	7	ENSP00000269305	ENSP00000367207	ENSP00000370233	ENSP00000368438	ENSP00000362816	ENSP00000257904	ENSP00000345571
524	7	ENSP00000269305	ENSP00000367207	ENSP00000370233	ENSP00000368438	ENSP00000362816	ENSP00000344818	ENSP00000266970
525	7	ENSP00000269305	ENSP00000367207	ENSP00000370233	ENSP00000368438	ENSP00000362816	ENSP00000266970	ENSP00000345571
526	7	ENSP00000269305	ENSP00000367207	ENSP00000361099	ENSP00000264657	ENSP00000270202	ENSP00000338018	ENSP00000263253
527	7	ENSP00000269305	ENSP00000367207	ENSP00000361099	ENSP00000264657	ENSP00000270202	ENSP00000338018	ENSP00000335153
528	7	ENSP00000269305	ENSP00000367207	ENSP00000361099	ENSP00000264657	ENSP00000263025	ENSP00000363291	ENSP00000329623
529	7	ENSP00000269305	ENSP00000367207	ENSP00000361099	ENSP00000264657	ENSP00000263025	ENSP00000363291	ENSP00000335153
530	7	ENSP00000269305	ENSP00000367207	ENSP00000361099	ENSP00000264657	ENSP00000363291	ENSP00000338018	ENSP00000335153
531	7	ENSP00000269305	ENSP00000256443	ENSP00000369447	ENSP00000362816	ENSP00000267163	ENSP00000255465	ENSP00000362917
532	7	ENSP00000269305	ENSP00000256443	ENSP00000369447	ENSP00000362816	ENSP00000267163	ENSP00000255465	ENSP00000266970
533	7	ENSP00000269305	ENSP00000256443	ENSP00000369447	ENSP00000362816	ENSP00000267163	ENSP00000257904	ENSP00000227507
534	7	ENSP00000269305	ENSP00000256443	ENSP00000369447	ENSP00000362816	ENSP00000267163	ENSP00000227507	ENSP00000266970
535	7	ENSP00000269305	ENSP00000256443	ENSP00000345571	ENSP00000267163	ENSP00000362816	ENSP00000255465	ENSP00000362917
536	7	ENSP00000269305	ENSP00000256443	ENSP00000345571	ENSP00000267163	ENSP00000362816	ENSP00000255465	ENSP00000266970
537	7	ENSP00000269305	ENSP00000256443	ENSP00000345571	ENSP00000267163	ENSP00000362816	ENSP00000257904	ENSP00000227507
538	7	ENSP00000269305	ENSP00000256443	ENSP00000345571	ENSP00000267163	ENSP00000362816	ENSP00000227507	ENSP00000266970
539	7	ENSP00000269305	ENSP00000275493	ENSP00000215832	ENSP00000314522	ENSP00000227507	ENSP00000363822	ENSP00000264657
540	7	ENSP00000269305	ENSP00000275493	ENSP00000215832	ENSP00000354394	ENSP00000329623	ENSP00000306245	ENSP00000264657
541	7	ENSP00000269305	ENSP00000275493	ENSP00000215832	ENSP00000354394	ENSP00000329623	ENSP00000306245	ENSP00000225688
542	7	ENSP00000269305	ENSP00000275493	ENSP00000361099	ENSP00000270202	ENSP00000314522	ENSP00000329623	ENSP00000225688
543	7	ENSP00000269305	ENSP00000275493	ENSP00000270202	ENSP00000314522	ENSP00000227507	ENSP00000264657	ENSP00000329623
544	7	ENSP00000269305	ENSP00000275493	ENSP00000270202	ENSP00000314522	ENSP00000227507	ENSP00000264657	ENSP00000269571
545	7	ENSP00000269305	ENSP00000275493	ENSP00000270202	ENSP00000314522	ENSP00000227507	ENSP00000264657	ENSP00000363822
546	7	ENSP00000269305	ENSP00000275493	ENSP00000270202	ENSP00000314522	ENSP00000227507	ENSP00000225688	ENSP00000329623
547	7	ENSP00000269305	ENSP00000275493	ENSP00000270202	ENSP00000314522	ENSP00000227507	ENSP00000206249	ENSP00000269571
548	7	ENSP00000269305	ENSP00000275493	ENSP00000270202	ENSP00000263967	ENSP00000227507	ENSP00000269571	ENSP00000206249
549	7	ENSP00000269305	ENSP00000314522	ENSP00000227507	ENSP00000270202	ENSP00000264657	ENSP00000263253	ENSP00000363822
550	7	ENSP00000269305	ENSP00000314522	ENSP00000227507	ENSP00000270202	ENSP00000206249	ENSP00000350283	ENSP00000263253
551	7	ENSP00000269305	ENSP00000314522	ENSP00000227507	ENSP00000270202	ENSP00000350283	ENSP00000263253	ENSP00000363822
552	7	ENSP00000269305	ENSP00000314522	ENSP00000227507	ENSP00000306245	ENSP00000329623	ENSP00000263025	ENSP00000225688
553	7	ENSP00000269305	ENSP00000314522	ENSP00000361099	ENSP00000356438	ENSP00000264657	ENSP00000263253	ENSP00000270202
554	7	ENSP00000269305	ENSP00000314522	ENSP00000361099	ENSP00000221930	ENSP00000239938	ENSP00000263025	ENSP00000363291
555	7	ENSP00000269305	ENSP00000314522	ENSP00000356438	ENSP00000264657	ENSP00000329623	ENSP00000270202	ENSP00000365230
556	7	ENSP00000269305	ENSP00000314522	ENSP00000221930	ENSP00000263025	ENSP00000363291	ENSP00000239938	ENSP00000306245
557	7	ENSP00000269305	ENSP00000356438	ENSP00000264657	ENSP00000338018	ENSP00000361099	ENSP00000270202	ENSP00000263253
558	7	ENSP00000269305	ENSP00000274026	ENSP00000267163	ENSP00000362816	ENSP00000368438	ENSP00000266970	ENSP00000369447
559	7	ENSP00000269305	ENSP00000274026	ENSP00000267163	ENSP00000362816	ENSP00000368438	ENSP00000266970	ENSP00000345571
560	7	ENSP00000269305	ENSP00000274026	ENSP00000267163	ENSP00000350283	ENSP00000368438	ENSP00000345571	ENSP00000266970
561	7	ENSP00000269305	ENSP00000255465	ENSP00000266970	ENSP00000267163	ENSP00000368438	ENSP00000362816	ENSP00000369447
562	7	ENSP00000269305	ENSP00000255465	ENSP00000266970	ENSP00000267163	ENSP00000368438	ENSP00000362816	ENSP00000345571
563	7	ENSP00000269305	ENSP00000255465	ENSP00000266970	ENSP00000267163	ENSP00000368438	ENSP00000350283	ENSP00000345571
564	7	ENSP00000269305	ENSP00000354394	ENSP00000264657	ENSP00000329623	ENSP00000306245	ENSP00000215832	ENSP00000229794
565	7	ENSP00000269305	ENSP00000369447	ENSP00000267163	ENSP00000362816	ENSP00000368438	ENSP00000227507	ENSP00000257904
566	7	ENSP00000269305	ENSP00000369447	ENSP00000267163	ENSP00000362816	ENSP00000368438	ENSP00000227507	ENSP00000266970
567	7	ENSP00000327251	ENSP00000229135	ENSP00000258743	ENSP00000260010	ENSP00000263341	ENSP00000228534	ENSP00000306512
568	7	ENSP00000327251	ENSP00000229135	ENSP00000258743	ENSP00000260010	ENSP00000263341	ENSP00000356066	ENSP00000306512
569	7	ENSP00000327251	ENSP00000229135	ENSP00000258743	ENSP00000369552	ENSP00000264832	ENSP00000221930	ENSP00000280357
570	7	ENSP00000327251	ENSP00000229135	ENSP00000258743	ENSP00000360707	ENSP00000314522	ENSP00000306512	ENSP00000263341
571	7	ENSP00000327251	ENSP00000368683	ENSP00000314522	ENSP00000356438	ENSP00000264832	ENSP00000263025	ENSP00000363291
572	7	ENSP00000327251	ENSP00000368683	ENSP00000314522	ENSP00000221930	ENSP00000264832	ENSP00000263025	ENSP00000363291
573	7	ENSP00000327251	ENSP00000356438	ENSP00000263341	ENSP00000216797	ENSP00000311508	ENSP00000226574	ENSP00000229794
574	7	ENSP00000327251	ENSP00000356438	ENSP00000263341	ENSP00000216797	ENSP00000311508	ENSP00000226574	ENSP00000263025
575	7	ENSP00000327251	ENSP00000356438	ENSP00000263341	ENSP00000356066	ENSP00000306512	ENSP00000258743	ENSP00000264832
576	7	ENSP00000327251	ENSP00000356438	ENSP00000263341	ENSP00000356066	ENSP00000306512	ENSP00000258743	ENSP00000226574
577	7	ENSP00000327251	ENSP00000226574	ENSP00000306512	ENSP00000263341	ENSP00000258743	ENSP00000344192	ENSP00000228534
578	7	ENSP00000327251	ENSP00000226574	ENSP00000306512	ENSP00000263341	ENSP00000258743	ENSP00000344192	ENSP00000356066
579	7	ENSP00000327251	ENSP00000226574	ENSP00000306512	ENSP00000263341	ENSP00000311508	ENSP00000228534	ENSP00000344192
580	7	ENSP00000162749	ENSP00000341268	ENSP00000369773	ENSP00000301838	ENSP00000351273	ENSP00000362994	ENSP00000327647
581	7	ENSP00000162749	ENSP00000341268	ENSP00000369773	ENSP00000301838	ENSP00000351273	ENSP00000362994	ENSP00000312455
582	7	ENSP00000162749	ENSP00000341268	ENSP00000369773	ENSP00000301838	ENSP00000351273	ENSP00000311032	ENSP00000263464
583	7	ENSP00000162749	ENSP00000341268	ENSP00000369773	ENSP00000301838	ENSP00000351273	ENSP00000311032	ENSP00000286186
584	7	ENSP00000162749	ENSP00000341268	ENSP00000369773	ENSP00000301838	ENSP00000351273	ENSP00000286186	ENSP00000312455
585	7	ENSP00000162749	ENSP00000341268	ENSP00000369773	ENSP00000301838	ENSP00000312664	ENSP00000263464	ENSP00000362994
586	7	ENSP00000162749	ENSP00000341268	ENSP00000369773	ENSP00000301838	ENSP00000312664	ENSP00000263464	ENSP00000311032
587	7	ENSP00000162749	ENSP00000341268	ENSP00000369773	ENSP00000301838	ENSP00000312664	ENSP00000327647	ENSP00000362994
588	7	ENSP00000162749	ENSP00000341268	ENSP00000369773	ENSP00000216160	ENSP00000358622	ENSP00000339151	ENSP00000311508
589	7	ENSP00000162749	ENSP00000341268	ENSP00000369773	ENSP00000227758	ENSP00000351273	ENSP00000362994	ENSP00000352685
590	7	ENSP00000162749	ENSP00000341268	ENSP00000369773	ENSP00000311508	ENSP00000263464	ENSP00000362994	ENSP00000351273
591	7	ENSP00000162749	ENSP00000341268	ENSP00000351908	ENSP00000362994	ENSP00000352685	ENSP00000351273	ENSP00000301838
592	7	ENSP00000162749	ENSP00000361405	ENSP00000263341	ENSP00000306512	ENSP00000258743	ENSP00000264832	ENSP00000363291
593	7	ENSP00000162749	ENSP00000323890	ENSP00000363089	ENSP00000263341	ENSP00000258743	ENSP00000229135	ENSP00000356066
594	7	ENSP00000162749	ENSP00000356694	ENSP00000351273	ENSP00000301838	ENSP00000286186	ENSP00000369773	ENSP00000311032
595	7	ENSP00000162749	ENSP00000356694	ENSP00000351273	ENSP00000301838	ENSP00000286186	ENSP00000369773	ENSP00000312455
596	7	ENSP00000162749	ENSP00000229135	ENSP00000231449	ENSP00000226730	ENSP00000258743	ENSP00000288319	ENSP00000263341
597	7	ENSP00000162749	ENSP00000229135	ENSP00000231449	ENSP00000226730	ENSP00000283635	ENSP00000011653	ENSP00000356066
598	7	ENSP00000162749	ENSP00000344192	ENSP00000258743	ENSP00000356066	ENSP00000263341	ENSP00000306512	ENSP00000226574
599	7	ENSP00000162749	ENSP00000306512	ENSP00000258743	ENSP00000263341	ENSP00000264832	ENSP00000363089	ENSP00000363291
600	7	ENSP00000162749	ENSP00000306512	ENSP00000258743	ENSP00000263341	ENSP00000264832	ENSP00000226730	ENSP00000363291
601	7	ENSP00000349096	ENSP00000323890	ENSP00000358997	ENSP00000337853	ENSP00000233946	ENSP00000371646	ENSP00000263339
602	7	ENSP00000349096	ENSP00000323890	ENSP00000358997	ENSP00000337853	ENSP00000279992	ENSP00000363089	ENSP00000371646
603	7	ENSP00000349096	ENSP00000323890	ENSP00000358997	ENSP00000072516	ENSP00000233946	ENSP00000371646	ENSP00000263341
604	7	ENSP00000349096	ENSP00000323890	ENSP00000358997	ENSP00000072516	ENSP00000233946	ENSP00000371646	ENSP00000263339
605	7	ENSP00000362082	ENSP00000265734	ENSP00000266970	ENSP00000345571	ENSP00000267163	ENSP00000368438	ENSP00000362816
606	7	ENSP00000221452	ENSP00000226574	ENSP00000368571	ENSP00000359424	ENSP00000339151	ENSP00000216797	ENSP00000312988
607	7	ENSP00000370852	ENSP00000323534	ENSP00000316029	ENSP00000341189	ENSP00000228307	ENSP00000362659	ENSP00000364094
608	7	ENSP00000370852	ENSP00000323534	ENSP00000316029	ENSP00000341189	ENSP00000228307	ENSP00000362659	ENSP00000262017
609	7	ENSP00000337001	ENSP00000226574	ENSP00000311508	ENSP00000358622	ENSP00000339151	ENSP00000359424	ENSP00000270202
610	7	ENSP00000337001	ENSP00000226574	ENSP00000311508	ENSP00000358622	ENSP00000339151	ENSP00000359424	ENSP00000368571
611	7	ENSP00000337001	ENSP00000226574	ENSP00000311508	ENSP00000358622	ENSP00000339151	ENSP00000369773	ENSP00000216160
612	7	ENSP00000371676	ENSP00000229135	ENSP00000371499	ENSP00000354394	ENSP00000294423	ENSP00000264818	ENSP00000302523
613	7	ENSP00000371676	ENSP00000229135	ENSP00000356713	ENSP00000369552	ENSP00000264818	ENSP00000354394	ENSP00000294423
614	7	ENSP00000371676	ENSP00000315768	ENSP00000371499	ENSP00000354394	ENSP00000294423	ENSP00000264818	ENSP00000302523
615	7	ENSP00000371676	ENSP00000315768	ENSP00000371499	ENSP00000354394	ENSP00000294423	ENSP00000264818	ENSP00000369552
616	7	ENSP00000361405	ENSP00000311508	ENSP00000314522	ENSP00000263341	ENSP00000263025	ENSP00000306512	ENSP00000264832
617	7	ENSP00000361405	ENSP00000311508	ENSP00000314522	ENSP00000263341	ENSP00000263025	ENSP00000306512	ENSP00000226574
618	7	ENSP00000361405	ENSP00000311508	ENSP00000314522	ENSP00000263341	ENSP00000263025	ENSP00000361848	ENSP00000226574
619	7	ENSP00000333125	ENSP00000251871	ENSP00000300651	ENSP00000348610	ENSP00000264867	ENSP00000323720	ENSP00000282892
620	7	ENSP00000333125	ENSP00000251871	ENSP00000300651	ENSP00000348610	ENSP00000264867	ENSP00000323720	ENSP00000325612
621	7	ENSP00000046794	ENSP00000302269	ENSP00000328213	ENSP00000011653	ENSP00000362369	ENSP00000356834	ENSP00000231189
622	7	ENSP00000046794	ENSP00000302269	ENSP00000328213	ENSP00000011653	ENSP00000362369	ENSP00000309945	ENSP00000231189
623	7	ENSP00000046794	ENSP00000302269	ENSP00000328213	ENSP00000011653	ENSP00000362369	ENSP00000309945	ENSP00000364898
624	7	ENSP00000046794	ENSP00000302269	ENSP00000328213	ENSP00000011653	ENSP00000362369	ENSP00000309945	ENSP00000264972
625	7	ENSP00000046794	ENSP00000302269	ENSP00000328213	ENSP00000011653	ENSP00000326010	ENSP00000356834	ENSP00000364898
626	7	ENSP00000046794	ENSP00000302269	ENSP00000328213	ENSP00000011653	ENSP00000326010	ENSP00000356834	ENSP00000264972
627	7	ENSP00000046794	ENSP00000302269	ENSP00000328213	ENSP00000264033	ENSP00000356834	ENSP00000362369	ENSP00000231189
628	7	ENSP00000046794	ENSP00000302269	ENSP00000328213	ENSP00000264033	ENSP00000356834	ENSP00000326010	ENSP00000364898
629	7	ENSP00000046794	ENSP00000302269	ENSP00000328213	ENSP00000264033	ENSP00000356834	ENSP00000326010	ENSP00000264972
630	7	ENSP00000046794	ENSP00000302269	ENSP00000339007	ENSP00000364898	ENSP00000264033	ENSP00000356834	ENSP00000362369
631	7	ENSP00000046794	ENSP00000302269	ENSP00000339007	ENSP00000364898	ENSP00000264033	ENSP00000356834	ENSP00000326010
632	7	ENSP00000340361	ENSP00000341551	ENSP00000361107	ENSP00000368104	ENSP00000354621	ENSP00000305769	ENSP00000231589
633	7	ENSP00000302665	ENSP00000270202	ENSP00000274335	ENSP00000263967	ENSP00000339007	ENSP00000304895	ENSP00000225577
634	7	ENSP00000302665	ENSP00000270202	ENSP00000274335	ENSP00000263967	ENSP00000227507	ENSP00000275493	ENSP00000206249
635	7	ENSP00000302665	ENSP00000270202	ENSP00000274335	ENSP00000263967	ENSP00000227507	ENSP00000275493	ENSP00000265171
636	7	ENSP00000302665	ENSP00000270202	ENSP00000274335	ENSP00000289153	ENSP00000268035	ENSP00000304895	ENSP00000365016
637	7	ENSP00000302665	ENSP00000270202	ENSP00000338548	ENSP00000275493	ENSP00000340944	ENSP00000268035	ENSP00000339007
638	7	ENSP00000302665	ENSP00000215832	ENSP00000274335	ENSP00000263967	ENSP00000339007	ENSP00000225577	ENSP00000304895
639	7	ENSP00000302665	ENSP00000215832	ENSP00000274335	ENSP00000263967	ENSP00000227507	ENSP00000275493	ENSP00000206249
640	7	ENSP00000302665	ENSP00000215832	ENSP00000274335	ENSP00000263967	ENSP00000227507	ENSP00000275493	ENSP00000265171
641	7	ENSP00000302665	ENSP00000215832	ENSP00000228307	ENSP00000339007	ENSP00000275493	ENSP00000340944	ENSP00000304895
642	7	ENSP00000302665	ENSP00000215832	ENSP00000228307	ENSP00000339007	ENSP00000275493	ENSP00000340944	ENSP00000265171
643	7	ENSP00000302665	ENSP00000228307	ENSP00000339007	ENSP00000304895	ENSP00000275493	ENSP00000362659	ENSP00000340944
644	7	ENSP00000302665	ENSP00000228307	ENSP00000339007	ENSP00000304895	ENSP00000275493	ENSP00000362659	ENSP00000300574
645	7	ENSP00000302665	ENSP00000228307	ENSP00000339007	ENSP00000265171	ENSP00000275493	ENSP00000340944	ENSP00000362659
646	7	ENSP00000302665	ENSP00000370759	ENSP00000261799	ENSP00000346508	ENSP00000263967	ENSP00000357432	ENSP00000265171
647	7	ENSP00000302665	ENSP00000300574	ENSP00000339007	ENSP00000274335	ENSP00000304895	ENSP00000268035	ENSP00000365016
648	7	ENSP00000302665	ENSP00000300574	ENSP00000339007	ENSP00000274335	ENSP00000304895	ENSP00000303830	ENSP00000365016
649	7	ENSP00000302665	ENSP00000300574	ENSP00000339007	ENSP00000274335	ENSP00000261799	ENSP00000275493	ENSP00000362659
650	7	ENSP00000302665	ENSP00000300574	ENSP00000339007	ENSP00000263025	ENSP00000303830	ENSP00000365016	ENSP00000304895
651	7	ENSP00000302665	ENSP00000261799	ENSP00000275493	ENSP00000357432	ENSP00000265171	ENSP00000346508	ENSP00000263967
652	7	ENSP00000302665	ENSP00000261799	ENSP00000275493	ENSP00000361099	ENSP00000274335	ENSP00000263967	ENSP00000362659
653	7	ENSP00000302665	ENSP00000263025	ENSP00000339007	ENSP00000304895	ENSP00000357432	ENSP00000340944	ENSP00000303830
654	7	ENSP00000364133	ENSP00000351905	ENSP00000262160	ENSP00000332973	ENSP00000262158	ENSP00000262435	ENSP00000354621
655	7	ENSP00000364133	ENSP00000351905	ENSP00000262160	ENSP00000288840	ENSP00000262158	ENSP00000341551	ENSP00000354621
656	7	ENSP00000364133	ENSP00000351905	ENSP00000262160	ENSP00000288840	ENSP00000262158	ENSP00000262435	ENSP00000354621
657	7	ENSP00000355896	ENSP00000221930	ENSP00000262158	ENSP00000332973	ENSP00000341551	ENSP00000262160	ENSP00000314522
658	7	ENSP00000355896	ENSP00000221930	ENSP00000262158	ENSP00000332973	ENSP00000341551	ENSP00000268794	ENSP00000351905
659	7	ENSP00000352575	ENSP00000357432	ENSP00000274335	ENSP00000340944	ENSP00000339007	ENSP00000222246	ENSP00000294423
660	7	ENSP00000352575	ENSP00000357432	ENSP00000274335	ENSP00000340944	ENSP00000339007	ENSP00000262995	ENSP00000317272
661	7	ENSP00000371067	ENSP00000354394	ENSP00000264657	ENSP00000229135	ENSP00000263379	ENSP00000177694	ENSP00000226730
662	7	ENSP00000371067	ENSP00000354394	ENSP00000264657	ENSP00000216223	ENSP00000341208	ENSP00000293328	ENSP00000348042
663	7	ENSP00000371067	ENSP00000354394	ENSP00000222139	ENSP00000341208	ENSP00000252723	ENSP00000293328	ENSP00000330341
664	7	ENSP00000371067	ENSP00000354394	ENSP00000356713	ENSP00000229135	ENSP00000231449	ENSP00000231228	ENSP00000329418
665	7	ENSP00000371067	ENSP00000354394	ENSP00000329418	ENSP00000341208	ENSP00000226730	ENSP00000229135	ENSP00000338799
666	7	ENSP00000371067	ENSP00000354394	ENSP00000329418	ENSP00000341208	ENSP00000226730	ENSP00000216223	ENSP00000293328
667	7	ENSP00000371067	ENSP00000354394	ENSP00000329418	ENSP00000341208	ENSP00000226730	ENSP00000216223	ENSP00000231449
668	7	ENSP00000371067	ENSP00000274335	ENSP00000339007	ENSP00000326010	ENSP00000275493	ENSP00000264033	ENSP00000304895
669	7	ENSP00000371067	ENSP00000225831	ENSP00000229135	ENSP00000264657	ENSP00000231449	ENSP00000231228	ENSP00000258743
670	7	ENSP00000371067	ENSP00000225831	ENSP00000229135	ENSP00000264657	ENSP00000231449	ENSP00000231228	ENSP00000292303
671	7	ENSP00000371067	ENSP00000300134	ENSP00000231449	ENSP00000229135	ENSP00000231228	ENSP00000170630	ENSP00000329418
672	7	ENSP00000371067	ENSP00000300134	ENSP00000231449	ENSP00000229135	ENSP00000231228	ENSP00000329418	ENSP00000226730
673	7	ENSP00000371067	ENSP00000300134	ENSP00000231449	ENSP00000229135	ENSP00000231228	ENSP00000226730	ENSP00000330341
674	7	ENSP00000371067	ENSP00000170630	ENSP00000231449	ENSP00000329418	ENSP00000229135	ENSP00000356713	ENSP00000231228
675	7	ENSP00000371067	ENSP00000351255	ENSP00000229135	ENSP00000303231	ENSP00000231228	ENSP00000221270	ENSP00000262345
676	7	ENSP00000371067	ENSP00000292303	ENSP00000229135	ENSP00000231449	ENSP00000226730	ENSP00000231228	ENSP00000011653
677	7	ENSP00000371067	ENSP00000011653	ENSP00000231449	ENSP00000229135	ENSP00000231228	ENSP00000226730	ENSP00000258743
678	7	ENSP00000371067	ENSP00000368495	ENSP00000231449	ENSP00000226730	ENSP00000229135	ENSP00000258743	ENSP00000306245
679	7	ENSP00000371067	ENSP00000368495	ENSP00000231449	ENSP00000226730	ENSP00000296871	ENSP00000258743	ENSP00000306245
680	7	ENSP00000222390	ENSP00000275493	ENSP00000362659	ENSP00000317272	ENSP00000274335	ENSP00000344456	ENSP00000268794
681	7	ENSP00000222390	ENSP00000275493	ENSP00000362659	ENSP00000317272	ENSP00000264657	ENSP00000340944	ENSP00000228307
682	7	ENSP00000222390	ENSP00000275493	ENSP00000362659	ENSP00000317272	ENSP00000362369	ENSP00000264033	ENSP00000339007
683	7	ENSP00000222390	ENSP00000275493	ENSP00000362659	ENSP00000317272	ENSP00000228307	ENSP00000340944	ENSP00000339007
684	7	ENSP00000222390	ENSP00000275493	ENSP00000362659	ENSP00000263967	ENSP00000274335	ENSP00000339007	ENSP00000264033
685	7	ENSP00000222390	ENSP00000275493	ENSP00000362659	ENSP00000263967	ENSP00000274335	ENSP00000339007	ENSP00000341189
686	7	ENSP00000222390	ENSP00000275493	ENSP00000362659	ENSP00000263967	ENSP00000274335	ENSP00000344456	ENSP00000268794
687	7	ENSP00000222390	ENSP00000275493	ENSP00000362659	ENSP00000341189	ENSP00000340944	ENSP00000274335	ENSP00000339007
688	7	ENSP00000222390	ENSP00000275493	ENSP00000362659	ENSP00000332816	ENSP00000340944	ENSP00000264033	ENSP00000339007
689	7	ENSP00000222390	ENSP00000275493	ENSP00000215832	ENSP00000341189	ENSP00000340944	ENSP00000228307	ENSP00000264657
690	7	ENSP00000222390	ENSP00000275493	ENSP00000215832	ENSP00000341189	ENSP00000340944	ENSP00000228307	ENSP00000339007
691	7	ENSP00000222390	ENSP00000275493	ENSP00000215832	ENSP00000341189	ENSP00000340944	ENSP00000274335	ENSP00000339007
692	7	ENSP00000222390	ENSP00000275493	ENSP00000215832	ENSP00000341189	ENSP00000263967	ENSP00000274335	ENSP00000339007
693	7	ENSP00000355325	ENSP00000362337	ENSP00000344818	ENSP00000261712	ENSP00000215071	ENSP00000310129	ENSP00000309474
694	7	ENSP00000221847	ENSP00000229135	ENSP00000264657	ENSP00000354394	ENSP00000177694	ENSP00000303231	ENSP00000344192
695	7	ENSP00000221847	ENSP00000229135	ENSP00000264657	ENSP00000354394	ENSP00000177694	ENSP00000303231	ENSP00000264818
696	7	ENSP00000274520	ENSP00000231449	ENSP00000231454	ENSP00000368083	ENSP00000226730	ENSP00000296871	ENSP00000263341
697	7	ENSP00000274520	ENSP00000231449	ENSP00000231454	ENSP00000368495	ENSP00000226730	ENSP00000296871	ENSP00000263851
698	7	ENSP00000274520	ENSP00000231449	ENSP00000231454	ENSP00000368495	ENSP00000226730	ENSP00000296871	ENSP00000263341
699	7	ENSP00000222246	ENSP00000294423	ENSP00000226730	ENSP00000276110	ENSP00000216223	ENSP00000369312	ENSP00000369293
700	7	ENSP00000222246	ENSP00000294423	ENSP00000226730	ENSP00000276110	ENSP00000216223	ENSP00000357432	ENSP00000339007
701	7	ENSP00000222246	ENSP00000294423	ENSP00000226730	ENSP00000276110	ENSP00000216223	ENSP00000357432	ENSP00000369293
702	7	ENSP00000222246	ENSP00000294423	ENSP00000226730	ENSP00000276110	ENSP00000306157	ENSP00000293328	ENSP00000369293
703	7	ENSP00000222246	ENSP00000294423	ENSP00000226730	ENSP00000276110	ENSP00000300134	ENSP00000231449	ENSP00000329418
704	7	ENSP00000222246	ENSP00000294423	ENSP00000226730	ENSP00000276110	ENSP00000300134	ENSP00000231449	ENSP00000330341
705	7	ENSP00000222246	ENSP00000294423	ENSP00000226730	ENSP00000274335	ENSP00000216223	ENSP00000339007	ENSP00000357432
706	7	ENSP00000222246	ENSP00000294423	ENSP00000226730	ENSP00000274335	ENSP00000216223	ENSP00000339007	ENSP00000231449
707	7	ENSP00000222246	ENSP00000294423	ENSP00000226730	ENSP00000338799	ENSP00000354394	ENSP00000341208	ENSP00000329418
708	7	ENSP00000222246	ENSP00000294423	ENSP00000348042	ENSP00000354394	ENSP00000341208	ENSP00000293328	ENSP00000222139
709	7	ENSP00000222246	ENSP00000294423	ENSP00000222139	ENSP00000330341	ENSP00000354394	ENSP00000341208	ENSP00000293328
710	7	ENSP00000222246	ENSP00000294423	ENSP00000340944	ENSP00000264657	ENSP00000354394	ENSP00000341208	ENSP00000369293
711	7	ENSP00000222246	ENSP00000294423	ENSP00000340944	ENSP00000274335	ENSP00000357432	ENSP00000339007	ENSP00000304895
712	7	ENSP00000222246	ENSP00000294423	ENSP00000170630	ENSP00000231449	ENSP00000276110	ENSP00000329418	ENSP00000216223
713	7	ENSP00000222246	ENSP00000294423	ENSP00000170630	ENSP00000231449	ENSP00000276110	ENSP00000329418	ENSP00000300134
714	7	ENSP00000222246	ENSP00000294423	ENSP00000170630	ENSP00000231449	ENSP00000276110	ENSP00000369293	ENSP00000216223
715	7	ENSP00000222246	ENSP00000294423	ENSP00000170630	ENSP00000357432	ENSP00000276110	ENSP00000216223	ENSP00000369293
716	7	ENSP00000222246	ENSP00000294423	ENSP00000365016	ENSP00000231449	ENSP00000304895	ENSP00000276110	ENSP00000330341
717	7	ENSP00000222246	ENSP00000294423	ENSP00000365016	ENSP00000231449	ENSP00000304895	ENSP00000274335	ENSP00000339007
718	7	ENSP00000222246	ENSP00000294423	ENSP00000304895	ENSP00000231449	ENSP00000339007	ENSP00000274335	ENSP00000326010
719	7	ENSP00000222246	ENSP00000296545	ENSP00000226730	ENSP00000276110	ENSP00000369293	ENSP00000216223	ENSP00000369312
720	7	ENSP00000222246	ENSP00000296545	ENSP00000226730	ENSP00000276110	ENSP00000369293	ENSP00000216223	ENSP00000231449
721	7	ENSP00000222246	ENSP00000296545	ENSP00000226730	ENSP00000276110	ENSP00000369293	ENSP00000263851	ENSP00000306157
722	7	ENSP00000222246	ENSP00000296545	ENSP00000226730	ENSP00000276110	ENSP00000369293	ENSP00000263851	ENSP00000231449
723	7	ENSP00000222246	ENSP00000367207	ENSP00000226730	ENSP00000264657	ENSP00000216223	ENSP00000276110	ENSP00000365230
724	7	ENSP00000222246	ENSP00000328213	ENSP00000216223	ENSP00000226730	ENSP00000276110	ENSP00000357432	ENSP00000369293
725	7	ENSP00000222246	ENSP00000328213	ENSP00000340944	ENSP00000264657	ENSP00000354394	ENSP00000341208	ENSP00000369293
726	7	ENSP00000323890	ENSP00000358997	ENSP00000337853	ENSP00000216160	ENSP00000358335	ENSP00000359424	ENSP00000339151
727	7	ENSP00000323890	ENSP00000358997	ENSP00000337853	ENSP00000216160	ENSP00000358335	ENSP00000359424	ENSP00000263339
728	7	ENSP00000323890	ENSP00000358997	ENSP00000337853	ENSP00000261233	ENSP00000233946	ENSP00000371646	ENSP00000263341
729	7	ENSP00000323890	ENSP00000358997	ENSP00000337853	ENSP00000261233	ENSP00000233946	ENSP00000371646	ENSP00000263339
730	7	ENSP00000323890	ENSP00000229135	ENSP00000258743	ENSP00000356066	ENSP00000279061	ENSP00000302523	ENSP00000260010
731	7	ENSP00000323890	ENSP00000229135	ENSP00000258743	ENSP00000356066	ENSP00000279061	ENSP00000302523	ENSP00000353874
732	7	ENSP00000323890	ENSP00000229135	ENSP00000258743	ENSP00000356066	ENSP00000279061	ENSP00000302523	ENSP00000363089
733	7	ENSP00000323890	ENSP00000229135	ENSP00000258743	ENSP00000356066	ENSP00000279061	ENSP00000263341	ENSP00000260010
734	7	ENSP00000323890	ENSP00000229135	ENSP00000258743	ENSP00000356066	ENSP00000279061	ENSP00000263341	ENSP00000363089
735	7	ENSP00000323890	ENSP00000229135	ENSP00000258743	ENSP00000356066	ENSP00000231228	ENSP00000260010	ENSP00000263341
736	7	ENSP00000216407	ENSP00000357876	ENSP00000231487	ENSP00000263639	ENSP00000261712	ENSP00000344818	ENSP00000309474
737	7	ENSP00000262995	ENSP00000339007	ENSP00000340944	ENSP00000274335	ENSP00000357432	ENSP00000275493	ENSP00000261799
738	7	ENSP00000263464	ENSP00000369773	ENSP00000341268	ENSP00000372198	ENSP00000311032	ENSP00000351273	ENSP00000301838
739	7	ENSP00000216223	ENSP00000226730	ENSP00000276110	ENSP00000369293	ENSP00000328213	ENSP00000283635	ENSP00000011653
740	7	ENSP00000216223	ENSP00000226730	ENSP00000274335	ENSP00000364898	ENSP00000357432	ENSP00000339007	ENSP00000294423
741	7	ENSP00000216223	ENSP00000226730	ENSP00000338922	ENSP00000283635	ENSP00000328213	ENSP00000011653	ENSP00000369293
742	7	ENSP00000262193	ENSP00000357876	ENSP00000362337	ENSP00000290541	ENSP00000261479	ENSP00000348442	ENSP00000344818
743	7	ENSP00000220003	ENSP00000362659	ENSP00000352637	ENSP00000275493	ENSP00000228307	ENSP00000264657	ENSP00000265171
744	7	ENSP00000279804	ENSP00000355370	ENSP00000215781	ENSP00000338799	ENSP00000249075	ENSP00000258743	ENSP00000264563
745	7	ENSP00000296545	ENSP00000226730	ENSP00000229135	ENSP00000231449	ENSP00000264832	ENSP00000332049	ENSP00000231454
746	7	ENSP00000296545	ENSP00000226730	ENSP00000229135	ENSP00000231449	ENSP00000264832	ENSP00000344192	ENSP00000231454
747	7	ENSP00000296545	ENSP00000226730	ENSP00000263851	ENSP00000231449	ENSP00000011653	ENSP00000369293	ENSP00000231454
748	7	ENSP00000296545	ENSP00000226730	ENSP00000263851	ENSP00000231449	ENSP00000011653	ENSP00000368083	ENSP00000231454
749	7	ENSP00000296545	ENSP00000226730	ENSP00000263851	ENSP00000231449	ENSP00000264832	ENSP00000231454	ENSP00000296871
750	7	ENSP00000296545	ENSP00000226730	ENSP00000263851	ENSP00000231449	ENSP00000296871	ENSP00000231454	ENSP00000369293
751	7	ENSP00000296545	ENSP00000226730	ENSP00000362305	ENSP00000264246	ENSP00000283635	ENSP00000332049	ENSP00000324890
752	7	ENSP00000296545	ENSP00000226730	ENSP00000296871	ENSP00000231449	ENSP00000332049	ENSP00000231454	ENSP00000264832
753	7	ENSP00000296545	ENSP00000226730	ENSP00000296871	ENSP00000231449	ENSP00000332049	ENSP00000231454	ENSP00000369293
754	7	ENSP00000263851	ENSP00000226730	ENSP00000231449	ENSP00000231454	ENSP00000296871	ENSP00000306512	ENSP00000368083
755	7	ENSP00000263851	ENSP00000226730	ENSP00000231449	ENSP00000231454	ENSP00000296871	ENSP00000369293	ENSP00000368495
756	7	ENSP00000368683	ENSP00000314522	ENSP00000356438	ENSP00000306245	ENSP00000327850	ENSP00000263025	ENSP00000363291
757	7	ENSP00000368683	ENSP00000314522	ENSP00000356438	ENSP00000361099	ENSP00000264832	ENSP00000263025	ENSP00000363291
758	7	ENSP00000368683	ENSP00000314522	ENSP00000221930	ENSP00000263025	ENSP00000363291	ENSP00000361099	ENSP00000264832
759	7	ENSP00000274335	ENSP00000263967	ENSP00000357432	ENSP00000339007	ENSP00000275493	ENSP00000269571	ENSP00000341189
760	7	ENSP00000274335	ENSP00000263967	ENSP00000357432	ENSP00000339007	ENSP00000370759	ENSP00000265171	ENSP00000370731
761	7	ENSP00000274335	ENSP00000263967	ENSP00000357432	ENSP00000339007	ENSP00000370759	ENSP00000265171	ENSP00000294423
762	7	ENSP00000274335	ENSP00000263967	ENSP00000357432	ENSP00000339007	ENSP00000302486	ENSP00000215832	ENSP00000373382
763	7	ENSP00000274335	ENSP00000263967	ENSP00000357432	ENSP00000357656	ENSP00000362659	ENSP00000264033	ENSP00000304895
764	7	ENSP00000274335	ENSP00000263967	ENSP00000357432	ENSP00000328213	ENSP00000215832	ENSP00000373382	ENSP00000265171
765	7	ENSP00000274335	ENSP00000263967	ENSP00000357432	ENSP00000328213	ENSP00000215832	ENSP00000373382	ENSP00000363291
766	7	ENSP00000274335	ENSP00000263967	ENSP00000357432	ENSP00000328213	ENSP00000215832	ENSP00000354222	ENSP00000363291
767	7	ENSP00000274335	ENSP00000263967	ENSP00000357432	ENSP00000363291	ENSP00000304895	ENSP00000215832	ENSP00000373382
768	7	ENSP00000274335	ENSP00000263967	ENSP00000357432	ENSP00000354222	ENSP00000275493	ENSP00000215832	ENSP00000341189
769	7	ENSP00000274335	ENSP00000263967	ENSP00000360683	ENSP00000339007	ENSP00000162330	ENSP00000362659	ENSP00000341189
770	7	ENSP00000274335	ENSP00000263967	ENSP00000361099	ENSP00000275493	ENSP00000270202	ENSP00000344456	ENSP00000269571
771	7	ENSP00000274335	ENSP00000263967	ENSP00000361099	ENSP00000275493	ENSP00000270202	ENSP00000344456	ENSP00000362659
772	7	ENSP00000274335	ENSP00000263967	ENSP00000361099	ENSP00000275493	ENSP00000270202	ENSP00000344456	ENSP00000354222
773	7	ENSP00000274335	ENSP00000263967	ENSP00000361099	ENSP00000275493	ENSP00000341189	ENSP00000362659	ENSP00000268035
774	7	ENSP00000274335	ENSP00000263967	ENSP00000361099	ENSP00000275493	ENSP00000341189	ENSP00000362659	ENSP00000261799
775	7	ENSP00000274335	ENSP00000263967	ENSP00000227507	ENSP00000275493	ENSP00000269571	ENSP00000373382	ENSP00000265171
776	7	ENSP00000274335	ENSP00000263967	ENSP00000227507	ENSP00000275493	ENSP00000215832	ENSP00000373382	ENSP00000265171
777	7	ENSP00000274335	ENSP00000263967	ENSP00000227507	ENSP00000275493	ENSP00000215832	ENSP00000341189	ENSP00000354222
778	7	ENSP00000274335	ENSP00000263967	ENSP00000227507	ENSP00000275493	ENSP00000314458	ENSP00000265171	ENSP00000270202
779	7	ENSP00000274335	ENSP00000263967	ENSP00000227507	ENSP00000275493	ENSP00000314458	ENSP00000265171	ENSP00000268794
780	7	ENSP00000274335	ENSP00000263967	ENSP00000227507	ENSP00000275493	ENSP00000354222	ENSP00000344456	ENSP00000270202
781	7	ENSP00000274335	ENSP00000263967	ENSP00000227507	ENSP00000275493	ENSP00000354222	ENSP00000344456	ENSP00000268794
782	7	ENSP00000274335	ENSP00000263967	ENSP00000344456	ENSP00000275493	ENSP00000270202	ENSP00000362659	ENSP00000206249
783	7	ENSP00000274335	ENSP00000263967	ENSP00000344456	ENSP00000275493	ENSP00000268794	ENSP00000362659	ENSP00000206249
784	7	ENSP00000274335	ENSP00000263967	ENSP00000344456	ENSP00000275493	ENSP00000268794	ENSP00000362659	ENSP00000265171
785	7	ENSP00000274335	ENSP00000263967	ENSP00000344456	ENSP00000357656	ENSP00000362659	ENSP00000268794	ENSP00000265171
786	7	ENSP00000274335	ENSP00000263967	ENSP00000314458	ENSP00000275493	ENSP00000362659	ENSP00000265171	ENSP00000270202
787	7	ENSP00000274335	ENSP00000263967	ENSP00000314458	ENSP00000275493	ENSP00000362659	ENSP00000265171	ENSP00000268794
788	7	ENSP00000274335	ENSP00000263967	ENSP00000268794	ENSP00000275493	ENSP00000268035	ENSP00000362659	ENSP00000206249
789	7	ENSP00000274335	ENSP00000263967	ENSP00000268794	ENSP00000275493	ENSP00000268035	ENSP00000362659	ENSP00000265171
790	7	ENSP00000274335	ENSP00000263967	ENSP00000225577	ENSP00000270202	ENSP00000370731	ENSP00000339007	ENSP00000304895
791	7	ENSP00000274335	ENSP00000263967	ENSP00000326010	ENSP00000339007	ENSP00000304895	ENSP00000264033	ENSP00000303830
792	7	ENSP00000274335	ENSP00000369049	ENSP00000275493	ENSP00000339007	ENSP00000264033	ENSP00000317272	ENSP00000265171
793	7	ENSP00000274335	ENSP00000354587	ENSP00000270202	ENSP00000370731	ENSP00000304895	ENSP00000357432	ENSP00000275493
794	7	ENSP00000274335	ENSP00000354587	ENSP00000270202	ENSP00000370731	ENSP00000304895	ENSP00000357432	ENSP00000303830
795	7	ENSP00000274335	ENSP00000354587	ENSP00000270202	ENSP00000370731	ENSP00000304895	ENSP00000365016	ENSP00000303830
796	7	ENSP00000274335	ENSP00000354587	ENSP00000270202	ENSP00000370731	ENSP00000265171	ENSP00000275493	ENSP00000357432
797	7	ENSP00000274335	ENSP00000340944	ENSP00000357432	ENSP00000339007	ENSP00000275493	ENSP00000341189	ENSP00000269571
798	7	ENSP00000274335	ENSP00000340944	ENSP00000357432	ENSP00000339007	ENSP00000343959	ENSP00000373382	ENSP00000215832
799	7	ENSP00000274335	ENSP00000340944	ENSP00000357432	ENSP00000339007	ENSP00000343959	ENSP00000373382	ENSP00000362659
800	7	ENSP00000274335	ENSP00000340944	ENSP00000357432	ENSP00000339007	ENSP00000343959	ENSP00000270202	ENSP00000362659
801	7	ENSP00000274335	ENSP00000340944	ENSP00000357432	ENSP00000339007	ENSP00000294423	ENSP00000263879	ENSP00000304895
802	7	ENSP00000274335	ENSP00000340944	ENSP00000357432	ENSP00000339007	ENSP00000294423	ENSP00000263879	ENSP00000265171
803	7	ENSP00000274335	ENSP00000340944	ENSP00000357432	ENSP00000357656	ENSP00000362659	ENSP00000264033	ENSP00000304895
804	7	ENSP00000274335	ENSP00000340944	ENSP00000357432	ENSP00000328213	ENSP00000215832	ENSP00000373382	ENSP00000343959
805	7	ENSP00000274335	ENSP00000340944	ENSP00000357432	ENSP00000328213	ENSP00000215832	ENSP00000373382	ENSP00000363291
806	7	ENSP00000274335	ENSP00000340944	ENSP00000357432	ENSP00000328213	ENSP00000215832	ENSP00000354222	ENSP00000363291
807	7	ENSP00000274335	ENSP00000340944	ENSP00000357432	ENSP00000328213	ENSP00000270202	ENSP00000265171	ENSP00000263879
808	7	ENSP00000274335	ENSP00000340944	ENSP00000357432	ENSP00000328213	ENSP00000264033	ENSP00000265171	ENSP00000263879
809	7	ENSP00000274335	ENSP00000340944	ENSP00000357432	ENSP00000363291	ENSP00000304895	ENSP00000373382	ENSP00000215832
810	7	ENSP00000274335	ENSP00000340944	ENSP00000357432	ENSP00000363291	ENSP00000304895	ENSP00000373382	ENSP00000344798
811	7	ENSP00000274335	ENSP00000340944	ENSP00000357432	ENSP00000354222	ENSP00000275493	ENSP00000215832	ENSP00000341189
812	7	ENSP00000274335	ENSP00000344798	ENSP00000304895	ENSP00000300574	ENSP00000339007	ENSP00000362659	ENSP00000341189
813	7	ENSP00000274335	ENSP00000317272	ENSP00000275493	ENSP00000362659	ENSP00000265171	ENSP00000339007	ENSP00000360683
814	7	ENSP00000274335	ENSP00000317272	ENSP00000275493	ENSP00000362659	ENSP00000265171	ENSP00000344456	ENSP00000360683
815	7	ENSP00000274335	ENSP00000317272	ENSP00000275493	ENSP00000362659	ENSP00000265171	ENSP00000344456	ENSP00000268794
816	7	ENSP00000274335	ENSP00000289153	ENSP00000270202	ENSP00000370731	ENSP00000268035	ENSP00000304895	ENSP00000275493
817	7	ENSP00000274335	ENSP00000289153	ENSP00000270202	ENSP00000370731	ENSP00000268035	ENSP00000304895	ENSP00000365016
818	7	ENSP00000274335	ENSP00000300574	ENSP00000339007	ENSP00000360683	ENSP00000304895	ENSP00000268035	ENSP00000365016
819	7	ENSP00000274335	ENSP00000300574	ENSP00000339007	ENSP00000360683	ENSP00000304895	ENSP00000303830	ENSP00000365016
820	7	ENSP00000274335	ENSP00000300574	ENSP00000339007	ENSP00000360683	ENSP00000162330	ENSP00000362659	ENSP00000341189
821	7	ENSP00000274335	ENSP00000300574	ENSP00000339007	ENSP00000264033	ENSP00000362659	ENSP00000275493	ENSP00000261799
822	7	ENSP00000349854	ENSP00000258743	ENSP00000263339	ENSP00000231449	ENSP00000229135	ENSP00000264832	ENSP00000226730
823	7	ENSP00000349854	ENSP00000258743	ENSP00000263339	ENSP00000231449	ENSP00000296871	ENSP00000264832	ENSP00000226730
824	7	ENSP00000349854	ENSP00000327850	ENSP00000306245	ENSP00000314522	ENSP00000231449	ENSP00000226730	ENSP00000296871
825	7	ENSP00000222254	ENSP00000270202	ENSP00000275493	ENSP00000370731	ENSP00000304895	ENSP00000364893	ENSP00000263967
826	7	ENSP00000222254	ENSP00000270202	ENSP00000275493	ENSP00000370731	ENSP00000304895	ENSP00000364893	ENSP00000340944
827	7	ENSP00000222254	ENSP00000270202	ENSP00000275493	ENSP00000370731	ENSP00000304895	ENSP00000364893	ENSP00000289153
828	7	ENSP00000222254	ENSP00000270202	ENSP00000275493	ENSP00000370731	ENSP00000304895	ENSP00000268035	ENSP00000263967
829	7	ENSP00000222254	ENSP00000270202	ENSP00000275493	ENSP00000370731	ENSP00000304895	ENSP00000268035	ENSP00000340944
830	7	ENSP00000222254	ENSP00000270202	ENSP00000275493	ENSP00000370731	ENSP00000304895	ENSP00000268035	ENSP00000289153
831	7	ENSP00000222254	ENSP00000270202	ENSP00000365016	ENSP00000370731	ENSP00000304895	ENSP00000364893	ENSP00000263967
832	7	ENSP00000222254	ENSP00000270202	ENSP00000365016	ENSP00000370731	ENSP00000304895	ENSP00000364893	ENSP00000289153
833	7	ENSP00000222254	ENSP00000270202	ENSP00000365016	ENSP00000370731	ENSP00000304895	ENSP00000268035	ENSP00000263967
834	7	ENSP00000222254	ENSP00000270202	ENSP00000365016	ENSP00000370731	ENSP00000304895	ENSP00000268035	ENSP00000289153
835	7	ENSP00000222254	ENSP00000264033	ENSP00000275493	ENSP00000364893	ENSP00000370731	ENSP00000304895	ENSP00000263967
836	7	ENSP00000222254	ENSP00000264033	ENSP00000275493	ENSP00000364893	ENSP00000370731	ENSP00000304895	ENSP00000340944
837	7	ENSP00000216160	ENSP00000356426	ENSP00000337853	ENSP00000358335	ENSP00000358622	ENSP00000358997	ENSP00000363291
838	7	ENSP00000216160	ENSP00000356426	ENSP00000337853	ENSP00000358335	ENSP00000229794	ENSP00000216797	ENSP00000311508
839	7	ENSP00000216160	ENSP00000356426	ENSP00000337853	ENSP00000226574	ENSP00000216797	ENSP00000311508	ENSP00000229794
840	7	ENSP00000221270	ENSP00000229135	ENSP00000231228	ENSP00000264818	ENSP00000351255	ENSP00000303231	ENSP00000262345
841	7	ENSP00000260010	ENSP00000263341	ENSP00000258743	ENSP00000229135	ENSP00000356066	ENSP00000225831	ENSP00000306512
842	7	ENSP00000260010	ENSP00000263341	ENSP00000258743	ENSP00000229135	ENSP00000356066	ENSP00000225831	ENSP00000279061
843	7	ENSP00000260010	ENSP00000263341	ENSP00000258743	ENSP00000229135	ENSP00000356066	ENSP00000225831	ENSP00000231228
844	7	ENSP00000276110	ENSP00000226730	ENSP00000300134	ENSP00000229135	ENSP00000231449	ENSP00000294423	ENSP00000329418
845	7	ENSP00000276110	ENSP00000226730	ENSP00000300134	ENSP00000229135	ENSP00000231449	ENSP00000294423	ENSP00000330341
846	7	ENSP00000276110	ENSP00000170630	ENSP00000294423	ENSP00000231449	ENSP00000329418	ENSP00000229135	ENSP00000300134
847	7	ENSP00000329384	ENSP00000354394	ENSP00000264657	ENSP00000270800	ENSP00000290200	ENSP00000294423	ENSP00000356066
848	7	ENSP00000333811	ENSP00000357876	ENSP00000310129	ENSP00000298852	ENSP00000310572	ENSP00000217958	ENSP00000344818
849	7	ENSP00000333811	ENSP00000357876	ENSP00000310129	ENSP00000298852	ENSP00000310572	ENSP00000217958	ENSP00000295901
850	7	ENSP00000292644	ENSP00000357876	ENSP00000295901	ENSP00000310129	ENSP00000217958	ENSP00000348442	ENSP00000261303
851	7	ENSP00000292644	ENSP00000357876	ENSP00000295901	ENSP00000310129	ENSP00000217958	ENSP00000348442	ENSP00000309474
852	7	ENSP00000215071	ENSP00000357876	ENSP00000362337	ENSP00000290541	ENSP00000348442	ENSP00000219313	ENSP00000344818
853	7	ENSP00000215071	ENSP00000357876	ENSP00000362337	ENSP00000290541	ENSP00000348442	ENSP00000219313	ENSP00000295901
854	7	ENSP00000356694	ENSP00000311032	ENSP00000286186	ENSP00000360942	ENSP00000351273	ENSP00000301838	ENSP00000369773
855	7	ENSP00000356694	ENSP00000351273	ENSP00000360942	ENSP00000301838	ENSP00000286186	ENSP00000312455	ENSP00000369773
856	7	ENSP00000229135	ENSP00000231449	ENSP00000226730	ENSP00000356066	ENSP00000011653	ENSP00000283635	ENSP00000292303
857	7	ENSP00000229135	ENSP00000231449	ENSP00000226730	ENSP00000356066	ENSP00000011653	ENSP00000283635	ENSP00000177694
858	7	ENSP00000229135	ENSP00000231449	ENSP00000226730	ENSP00000356066	ENSP00000011653	ENSP00000332049	ENSP00000231454
859	7	ENSP00000229135	ENSP00000231449	ENSP00000226730	ENSP00000356066	ENSP00000306512	ENSP00000344192	ENSP00000292303
860	7	ENSP00000229135	ENSP00000231449	ENSP00000226730	ENSP00000356066	ENSP00000264832	ENSP00000332049	ENSP00000231454
861	7	ENSP00000229135	ENSP00000231449	ENSP00000226730	ENSP00000356066	ENSP00000330341	ENSP00000300134	ENSP00000231228
862	7	ENSP00000229135	ENSP00000231449	ENSP00000226730	ENSP00000356066	ENSP00000330341	ENSP00000300134	ENSP00000294423
863	7	ENSP00000229135	ENSP00000231449	ENSP00000226730	ENSP00000356066	ENSP00000294423	ENSP00000368083	ENSP00000258743
864	7	ENSP00000229135	ENSP00000231449	ENSP00000226730	ENSP00000356066	ENSP00000294423	ENSP00000368083	ENSP00000300134
865	7	ENSP00000229135	ENSP00000231449	ENSP00000226730	ENSP00000288319	ENSP00000258743	ENSP00000263341	ENSP00000368495
866	7	ENSP00000229135	ENSP00000231449	ENSP00000226730	ENSP00000314522	ENSP00000264832	ENSP00000264657	ENSP00000258743
867	7	ENSP00000229135	ENSP00000231449	ENSP00000226730	ENSP00000314522	ENSP00000306245	ENSP00000264657	ENSP00000258743
868	7	ENSP00000229135	ENSP00000231449	ENSP00000226730	ENSP00000264818	ENSP00000231228	ENSP00000300134	ENSP00000329418
869	7	ENSP00000229135	ENSP00000231449	ENSP00000226730	ENSP00000264818	ENSP00000231228	ENSP00000300134	ENSP00000330341
870	7	ENSP00000229135	ENSP00000231449	ENSP00000226730	ENSP00000264818	ENSP00000231228	ENSP00000011653	ENSP00000258743
871	7	ENSP00000229135	ENSP00000231449	ENSP00000226730	ENSP00000264818	ENSP00000294423	ENSP00000300134	ENSP00000329418
872	7	ENSP00000229135	ENSP00000231449	ENSP00000226730	ENSP00000264818	ENSP00000294423	ENSP00000300134	ENSP00000330341
873	7	ENSP00000229135	ENSP00000231449	ENSP00000226730	ENSP00000360622	ENSP00000231454	ENSP00000306245	ENSP00000369293
874	7	ENSP00000229135	ENSP00000231449	ENSP00000226730	ENSP00000306245	ENSP00000258743	ENSP00000263341	ENSP00000231228
875	7	ENSP00000229135	ENSP00000231449	ENSP00000225831	ENSP00000356066	ENSP00000258743	ENSP00000264832	ENSP00000264657
876	7	ENSP00000229135	ENSP00000231449	ENSP00000225831	ENSP00000356066	ENSP00000258743	ENSP00000231228	ENSP00000264657
877	7	ENSP00000229135	ENSP00000231449	ENSP00000225831	ENSP00000356066	ENSP00000258743	ENSP00000231228	ENSP00000263341
878	7	ENSP00000229135	ENSP00000231449	ENSP00000225831	ENSP00000356066	ENSP00000292303	ENSP00000264657	ENSP00000231228
879	7	ENSP00000229135	ENSP00000231449	ENSP00000279061	ENSP00000356066	ENSP00000264832	ENSP00000258743	ENSP00000354394
880	7	ENSP00000229135	ENSP00000231449	ENSP00000279061	ENSP00000356066	ENSP00000264832	ENSP00000359663	ENSP00000332049
881	7	ENSP00000229135	ENSP00000231449	ENSP00000279061	ENSP00000356066	ENSP00000011653	ENSP00000258743	ENSP00000263341
882	7	ENSP00000229135	ENSP00000231449	ENSP00000279061	ENSP00000314522	ENSP00000264832	ENSP00000258743	ENSP00000263341
883	7	ENSP00000229135	ENSP00000231449	ENSP00000356713	ENSP00000264818	ENSP00000354394	ENSP00000330341	ENSP00000294423
884	7	ENSP00000229135	ENSP00000231449	ENSP00000356713	ENSP00000264818	ENSP00000354394	ENSP00000329418	ENSP00000231228
885	7	ENSP00000229135	ENSP00000231449	ENSP00000356713	ENSP00000264818	ENSP00000354394	ENSP00000329418	ENSP00000294423
886	7	ENSP00000229135	ENSP00000231449	ENSP00000356713	ENSP00000264818	ENSP00000170630	ENSP00000329418	ENSP00000231228
887	7	ENSP00000229135	ENSP00000231449	ENSP00000356713	ENSP00000264818	ENSP00000170630	ENSP00000329418	ENSP00000294423
888	7	ENSP00000229135	ENSP00000231449	ENSP00000356713	ENSP00000356066	ENSP00000354394	ENSP00000330341	ENSP00000231228
889	7	ENSP00000229135	ENSP00000231449	ENSP00000356713	ENSP00000356066	ENSP00000354394	ENSP00000330341	ENSP00000294423
890	7	ENSP00000229135	ENSP00000231449	ENSP00000170630	ENSP00000300134	ENSP00000294423	ENSP00000264818	ENSP00000329418
891	7	ENSP00000229135	ENSP00000231449	ENSP00000170630	ENSP00000300134	ENSP00000294423	ENSP00000368083	ENSP00000356066
892	7	ENSP00000229135	ENSP00000231449	ENSP00000170630	ENSP00000300134	ENSP00000231228	ENSP00000264818	ENSP00000329418
893	7	ENSP00000229135	ENSP00000231449	ENSP00000368632	ENSP00000356066	ENSP00000300134	ENSP00000011653	ENSP00000177694
894	7	ENSP00000229135	ENSP00000231449	ENSP00000280357	ENSP00000306512	ENSP00000258743	ENSP00000264832	ENSP00000263339
895	7	ENSP00000229135	ENSP00000369552	ENSP00000354394	ENSP00000264657	ENSP00000294423	ENSP00000258743	ENSP00000306245
896	7	ENSP00000229135	ENSP00000369552	ENSP00000354394	ENSP00000356713	ENSP00000264818	ENSP00000294423	ENSP00000329418
897	7	ENSP00000229135	ENSP00000369552	ENSP00000354394	ENSP00000356713	ENSP00000264818	ENSP00000294423	ENSP00000330341
898	7	ENSP00000229135	ENSP00000369552	ENSP00000354394	ENSP00000329418	ENSP00000264818	ENSP00000294423	ENSP00000371499
899	7	ENSP00000229135	ENSP00000340944	ENSP00000354394	ENSP00000264657	ENSP00000341208	ENSP00000294423	ENSP00000369293
900	7	ENSP00000229135	ENSP00000340944	ENSP00000354394	ENSP00000264657	ENSP00000258743	ENSP00000294423	ENSP00000369293
901	7	ENSP00000229135	ENSP00000340944	ENSP00000354394	ENSP00000356713	ENSP00000264818	ENSP00000330341	ENSP00000294423
902	7	ENSP00000229135	ENSP00000360707	ENSP00000263341	ENSP00000314522	ENSP00000306512	ENSP00000306245	ENSP00000258743
903	7	ENSP00000229135	ENSP00000263025	ENSP00000264832	ENSP00000306512	ENSP00000263341	ENSP00000225831	ENSP00000221930
904	7	ENSP00000229135	ENSP00000263025	ENSP00000264832	ENSP00000306512	ENSP00000263341	ENSP00000225831	ENSP00000363089
905	7	ENSP00000225831	ENSP00000258743	ENSP00000263341	ENSP00000279061	ENSP00000264832	ENSP00000363089	ENSP00000363291
906	7	ENSP00000225831	ENSP00000258743	ENSP00000264657	ENSP00000264832	ENSP00000356438	ENSP00000361099	ENSP00000363291
907	7	ENSP00000225831	ENSP00000258743	ENSP00000263339	ENSP00000306512	ENSP00000264832	ENSP00000231449	ENSP00000296871
908	7	ENSP00000225831	ENSP00000258743	ENSP00000263339	ENSP00000306512	ENSP00000264832	ENSP00000356438	ENSP00000356066
909	7	ENSP00000225831	ENSP00000263025	ENSP00000306512	ENSP00000263341	ENSP00000264832	ENSP00000296871	ENSP00000221930
910	7	ENSP00000225831	ENSP00000263025	ENSP00000306512	ENSP00000263341	ENSP00000264832	ENSP00000296871	ENSP00000363089
911	7	ENSP00000225831	ENSP00000263025	ENSP00000264657	ENSP00000361099	ENSP00000356438	ENSP00000264832	ENSP00000363291
912	7	ENSP00000370731	ENSP00000270202	ENSP00000263967	ENSP00000304895	ENSP00000364893	ENSP00000357432	ENSP00000275493
913	7	ENSP00000370731	ENSP00000270202	ENSP00000263967	ENSP00000304895	ENSP00000364893	ENSP00000357432	ENSP00000303830
914	7	ENSP00000370731	ENSP00000270202	ENSP00000263967	ENSP00000304895	ENSP00000364893	ENSP00000365016	ENSP00000303830
915	7	ENSP00000370731	ENSP00000270202	ENSP00000263967	ENSP00000304895	ENSP00000262741	ENSP00000365016	ENSP00000268035
916	7	ENSP00000370731	ENSP00000270202	ENSP00000263967	ENSP00000304895	ENSP00000262741	ENSP00000365016	ENSP00000303830
917	7	ENSP00000370731	ENSP00000270202	ENSP00000263967	ENSP00000265171	ENSP00000275493	ENSP00000357432	ENSP00000364893
918	7	ENSP00000370731	ENSP00000270202	ENSP00000338548	ENSP00000275493	ENSP00000340944	ENSP00000268035	ENSP00000339007
919	7	ENSP00000370731	ENSP00000270202	ENSP00000340944	ENSP00000357432	ENSP00000275493	ENSP00000364893	ENSP00000304895
920	7	ENSP00000370731	ENSP00000270202	ENSP00000340944	ENSP00000357432	ENSP00000275493	ENSP00000364893	ENSP00000265171
921	7	ENSP00000370731	ENSP00000270202	ENSP00000340944	ENSP00000357432	ENSP00000303830	ENSP00000304895	ENSP00000364893
922	7	ENSP00000370731	ENSP00000270202	ENSP00000289153	ENSP00000304895	ENSP00000268035	ENSP00000262741	ENSP00000365016
923	7	ENSP00000370731	ENSP00000264033	ENSP00000357432	ENSP00000275493	ENSP00000364893	ENSP00000263967	ENSP00000304895
924	7	ENSP00000370731	ENSP00000264033	ENSP00000357432	ENSP00000275493	ENSP00000364893	ENSP00000263967	ENSP00000265171
925	7	ENSP00000370731	ENSP00000264033	ENSP00000357432	ENSP00000275493	ENSP00000364893	ENSP00000340944	ENSP00000304895
926	7	ENSP00000370731	ENSP00000264033	ENSP00000357432	ENSP00000275493	ENSP00000364893	ENSP00000340944	ENSP00000265171
927	7	ENSP00000370731	ENSP00000264033	ENSP00000357432	ENSP00000303830	ENSP00000304895	ENSP00000364893	ENSP00000263967
928	7	ENSP00000370731	ENSP00000264033	ENSP00000357432	ENSP00000303830	ENSP00000304895	ENSP00000364893	ENSP00000340944
929	7	ENSP00000370731	ENSP00000263025	ENSP00000304895	ENSP00000340944	ENSP00000357432	ENSP00000303830	ENSP00000339007
930	7	ENSP00000262158	ENSP00000341551	ENSP00000361107	ENSP00000354621	ENSP00000363708	ENSP00000264568	ENSP00000245451
931	7	ENSP00000306512	ENSP00000258743	ENSP00000263341	ENSP00000264498	ENSP00000219070	ENSP00000361099	ENSP00000356438
932	7	ENSP00000306512	ENSP00000258743	ENSP00000263341	ENSP00000264498	ENSP00000219070	ENSP00000361099	ENSP00000221930
933	7	ENSP00000306512	ENSP00000258743	ENSP00000263341	ENSP00000264498	ENSP00000219070	ENSP00000306245	ENSP00000356438
934	7	ENSP00000306512	ENSP00000258743	ENSP00000263341	ENSP00000264498	ENSP00000219070	ENSP00000306245	ENSP00000221930
935	7	ENSP00000306512	ENSP00000258743	ENSP00000263341	ENSP00000363089	ENSP00000264832	ENSP00000363291	ENSP00000280357
936	7	ENSP00000306512	ENSP00000258743	ENSP00000263339	ENSP00000264832	ENSP00000231449	ENSP00000226730	ENSP00000296871
937	7	ENSP00000306512	ENSP00000263025	ENSP00000263341	ENSP00000264498	ENSP00000219070	ENSP00000361099	ENSP00000356438
938	7	ENSP00000306512	ENSP00000263025	ENSP00000263341	ENSP00000264498	ENSP00000219070	ENSP00000361099	ENSP00000221930
939	7	ENSP00000306512	ENSP00000263025	ENSP00000263341	ENSP00000264498	ENSP00000219070	ENSP00000306245	ENSP00000356438
940	7	ENSP00000306512	ENSP00000263025	ENSP00000263341	ENSP00000264498	ENSP00000219070	ENSP00000306245	ENSP00000221930
941	7	ENSP00000265056	ENSP00000354945	ENSP00000209728	ENSP00000263201	ENSP00000297431	ENSP00000355153	ENSP00000264169
942	7	ENSP00000265056	ENSP00000371446	ENSP00000234296	ENSP00000262105	ENSP00000263201	ENSP00000307288	ENSP00000264156
943	7	ENSP00000229854	ENSP00000354945	ENSP00000234296	ENSP00000262105	ENSP00000360532	ENSP00000216122	ENSP00000297431
944	7	ENSP00000231189	ENSP00000264246	ENSP00000332049	ENSP00000011653	ENSP00000324890	ENSP00000226730	ENSP00000356834
945	7	ENSP00000236996	ENSP00000314522	ENSP00000360707	ENSP00000311508	ENSP00000306245	ENSP00000215832	ENSP00000227507
946	7	ENSP00000236996	ENSP00000314522	ENSP00000360707	ENSP00000311508	ENSP00000306245	ENSP00000361848	ENSP00000263025
947	7	ENSP00000236996	ENSP00000314522	ENSP00000360707	ENSP00000311508	ENSP00000306245	ENSP00000263025	ENSP00000356438
948	7	ENSP00000236996	ENSP00000314522	ENSP00000360707	ENSP00000311508	ENSP00000306245	ENSP00000263025	ENSP00000227507
949	7	ENSP00000236996	ENSP00000314522	ENSP00000329623	ENSP00000356438	ENSP00000306245	ENSP00000215832	ENSP00000229794
950	7	ENSP00000356426	ENSP00000337853	ENSP00000216797	ENSP00000229794	ENSP00000263341	ENSP00000311508	ENSP00000226574
951	7	ENSP00000356426	ENSP00000337853	ENSP00000296795	ENSP00000358622	ENSP00000358997	ENSP00000359424	ENSP00000339151
952	7	ENSP00000357876	ENSP00000344818	ENSP00000298852	ENSP00000310572	ENSP00000310129	ENSP00000157812	ENSP00000217958
953	7	ENSP00000357876	ENSP00000344818	ENSP00000157812	ENSP00000310129	ENSP00000217958	ENSP00000261303	ENSP00000310572
954	7	ENSP00000357876	ENSP00000344818	ENSP00000157812	ENSP00000310129	ENSP00000217958	ENSP00000261303	ENSP00000219313
955	7	ENSP00000357876	ENSP00000295901	ENSP00000310129	ENSP00000217958	ENSP00000261303	ENSP00000157812	ENSP00000219313
956	7	ENSP00000357876	ENSP00000295901	ENSP00000310129	ENSP00000217958	ENSP00000298852	ENSP00000310572	ENSP00000157812
957	7	ENSP00000364898	ENSP00000328213	ENSP00000356834	ENSP00000292144	ENSP00000300692	ENSP00000264033	ENSP00000354566
958	7	ENSP00000364893	ENSP00000275493	ENSP00000263967	ENSP00000357432	ENSP00000264033	ENSP00000265171	ENSP00000261799
959	7	ENSP00000364893	ENSP00000275493	ENSP00000340944	ENSP00000357432	ENSP00000264033	ENSP00000265171	ENSP00000261799
960	7	ENSP00000332973	ENSP00000341551	ENSP00000206249	ENSP00000314522	ENSP00000360707	ENSP00000371502	ENSP00000263253
961	7	ENSP00000234296	ENSP00000360621	ENSP00000354945	ENSP00000262105	ENSP00000360532	ENSP00000216122	ENSP00000297431
962	7	ENSP00000360798	ENSP00000275493	ENSP00000269122	ENSP00000265171	ENSP00000369049	ENSP00000264033	ENSP00000369981
963	7	ENSP00000360798	ENSP00000275493	ENSP00000269122	ENSP00000265171	ENSP00000369049	ENSP00000264033	ENSP00000339007
964	7	ENSP00000339191	ENSP00000270202	ENSP00000275493	ENSP00000362659	ENSP00000357432	ENSP00000206249	ENSP00000304895
965	7	ENSP00000324124	ENSP00000370625	ENSP00000296223	ENSP00000342889	ENSP00000215960	ENSP00000361465	ENSP00000215587
966	7	ENSP00000258743	ENSP00000263341	ENSP00000363291	ENSP00000363089	ENSP00000279061	ENSP00000264832	ENSP00000280357
967	7	ENSP00000258743	ENSP00000264657	ENSP00000361099	ENSP00000363291	ENSP00000314522	ENSP00000356438	ENSP00000264832
968	7	ENSP00000364094	ENSP00000323534	ENSP00000316029	ENSP00000341189	ENSP00000228307	ENSP00000362659	ENSP00000233573
969	7	ENSP00000364094	ENSP00000323534	ENSP00000316029	ENSP00000341189	ENSP00000228307	ENSP00000362659	ENSP00000162330
970	7	ENSP00000264246	ENSP00000332049	ENSP00000226730	ENSP00000283635	ENSP00000324890	ENSP00000362305	ENSP00000356834
971	7	ENSP00000264246	ENSP00000332049	ENSP00000226730	ENSP00000283635	ENSP00000324890	ENSP00000362305	ENSP00000365999
972	7	ENSP00000222139	ENSP00000294423	ENSP00000330341	ENSP00000264818	ENSP00000354394	ENSP00000341208	ENSP00000293328
973	7	ENSP00000264818	ENSP00000294423	ENSP00000170630	ENSP00000231449	ENSP00000300134	ENSP00000329418	ENSP00000360730
974	7	ENSP00000264818	ENSP00000294423	ENSP00000329418	ENSP00000354394	ENSP00000341208	ENSP00000226730	ENSP00000293328
975	7	ENSP00000264033	ENSP00000339007	ENSP00000362659	ENSP00000275493	ENSP00000357432	ENSP00000340944	ENSP00000332816
976	7	ENSP00000264033	ENSP00000339007	ENSP00000362659	ENSP00000275493	ENSP00000362369	ENSP00000265171	ENSP00000261799
977	7	ENSP00000264033	ENSP00000339007	ENSP00000362659	ENSP00000299293	ENSP00000263879	ENSP00000340944	ENSP00000357432
978	7	ENSP00000264033	ENSP00000354566	ENSP00000328213	ENSP00000264972	ENSP00000356834	ENSP00000292144	ENSP00000300692
979	7	ENSP00000262948	ENSP00000373382	ENSP00000340944	ENSP00000339007	ENSP00000215832	ENSP00000357432	ENSP00000263879
980	7	ENSP00000262948	ENSP00000373382	ENSP00000340944	ENSP00000339007	ENSP00000263025	ENSP00000357432	ENSP00000263879
981	7	ENSP00000340944	ENSP00000357432	ENSP00000339007	ENSP00000362659	ENSP00000275493	ENSP00000225688	ENSP00000270202
982	7	ENSP00000340944	ENSP00000357432	ENSP00000339007	ENSP00000362659	ENSP00000275493	ENSP00000341189	ENSP00000332816
983	7	ENSP00000340944	ENSP00000357432	ENSP00000339007	ENSP00000362659	ENSP00000344798	ENSP00000317145	ENSP00000299293
984	7	ENSP00000340944	ENSP00000357432	ENSP00000339007	ENSP00000303830	ENSP00000304895	ENSP00000373382	ENSP00000263025
985	7	ENSP00000340944	ENSP00000357432	ENSP00000339007	ENSP00000302486	ENSP00000263025	ENSP00000373382	ENSP00000263879
986	7	ENSP00000340944	ENSP00000357432	ENSP00000339007	ENSP00000263025	ENSP00000263879	ENSP00000304895	ENSP00000373382
987	7	ENSP00000340944	ENSP00000357432	ENSP00000339007	ENSP00000263025	ENSP00000263879	ENSP00000304895	ENSP00000341189
988	7	ENSP00000340944	ENSP00000264657	ENSP00000354394	ENSP00000341208	ENSP00000275493	ENSP00000362659	ENSP00000261799
989	7	ENSP00000340944	ENSP00000264657	ENSP00000354394	ENSP00000270202	ENSP00000265171	ENSP00000275493	ENSP00000362659
990	7	ENSP00000340944	ENSP00000264657	ENSP00000354394	ENSP00000265171	ENSP00000275493	ENSP00000362659	ENSP00000261799
991	7	ENSP00000340944	ENSP00000264657	ENSP00000317272	ENSP00000275493	ENSP00000228307	ENSP00000362659	ENSP00000265171
992	7	ENSP00000340944	ENSP00000228307	ENSP00000275493	ENSP00000339007	ENSP00000362659	ENSP00000341189	ENSP00000304895
993	7	ENSP00000340944	ENSP00000228307	ENSP00000275493	ENSP00000339007	ENSP00000362659	ENSP00000317272	ENSP00000265171
994	7	ENSP00000340944	ENSP00000228307	ENSP00000275493	ENSP00000339007	ENSP00000215832	ENSP00000304895	ENSP00000341189
995	7	ENSP00000360622	ENSP00000231454	ENSP00000231449	ENSP00000306245	ENSP00000226730	ENSP00000296871	ENSP00000369293
996	7	ENSP00000341208	ENSP00000354394	ENSP00000264657	ENSP00000293328	ENSP00000226730	ENSP00000329623	ENSP00000215832
997	7	ENSP00000341208	ENSP00000354394	ENSP00000264657	ENSP00000293328	ENSP00000226730	ENSP00000329623	ENSP00000263025
998	7	ENSP00000341208	ENSP00000354394	ENSP00000264657	ENSP00000293328	ENSP00000226730	ENSP00000328213	ENSP00000215832
999	7	ENSP00000341208	ENSP00000354394	ENSP00000264657	ENSP00000293328	ENSP00000226730	ENSP00000328213	ENSP00000263025
1000	7	ENSP00000341208	ENSP00000354394	ENSP00000264657	ENSP00000293328	ENSP00000275493	ENSP00000215832	ENSP00000329623
1001	7	ENSP00000341208	ENSP00000227507	ENSP00000264657	ENSP00000293328	ENSP00000329623	ENSP00000215832	ENSP00000275493
1002	7	ENSP00000357432	ENSP00000339007	ENSP00000362659	ENSP00000275493	ENSP00000263967	ENSP00000270202	ENSP00000225688
1003	7	ENSP00000264832	ENSP00000361099	ENSP00000263025	ENSP00000314522	ENSP00000363291	ENSP00000356438	ENSP00000264657
1004	7	ENSP00000362768	ENSP00000368438	ENSP00000345571	ENSP00000266970	ENSP00000227507	ENSP00000367207	ENSP00000350283
1005	7	ENSP00000362768	ENSP00000368438	ENSP00000345571	ENSP00000266970	ENSP00000227507	ENSP00000367207	ENSP00000362649
1006	7	ENSP00000362768	ENSP00000368438	ENSP00000345571	ENSP00000257904	ENSP00000367207	ENSP00000227507	ENSP00000350283
1007	7	ENSP00000362768	ENSP00000368438	ENSP00000345571	ENSP00000257904	ENSP00000367207	ENSP00000227507	ENSP00000362649
1008	7	ENSP00000316029	ENSP00000341189	ENSP00000323534	ENSP00000228307	ENSP00000262017	ENSP00000233573	ENSP00000362659
1009	7	ENSP00000228307	ENSP00000341189	ENSP00000362659	ENSP00000339007	ENSP00000300574	ENSP00000275493	ENSP00000304895
1010	7	ENSP00000228307	ENSP00000341189	ENSP00000362659	ENSP00000339007	ENSP00000300574	ENSP00000275493	ENSP00000332816
1011	7	ENSP00000228307	ENSP00000341189	ENSP00000362659	ENSP00000339007	ENSP00000300574	ENSP00000162330	ENSP00000332816
1012	7	ENSP00000228307	ENSP00000341189	ENSP00000362659	ENSP00000339007	ENSP00000300574	ENSP00000162330	ENSP00000323534
1013	7	ENSP00000228307	ENSP00000341189	ENSP00000362659	ENSP00000264657	ENSP00000275493	ENSP00000352637	ENSP00000332816
1014	7	ENSP00000358525	ENSP00000314522	ENSP00000306245	ENSP00000263025	ENSP00000363291	ENSP00000329623	ENSP00000373382
1015	7	ENSP00000358525	ENSP00000314522	ENSP00000306245	ENSP00000215832	ENSP00000363291	ENSP00000329623	ENSP00000373382
1016	7	ENSP00000265734	ENSP00000227507	ENSP00000266970	ENSP00000345571	ENSP00000267163	ENSP00000368438	ENSP00000362816
1017	7	ENSP00000265734	ENSP00000261254	ENSP00000267163	ENSP00000345571	ENSP00000266970	ENSP00000368438	ENSP00000362816
1018	7	ENSP00000263341	ENSP00000306245	ENSP00000314522	ENSP00000229794	ENSP00000311508	ENSP00000231449	ENSP00000226730
1019	7	ENSP00000311080	ENSP00000266970	ENSP00000227507	ENSP00000267163	ENSP00000345571	ENSP00000367207	ENSP00000362816
1020	7	ENSP00000226730	ENSP00000264657	ENSP00000354394	ENSP00000306245	ENSP00000329623	ENSP00000215832	ENSP00000229794
1021	7	ENSP00000226730	ENSP00000264657	ENSP00000314522	ENSP00000329623	ENSP00000306245	ENSP00000215832	ENSP00000229794
1022	7	ENSP00000226730	ENSP00000264657	ENSP00000314522	ENSP00000329623	ENSP00000306245	ENSP00000215832	ENSP00000363291
1023	7	ENSP00000226730	ENSP00000264657	ENSP00000314522	ENSP00000329623	ENSP00000306245	ENSP00000263025	ENSP00000363291
1024	7	ENSP00000226730	ENSP00000264657	ENSP00000367207	ENSP00000329623	ENSP00000306245	ENSP00000363291	ENSP00000215832
1025	7	ENSP00000226730	ENSP00000264657	ENSP00000367207	ENSP00000329623	ENSP00000306245	ENSP00000363291	ENSP00000263025
1026	7	ENSP00000261254	ENSP00000367207	ENSP00000267163	ENSP00000345571	ENSP00000368438	ENSP00000257904	ENSP00000362816
1027	7	ENSP00000261254	ENSP00000367207	ENSP00000267163	ENSP00000345571	ENSP00000368438	ENSP00000257904	ENSP00000362649
1028	7	ENSP00000261254	ENSP00000367207	ENSP00000267163	ENSP00000345571	ENSP00000368438	ENSP00000266970	ENSP00000362816
1029	7	ENSP00000261254	ENSP00000367207	ENSP00000267163	ENSP00000345571	ENSP00000368438	ENSP00000266970	ENSP00000362649
1030	7	ENSP00000265171	ENSP00000275493	ENSP00000264657	ENSP00000314522	ENSP00000356438	ENSP00000215832	ENSP00000306245
1031	7	ENSP00000265171	ENSP00000275493	ENSP00000264657	ENSP00000314522	ENSP00000356438	ENSP00000270202	ENSP00000269571
1032	7	ENSP00000265171	ENSP00000275493	ENSP00000264657	ENSP00000314522	ENSP00000227507	ENSP00000215832	ENSP00000306245
1033	7	ENSP00000265171	ENSP00000275493	ENSP00000264657	ENSP00000314522	ENSP00000227507	ENSP00000270202	ENSP00000269571
1034	7	ENSP00000265171	ENSP00000275493	ENSP00000373382	ENSP00000215832	ENSP00000227507	ENSP00000314522	ENSP00000306245
1035	7	ENSP00000226574	ENSP00000314522	ENSP00000329623	ENSP00000356438	ENSP00000306245	ENSP00000215832	ENSP00000229794
1036	6	ENSP00000269305	ENSP00000367207	ENSP00000227507	ENSP00000267163	ENSP00000225688	ENSP00000329623
1037	6	ENSP00000269305	ENSP00000367207	ENSP00000227507	ENSP00000267163	ENSP00000225688	ENSP00000362816
1038	6	ENSP00000269305	ENSP00000367207	ENSP00000227507	ENSP00000360025	ENSP00000363291	ENSP00000362816
1039	6	ENSP00000269305	ENSP00000367207	ENSP00000227507	ENSP00000270202	ENSP00000329623	ENSP00000264657
1040	6	ENSP00000269305	ENSP00000367207	ENSP00000227507	ENSP00000270202	ENSP00000329623	ENSP00000225688
1041	6	ENSP00000269305	ENSP00000367207	ENSP00000227507	ENSP00000270202	ENSP00000362816	ENSP00000225688
1042	6	ENSP00000269305	ENSP00000367207	ENSP00000227507	ENSP00000270202	ENSP00000350283	ENSP00000263253
1043	6	ENSP00000269305	ENSP00000367207	ENSP00000227507	ENSP00000270202	ENSP00000263253	ENSP00000264657
1044	6	ENSP00000269305	ENSP00000367207	ENSP00000227507	ENSP00000309572	ENSP00000361423	ENSP00000345571
1045	6	ENSP00000269305	ENSP00000367207	ENSP00000227507	ENSP00000303706	ENSP00000350283	ENSP00000257904
1046	6	ENSP00000269305	ENSP00000367207	ENSP00000227507	ENSP00000303706	ENSP00000350283	ENSP00000266970
1047	6	ENSP00000269305	ENSP00000367207	ENSP00000227507	ENSP00000303706	ENSP00000344818	ENSP00000266970
1048	6	ENSP00000269305	ENSP00000367207	ENSP00000227507	ENSP00000306245	ENSP00000343807	ENSP00000363291
1049	6	ENSP00000269305	ENSP00000367207	ENSP00000370233	ENSP00000303706	ENSP00000344818	ENSP00000266970
1050	6	ENSP00000269305	ENSP00000367207	ENSP00000361099	ENSP00000264657	ENSP00000270202	ENSP00000329623
1051	6	ENSP00000269305	ENSP00000367207	ENSP00000361099	ENSP00000221930	ENSP00000263025	ENSP00000363291
1052	6	ENSP00000269305	ENSP00000367207	ENSP00000361099	ENSP00000225688	ENSP00000329623	ENSP00000270202
1053	6	ENSP00000269305	ENSP00000367207	ENSP00000361099	ENSP00000225688	ENSP00000329623	ENSP00000263025
1054	6	ENSP00000269305	ENSP00000367207	ENSP00000221930	ENSP00000306245	ENSP00000263025	ENSP00000363291
1055	6	ENSP00000269305	ENSP00000367207	ENSP00000221930	ENSP00000262160	ENSP00000263025	ENSP00000363291
1056	6	ENSP00000269305	ENSP00000367207	ENSP00000338018	ENSP00000264657	ENSP00000371502	ENSP00000263253
1057	6	ENSP00000269305	ENSP00000367207	ENSP00000365230	ENSP00000329623	ENSP00000270202	ENSP00000264657
1058	6	ENSP00000269305	ENSP00000367207	ENSP00000335153	ENSP00000264657	ENSP00000363291	ENSP00000215832
1059	6	ENSP00000269305	ENSP00000307786	ENSP00000329623	ENSP00000365230	ENSP00000293288	ENSP00000352999
1060	6	ENSP00000269305	ENSP00000307786	ENSP00000329623	ENSP00000365230	ENSP00000293288	ENSP00000311032
1061	6	ENSP00000269305	ENSP00000307786	ENSP00000329623	ENSP00000365230	ENSP00000353878	ENSP00000352999
1062	6	ENSP00000269305	ENSP00000307786	ENSP00000329623	ENSP00000365230	ENSP00000353878	ENSP00000353059
1063	6	ENSP00000269305	ENSP00000307786	ENSP00000329623	ENSP00000365230	ENSP00000353059	ENSP00000311032
1064	6	ENSP00000269305	ENSP00000372198	ENSP00000351273	ENSP00000311032	ENSP00000329623	ENSP00000365230
1065	6	ENSP00000269305	ENSP00000256443	ENSP00000369447	ENSP00000362816	ENSP00000370233	ENSP00000257904
1066	6	ENSP00000269305	ENSP00000256443	ENSP00000369447	ENSP00000362816	ENSP00000370233	ENSP00000362917
1067	6	ENSP00000269305	ENSP00000256443	ENSP00000369447	ENSP00000362816	ENSP00000370233	ENSP00000266970
1068	6	ENSP00000269305	ENSP00000256443	ENSP00000369447	ENSP00000303706	ENSP00000370233	ENSP00000257904
1069	6	ENSP00000269305	ENSP00000256443	ENSP00000369447	ENSP00000303706	ENSP00000370233	ENSP00000362917
1070	6	ENSP00000269305	ENSP00000256443	ENSP00000369447	ENSP00000303706	ENSP00000370233	ENSP00000266970
1071	6	ENSP00000269305	ENSP00000256443	ENSP00000369447	ENSP00000303706	ENSP00000255465	ENSP00000362917
1072	6	ENSP00000269305	ENSP00000256443	ENSP00000369447	ENSP00000303706	ENSP00000255465	ENSP00000266970
1073	6	ENSP00000269305	ENSP00000256443	ENSP00000369447	ENSP00000303706	ENSP00000227507	ENSP00000257904
1074	6	ENSP00000269305	ENSP00000256443	ENSP00000369447	ENSP00000303706	ENSP00000227507	ENSP00000266970
1075	6	ENSP00000269305	ENSP00000256443	ENSP00000345571	ENSP00000370233	ENSP00000362816	ENSP00000257904
1076	6	ENSP00000269305	ENSP00000256443	ENSP00000345571	ENSP00000370233	ENSP00000362816	ENSP00000362917
1077	6	ENSP00000269305	ENSP00000256443	ENSP00000345571	ENSP00000370233	ENSP00000362816	ENSP00000266970
1078	6	ENSP00000269305	ENSP00000275493	ENSP00000215832	ENSP00000314522	ENSP00000227507	ENSP00000206249
1079	6	ENSP00000269305	ENSP00000275493	ENSP00000215832	ENSP00000314522	ENSP00000239938	ENSP00000306245
1080	6	ENSP00000269305	ENSP00000275493	ENSP00000215832	ENSP00000263967	ENSP00000227507	ENSP00000373382
1081	6	ENSP00000269305	ENSP00000275493	ENSP00000215832	ENSP00000263967	ENSP00000227507	ENSP00000225688
1082	6	ENSP00000269305	ENSP00000275493	ENSP00000215832	ENSP00000263967	ENSP00000227507	ENSP00000206249
1083	6	ENSP00000269305	ENSP00000275493	ENSP00000215832	ENSP00000263967	ENSP00000227507	ENSP00000341189
1084	6	ENSP00000269305	ENSP00000275493	ENSP00000215832	ENSP00000263967	ENSP00000268035	ENSP00000206249
1085	6	ENSP00000269305	ENSP00000275493	ENSP00000215832	ENSP00000263967	ENSP00000268035	ENSP00000341189
1086	6	ENSP00000269305	ENSP00000275493	ENSP00000215832	ENSP00000341189	ENSP00000264657	ENSP00000227507
1087	6	ENSP00000269305	ENSP00000275493	ENSP00000361099	ENSP00000270202	ENSP00000263967	ENSP00000269571
1088	6	ENSP00000269305	ENSP00000275493	ENSP00000361099	ENSP00000270202	ENSP00000263967	ENSP00000225688
1089	6	ENSP00000269305	ENSP00000275493	ENSP00000361099	ENSP00000270202	ENSP00000263967	ENSP00000268035
1090	6	ENSP00000269305	ENSP00000275493	ENSP00000361099	ENSP00000341189	ENSP00000269571	ENSP00000263967
1091	6	ENSP00000269305	ENSP00000275493	ENSP00000361099	ENSP00000341189	ENSP00000269571	ENSP00000264657
1092	6	ENSP00000269305	ENSP00000275493	ENSP00000361099	ENSP00000341189	ENSP00000268035	ENSP00000263967
1093	6	ENSP00000269305	ENSP00000275493	ENSP00000270202	ENSP00000354587	ENSP00000329623	ENSP00000264657
1094	6	ENSP00000269305	ENSP00000275493	ENSP00000270202	ENSP00000263967	ENSP00000227507	ENSP00000225688
1095	6	ENSP00000269305	ENSP00000275493	ENSP00000270202	ENSP00000263967	ENSP00000268035	ENSP00000206249
1096	6	ENSP00000269305	ENSP00000275493	ENSP00000270202	ENSP00000354394	ENSP00000329623	ENSP00000264657
1097	6	ENSP00000269305	ENSP00000275493	ENSP00000270202	ENSP00000354394	ENSP00000329623	ENSP00000225688
1098	6	ENSP00000269305	ENSP00000275493	ENSP00000269571	ENSP00000227507	ENSP00000314522	ENSP00000373382
1099	6	ENSP00000269305	ENSP00000275493	ENSP00000269571	ENSP00000227507	ENSP00000263967	ENSP00000373382
1100	6	ENSP00000269305	ENSP00000275493	ENSP00000269571	ENSP00000227507	ENSP00000263967	ENSP00000341189
1101	6	ENSP00000269305	ENSP00000275493	ENSP00000269571	ENSP00000227507	ENSP00000341189	ENSP00000264657
1102	6	ENSP00000269305	ENSP00000314522	ENSP00000227507	ENSP00000270202	ENSP00000324806	ENSP00000363822
1103	6	ENSP00000269305	ENSP00000314522	ENSP00000227507	ENSP00000270202	ENSP00000225688	ENSP00000362816
1104	6	ENSP00000269305	ENSP00000314522	ENSP00000227507	ENSP00000267163	ENSP00000225688	ENSP00000329623
1105	6	ENSP00000269305	ENSP00000314522	ENSP00000227507	ENSP00000267163	ENSP00000225688	ENSP00000362816
1106	6	ENSP00000269305	ENSP00000314522	ENSP00000227507	ENSP00000267163	ENSP00000361423	ENSP00000350283
1107	6	ENSP00000269305	ENSP00000314522	ENSP00000227507	ENSP00000267163	ENSP00000350283	ENSP00000263253
1108	6	ENSP00000269305	ENSP00000314522	ENSP00000227507	ENSP00000306245	ENSP00000343807	ENSP00000363291
1109	6	ENSP00000269305	ENSP00000314522	ENSP00000361099	ENSP00000356438	ENSP00000333685	ENSP00000329623
1110	6	ENSP00000269305	ENSP00000314522	ENSP00000361099	ENSP00000225688	ENSP00000329623	ENSP00000263025
1111	6	ENSP00000269305	ENSP00000314522	ENSP00000221930	ENSP00000263025	ENSP00000363291	ENSP00000262160
1112	6	ENSP00000269305	ENSP00000314522	ENSP00000239938	ENSP00000363291	ENSP00000306245	ENSP00000215832
1113	6	ENSP00000269305	ENSP00000314522	ENSP00000324578	ENSP00000215832	ENSP00000373382	ENSP00000306245
1114	6	ENSP00000269305	ENSP00000314522	ENSP00000324578	ENSP00000263025	ENSP00000373382	ENSP00000306245
1115	6	ENSP00000269305	ENSP00000314522	ENSP00000371502	ENSP00000263253	ENSP00000350283	ENSP00000206249
1116	6	ENSP00000269305	ENSP00000314522	ENSP00000371502	ENSP00000263253	ENSP00000350283	ENSP00000363822
1117	6	ENSP00000269305	ENSP00000314522	ENSP00000371502	ENSP00000263253	ENSP00000264657	ENSP00000363822
1118	6	ENSP00000269305	ENSP00000373382	ENSP00000215832	ENSP00000263967	ENSP00000227507	ENSP00000363291
1119	6	ENSP00000269305	ENSP00000356438	ENSP00000264657	ENSP00000338018	ENSP00000361099	ENSP00000363291
1120	6	ENSP00000269305	ENSP00000356438	ENSP00000293288	ENSP00000329623	ENSP00000263025	ENSP00000363291
1121	6	ENSP00000269305	ENSP00000354587	ENSP00000270202	ENSP00000338018	ENSP00000264657	ENSP00000335153
1122	6	ENSP00000269305	ENSP00000274026	ENSP00000267163	ENSP00000362816	ENSP00000362917	ENSP00000369447
1123	6	ENSP00000269305	ENSP00000274026	ENSP00000267163	ENSP00000362816	ENSP00000362917	ENSP00000345571
1124	6	ENSP00000269305	ENSP00000274026	ENSP00000267163	ENSP00000364519	ENSP00000345571	ENSP00000266970
1125	6	ENSP00000269305	ENSP00000269571	ENSP00000270202	ENSP00000361099	ENSP00000264657	ENSP00000335153
1126	6	ENSP00000269305	ENSP00000269571	ENSP00000341189	ENSP00000361099	ENSP00000264657	ENSP00000335153
1127	6	ENSP00000269305	ENSP00000263967	ENSP00000227507	ENSP00000270202	ENSP00000225688	ENSP00000361021
1128	6	ENSP00000269305	ENSP00000263967	ENSP00000361099	ENSP00000270202	ENSP00000225688	ENSP00000361021
1129	6	ENSP00000269305	ENSP00000255465	ENSP00000266970	ENSP00000267163	ENSP00000364519	ENSP00000345571
1130	6	ENSP00000269305	ENSP00000354394	ENSP00000264657	ENSP00000329623	ENSP00000306245	ENSP00000263025
1131	6	ENSP00000269305	ENSP00000354394	ENSP00000264657	ENSP00000329623	ENSP00000270202	ENSP00000365230
1132	6	ENSP00000269305	ENSP00000354394	ENSP00000225688	ENSP00000329623	ENSP00000306245	ENSP00000263025
1133	6	ENSP00000269305	ENSP00000369447	ENSP00000370233	ENSP00000362816	ENSP00000368438	ENSP00000257904
1134	6	ENSP00000269305	ENSP00000369447	ENSP00000370233	ENSP00000362816	ENSP00000368438	ENSP00000266970
1135	6	ENSP00000269305	ENSP00000258149	ENSP00000267163	ENSP00000345571	ENSP00000361423	ENSP00000362649
1136	6	ENSP00000269305	ENSP00000258149	ENSP00000371502	ENSP00000263754	ENSP00000263253	ENSP00000363822
1137	6	ENSP00000269305	ENSP00000341189	ENSP00000264657	ENSP00000263025	ENSP00000361099	ENSP00000335153
1138	6	ENSP00000269305	ENSP00000364519	ENSP00000267163	ENSP00000227507	ENSP00000345571	ENSP00000257904
1139	6	ENSP00000269305	ENSP00000364519	ENSP00000267163	ENSP00000227507	ENSP00000345571	ENSP00000266970
1140	6	ENSP00000327251	ENSP00000229135	ENSP00000258743	ENSP00000293272	ENSP00000306512	ENSP00000221930
1141	6	ENSP00000327251	ENSP00000229135	ENSP00000258743	ENSP00000369552	ENSP00000264832	ENSP00000354394
1142	6	ENSP00000327251	ENSP00000229135	ENSP00000258743	ENSP00000369552	ENSP00000264818	ENSP00000354394
1143	6	ENSP00000327251	ENSP00000229135	ENSP00000294728	ENSP00000263341	ENSP00000231449	ENSP00000280357
1144	6	ENSP00000327251	ENSP00000229135	ENSP00000294728	ENSP00000263341	ENSP00000231449	ENSP00000356066
1145	6	ENSP00000327251	ENSP00000229135	ENSP00000311508	ENSP00000369552	ENSP00000264832	ENSP00000280357
1146	6	ENSP00000327251	ENSP00000270202	ENSP00000314522	ENSP00000258743	ENSP00000356438	ENSP00000226574
1147	6	ENSP00000327251	ENSP00000270202	ENSP00000314522	ENSP00000311508	ENSP00000356438	ENSP00000226574
1148	6	ENSP00000327251	ENSP00000356438	ENSP00000263341	ENSP00000314522	ENSP00000333685	ENSP00000360707
1149	6	ENSP00000327251	ENSP00000216797	ENSP00000263341	ENSP00000311508	ENSP00000226574	ENSP00000228534
1150	6	ENSP00000327251	ENSP00000229794	ENSP00000314522	ENSP00000263341	ENSP00000311508	ENSP00000231449
1151	6	ENSP00000327251	ENSP00000226574	ENSP00000306512	ENSP00000263341	ENSP00000258743	ENSP00000280357
1152	6	ENSP00000327251	ENSP00000226574	ENSP00000306512	ENSP00000263341	ENSP00000311508	ENSP00000280357
1153	6	ENSP00000162749	ENSP00000341268	ENSP00000369773	ENSP00000301838	ENSP00000358622	ENSP00000339151
1154	6	ENSP00000162749	ENSP00000341268	ENSP00000369773	ENSP00000301838	ENSP00000339151	ENSP00000352685
1155	6	ENSP00000162749	ENSP00000341268	ENSP00000369773	ENSP00000227758	ENSP00000351273	ENSP00000311032
1156	6	ENSP00000162749	ENSP00000341268	ENSP00000369773	ENSP00000237289	ENSP00000352685	ENSP00000362994
1157	6	ENSP00000162749	ENSP00000341268	ENSP00000369773	ENSP00000237289	ENSP00000352685	ENSP00000339151
1158	6	ENSP00000162749	ENSP00000341268	ENSP00000369773	ENSP00000237289	ENSP00000358622	ENSP00000339151
1159	6	ENSP00000162749	ENSP00000341268	ENSP00000356426	ENSP00000359424	ENSP00000339151	ENSP00000352685
1160	6	ENSP00000162749	ENSP00000341268	ENSP00000359424	ENSP00000339151	ENSP00000358622	ENSP00000237289
1161	6	ENSP00000162749	ENSP00000341268	ENSP00000359424	ENSP00000339151	ENSP00000358622	ENSP00000301838
1162	6	ENSP00000162749	ENSP00000341268	ENSP00000359424	ENSP00000339151	ENSP00000352685	ENSP00000237289
1163	6	ENSP00000162749	ENSP00000341268	ENSP00000359424	ENSP00000339151	ENSP00000352685	ENSP00000301838
1164	6	ENSP00000162749	ENSP00000361405	ENSP00000263341	ENSP00000306512	ENSP00000258743	ENSP00000226574
1165	6	ENSP00000162749	ENSP00000361405	ENSP00000263341	ENSP00000306512	ENSP00000311508	ENSP00000264832
1166	6	ENSP00000162749	ENSP00000361405	ENSP00000263341	ENSP00000306512	ENSP00000311508	ENSP00000226574
1167	6	ENSP00000162749	ENSP00000361405	ENSP00000263341	ENSP00000216797	ENSP00000311508	ENSP00000226574
1168	6	ENSP00000162749	ENSP00000318822	ENSP00000351273	ENSP00000301838	ENSP00000311032	ENSP00000263464
1169	6	ENSP00000162749	ENSP00000318822	ENSP00000351273	ENSP00000301838	ENSP00000311032	ENSP00000356694
1170	6	ENSP00000162749	ENSP00000323890	ENSP00000363089	ENSP00000263341	ENSP00000258743	ENSP00000339151
1171	6	ENSP00000162749	ENSP00000323890	ENSP00000363089	ENSP00000263341	ENSP00000258743	ENSP00000363291
1172	6	ENSP00000162749	ENSP00000323890	ENSP00000363089	ENSP00000263341	ENSP00000337853	ENSP00000339151
1173	6	ENSP00000162749	ENSP00000323890	ENSP00000363089	ENSP00000263341	ENSP00000337853	ENSP00000363291
1174	6	ENSP00000162749	ENSP00000323890	ENSP00000363089	ENSP00000359424	ENSP00000337853	ENSP00000339151
1175	6	ENSP00000162749	ENSP00000323890	ENSP00000363089	ENSP00000220751	ENSP00000337853	ENSP00000339151
1176	6	ENSP00000162749	ENSP00000323890	ENSP00000216160	ENSP00000337853	ENSP00000359424	ENSP00000339151
1177	6	ENSP00000162749	ENSP00000323890	ENSP00000216160	ENSP00000337853	ENSP00000359424	ENSP00000263339
1178	6	ENSP00000162749	ENSP00000323890	ENSP00000263339	ENSP00000229135	ENSP00000258743	ENSP00000356066
1179	6	ENSP00000162749	ENSP00000356694	ENSP00000351273	ENSP00000226574	ENSP00000312455	ENSP00000369773
1180	6	ENSP00000162749	ENSP00000294728	ENSP00000229135	ENSP00000231449	ENSP00000356066	ENSP00000263341
1181	6	ENSP00000162749	ENSP00000294728	ENSP00000229135	ENSP00000231449	ENSP00000356066	ENSP00000263339
1182	6	ENSP00000162749	ENSP00000344192	ENSP00000311508	ENSP00000306512	ENSP00000263341	ENSP00000226574
1183	6	ENSP00000162749	ENSP00000306512	ENSP00000258743	ENSP00000263341	ENSP00000339151	ENSP00000363089
1184	6	ENSP00000162749	ENSP00000306512	ENSP00000258743	ENSP00000263341	ENSP00000339151	ENSP00000226574
1185	6	ENSP00000162749	ENSP00000306512	ENSP00000359424	ENSP00000339151	ENSP00000311508	ENSP00000226574
1186	6	ENSP00000162749	ENSP00000306512	ENSP00000311508	ENSP00000263341	ENSP00000339151	ENSP00000226574
1187	6	ENSP00000162749	ENSP00000337853	ENSP00000358622	ENSP00000339151	ENSP00000359424	ENSP00000237289
1188	6	ENSP00000162749	ENSP00000337853	ENSP00000358622	ENSP00000363291	ENSP00000216160	ENSP00000356426
1189	6	ENSP00000162749	ENSP00000216797	ENSP00000311508	ENSP00000226574	ENSP00000263464	ENSP00000369773
1190	6	ENSP00000162749	ENSP00000226574	ENSP00000311508	ENSP00000263464	ENSP00000351273	ENSP00000369773
1191	6	ENSP00000349096	ENSP00000323890	ENSP00000358997	ENSP00000337853	ENSP00000233946	ENSP00000296795
1192	6	ENSP00000349096	ENSP00000348619	ENSP00000337853	ENSP00000363089	ENSP00000358997	ENSP00000233946
1193	6	ENSP00000362082	ENSP00000265734	ENSP00000266970	ENSP00000345571	ENSP00000267163	ENSP00000355153
1194	6	ENSP00000362082	ENSP00000265734	ENSP00000266970	ENSP00000345571	ENSP00000267163	ENSP00000228872
1195	6	ENSP00000362082	ENSP00000265734	ENSP00000266970	ENSP00000345571	ENSP00000362768	ENSP00000368438
1196	6	ENSP00000362082	ENSP00000265734	ENSP00000266970	ENSP00000355249	ENSP00000267163	ENSP00000362816
1197	6	ENSP00000362082	ENSP00000265734	ENSP00000266970	ENSP00000354945	ENSP00000368438	ENSP00000362816
1198	6	ENSP00000362082	ENSP00000257904	ENSP00000267163	ENSP00000362816	ENSP00000368438	ENSP00000369447
1199	6	ENSP00000362082	ENSP00000257904	ENSP00000267163	ENSP00000362816	ENSP00000368438	ENSP00000345571
1200	6	ENSP00000362082	ENSP00000369447	ENSP00000267163	ENSP00000266970	ENSP00000368438	ENSP00000362816
1201	6	ENSP00000221452	ENSP00000226574	ENSP00000368571	ENSP00000359424	ENSP00000339151	ENSP00000337001
1202	6	ENSP00000221452	ENSP00000226574	ENSP00000275015	ENSP00000337001	ENSP00000359424	ENSP00000339151
1203	6	ENSP00000221452	ENSP00000227507	ENSP00000368571	ENSP00000359424	ENSP00000216797	ENSP00000339151
1204	6	ENSP00000370852	ENSP00000323534	ENSP00000316029	ENSP00000341189	ENSP00000228307	ENSP00000267082
1205	6	ENSP00000337001	ENSP00000342059	ENSP00000358622	ENSP00000339151	ENSP00000359424	ENSP00000337853
1206	6	ENSP00000351410	ENSP00000353415	ENSP00000359719	ENSP00000305372	ENSP00000356041	ENSP00000262613
1207	6	ENSP00000371676	ENSP00000229135	ENSP00000371499	ENSP00000354394	ENSP00000294423	ENSP00000321956
1208	6	ENSP00000371676	ENSP00000229135	ENSP00000356713	ENSP00000369552	ENSP00000264818	ENSP00000371425
1209	6	ENSP00000371676	ENSP00000315112	ENSP00000354394	ENSP00000315768	ENSP00000371499	ENSP00000302523
1210	6	ENSP00000371676	ENSP00000315112	ENSP00000354394	ENSP00000315768	ENSP00000371499	ENSP00000369552
1211	6	ENSP00000371676	ENSP00000315768	ENSP00000371499	ENSP00000354394	ENSP00000294423	ENSP00000321956
1212	6	ENSP00000361405	ENSP00000221930	ENSP00000263341	ENSP00000314522	ENSP00000361848	ENSP00000263025
1213	6	ENSP00000361405	ENSP00000221930	ENSP00000263341	ENSP00000264498	ENSP00000306512	ENSP00000258743
1214	6	ENSP00000361405	ENSP00000221930	ENSP00000263341	ENSP00000264498	ENSP00000306512	ENSP00000263025
1215	6	ENSP00000361405	ENSP00000270202	ENSP00000362659	ENSP00000314522	ENSP00000311508	ENSP00000226574
1216	6	ENSP00000361405	ENSP00000216797	ENSP00000311508	ENSP00000226574	ENSP00000263341	ENSP00000263025
1217	6	ENSP00000361405	ENSP00000226574	ENSP00000314522	ENSP00000263341	ENSP00000306512	ENSP00000258743
1218	6	ENSP00000046794	ENSP00000302269	ENSP00000328213	ENSP00000352336	ENSP00000309945	ENSP00000231189
1219	6	ENSP00000046794	ENSP00000302269	ENSP00000328213	ENSP00000352336	ENSP00000309945	ENSP00000364898
1220	6	ENSP00000046794	ENSP00000302269	ENSP00000339007	ENSP00000364898	ENSP00000309945	ENSP00000362369
1221	6	ENSP00000318822	ENSP00000311032	ENSP00000351273	ENSP00000301838	ENSP00000356694	ENSP00000360942
1222	6	ENSP00000318822	ENSP00000311032	ENSP00000307786	ENSP00000293288	ENSP00000329623	ENSP00000365230
1223	6	ENSP00000256474	ENSP00000338018	ENSP00000284811	ENSP00000216225	ENSP00000363881	ENSP00000262306
1224	6	ENSP00000340361	ENSP00000341551	ENSP00000361107	ENSP00000368104	ENSP00000354621	ENSP00000262158
1225	6	ENSP00000306361	ENSP00000336829	ENSP00000306099	ENSP00000374561	ENSP00000264870	ENSP00000354631
1226	6	ENSP00000306361	ENSP00000336829	ENSP00000306099	ENSP00000373728	ENSP00000262017	ENSP00000323534
1227	6	ENSP00000306361	ENSP00000336829	ENSP00000356382	ENSP00000374561	ENSP00000264870	ENSP00000354631
1228	6	ENSP00000302665	ENSP00000270202	ENSP00000274335	ENSP00000263967	ENSP00000370163	ENSP00000303830
1229	6	ENSP00000302665	ENSP00000270202	ENSP00000338543	ENSP00000275493	ENSP00000268035	ENSP00000361099
1230	6	ENSP00000302665	ENSP00000270202	ENSP00000338543	ENSP00000275493	ENSP00000268035	ENSP00000357432
1231	6	ENSP00000302665	ENSP00000270202	ENSP00000330382	ENSP00000275493	ENSP00000268035	ENSP00000265171
1232	6	ENSP00000302665	ENSP00000355896	ENSP00000221930	ENSP00000219070	ENSP00000258743	ENSP00000361099
1233	6	ENSP00000302665	ENSP00000355896	ENSP00000221930	ENSP00000219070	ENSP00000258743	ENSP00000306245
1234	6	ENSP00000302665	ENSP00000371067	ENSP00000365016	ENSP00000274335	ENSP00000339007	ENSP00000304895
1235	6	ENSP00000302665	ENSP00000215832	ENSP00000228307	ENSP00000339007	ENSP00000225577	ENSP00000304895
1236	6	ENSP00000302665	ENSP00000215832	ENSP00000306245	ENSP00000275493	ENSP00000227507	ENSP00000265171
1237	6	ENSP00000302665	ENSP00000228307	ENSP00000339007	ENSP00000304895	ENSP00000263025	ENSP00000340944
1238	6	ENSP00000302665	ENSP00000228307	ENSP00000339007	ENSP00000304895	ENSP00000263025	ENSP00000300574
1239	6	ENSP00000302665	ENSP00000370759	ENSP00000261799	ENSP00000274335	ENSP00000263967	ENSP00000361099
1240	6	ENSP00000302665	ENSP00000370759	ENSP00000261799	ENSP00000274335	ENSP00000300574	ENSP00000339007
1241	6	ENSP00000302665	ENSP00000261799	ENSP00000275493	ENSP00000338548	ENSP00000340944	ENSP00000339007
1242	6	ENSP00000302665	ENSP00000263025	ENSP00000339007	ENSP00000304895	ENSP00000357432	ENSP00000206249
1243	6	ENSP00000233156	ENSP00000334145	ENSP00000354631	ENSP00000366307	ENSP00000374561	ENSP00000234071
1244	6	ENSP00000356671	ENSP00000374561	ENSP00000366307	ENSP00000334145	ENSP00000234071	ENSP00000354631
1245	6	ENSP00000364133	ENSP00000351905	ENSP00000262160	ENSP00000332973	ENSP00000268058	ENSP00000287727
1246	6	ENSP00000364133	ENSP00000351905	ENSP00000362299	ENSP00000332973	ENSP00000341551	ENSP00000221930
1247	6	ENSP00000364133	ENSP00000351905	ENSP00000344456	ENSP00000355896	ENSP00000262158	ENSP00000341551
1248	6	ENSP00000355896	ENSP00000221930	ENSP00000262158	ENSP00000332973	ENSP00000356954	ENSP00000351905
1249	6	ENSP00000355896	ENSP00000221930	ENSP00000361099	ENSP00000314522	ENSP00000258743	ENSP00000219070
1250	6	ENSP00000355896	ENSP00000221930	ENSP00000369552	ENSP00000229135	ENSP00000258743	ENSP00000306245
1251	6	ENSP00000355896	ENSP00000221930	ENSP00000258743	ENSP00000314522	ENSP00000306245	ENSP00000229135
1252	6	ENSP00000355896	ENSP00000221930	ENSP00000258743	ENSP00000314522	ENSP00000306245	ENSP00000219070
1253	6	ENSP00000355896	ENSP00000221930	ENSP00000219070	ENSP00000314522	ENSP00000341551	ENSP00000262160
1254	6	ENSP00000355896	ENSP00000352514	ENSP00000341551	ENSP00000262160	ENSP00000314522	ENSP00000332973
1255	6	ENSP00000355896	ENSP00000344456	ENSP00000262158	ENSP00000341551	ENSP00000351905	ENSP00000268794
1256	6	ENSP00000368104	ENSP00000352514	ENSP00000305769	ENSP00000341551	ENSP00000354621	ENSP00000288840
1257	6	ENSP00000368104	ENSP00000352514	ENSP00000305769	ENSP00000341551	ENSP00000354621	ENSP00000231589
1258	6	ENSP00000368104	ENSP00000241416	ENSP00000341551	ENSP00000354621	ENSP00000305769	ENSP00000231589
1259	6	ENSP00000264110	ENSP00000314522	ENSP00000215832	ENSP00000332973	ENSP00000341551	ENSP00000363291
1260	6	ENSP00000278175	ENSP00000240652	ENSP00000331746	ENSP00000264152	ENSP00000353589	ENSP00000254661
1261	6	ENSP00000367933	ENSP00000266970	ENSP00000267163	ENSP00000362816	ENSP00000367207	ENSP00000227507
1262	6	ENSP00000367933	ENSP00000266970	ENSP00000267163	ENSP00000362816	ENSP00000367207	ENSP00000261254
1263	6	ENSP00000367933	ENSP00000266970	ENSP00000267163	ENSP00000362816	ENSP00000265734	ENSP00000227507
1264	6	ENSP00000367933	ENSP00000266970	ENSP00000267163	ENSP00000362816	ENSP00000265734	ENSP00000261254
1265	6	ENSP00000367933	ENSP00000266970	ENSP00000267163	ENSP00000364519	ENSP00000227507	ENSP00000265734
1266	6	ENSP00000367933	ENSP00000266970	ENSP00000217026	ENSP00000362768	ENSP00000367207	ENSP00000227507
1267	6	ENSP00000367933	ENSP00000266970	ENSP00000362768	ENSP00000227507	ENSP00000265734	ENSP00000364519
1268	6	ENSP00000367933	ENSP00000266970	ENSP00000262133	ENSP00000227507	ENSP00000265734	ENSP00000364519
1269	6	ENSP00000367933	ENSP00000257904	ENSP00000367207	ENSP00000227507	ENSP00000267163	ENSP00000362816
1270	6	ENSP00000367933	ENSP00000257904	ENSP00000367207	ENSP00000261254	ENSP00000267163	ENSP00000362816
1271	6	ENSP00000371067	ENSP00000354394	ENSP00000264657	ENSP00000229135	ENSP00000348042	ENSP00000341208
1272	6	ENSP00000371067	ENSP00000354394	ENSP00000264657	ENSP00000275493	ENSP00000341208	ENSP00000340944
1273	6	ENSP00000371067	ENSP00000354394	ENSP00000264657	ENSP00000275493	ENSP00000341208	ENSP00000293328
1274	6	ENSP00000371067	ENSP00000354394	ENSP00000264657	ENSP00000370749	ENSP00000340944	ENSP00000341208
1275	6	ENSP00000371067	ENSP00000354394	ENSP00000361548	ENSP00000293328	ENSP00000341208	ENSP00000252723
1276	6	ENSP00000371067	ENSP00000354394	ENSP00000361548	ENSP00000293328	ENSP00000341208	ENSP00000329418
1277	6	ENSP00000371067	ENSP00000354394	ENSP00000222139	ENSP00000341208	ENSP00000252723	ENSP00000370749
1278	6	ENSP00000371067	ENSP00000354394	ENSP00000222139	ENSP00000341208	ENSP00000348042	ENSP00000293328
1279	6	ENSP00000371067	ENSP00000354394	ENSP00000356713	ENSP00000229135	ENSP00000340944	ENSP00000330341
1280	6	ENSP00000371067	ENSP00000274335	ENSP00000339007	ENSP00000357432	ENSP00000340944	ENSP00000343959
1281	6	ENSP00000371067	ENSP00000274335	ENSP00000339007	ENSP00000357432	ENSP00000340944	ENSP00000370749
1282	6	ENSP00000371067	ENSP00000274335	ENSP00000339007	ENSP00000357432	ENSP00000216223	ENSP00000226730
1283	6	ENSP00000371067	ENSP00000274335	ENSP00000339007	ENSP00000360683	ENSP00000304895	ENSP00000275493
1284	6	ENSP00000371067	ENSP00000274335	ENSP00000339007	ENSP00000360683	ENSP00000304895	ENSP00000365016
1285	6	ENSP00000371067	ENSP00000274335	ENSP00000339007	ENSP00000302269	ENSP00000264033	ENSP00000326010
1286	6	ENSP00000371067	ENSP00000274335	ENSP00000339007	ENSP00000346300	ENSP00000340944	ENSP00000264033
1287	6	ENSP00000371067	ENSP00000274335	ENSP00000339007	ENSP00000346300	ENSP00000340944	ENSP00000343959
1288	6	ENSP00000371067	ENSP00000274335	ENSP00000339007	ENSP00000346300	ENSP00000340944	ENSP00000370749
1289	6	ENSP00000371067	ENSP00000274335	ENSP00000339007	ENSP00000365016	ENSP00000231449	ENSP00000304895
1290	6	ENSP00000371067	ENSP00000274335	ENSP00000339007	ENSP00000231449	ENSP00000216223	ENSP00000226730
1291	6	ENSP00000371067	ENSP00000274335	ENSP00000339007	ENSP00000231449	ENSP00000304895	ENSP00000326010
1292	6	ENSP00000371067	ENSP00000360683	ENSP00000275493	ENSP00000264657	ENSP00000341208	ENSP00000293328
1293	6	ENSP00000371067	ENSP00000302269	ENSP00000339007	ENSP00000338799	ENSP00000329418	ENSP00000226730
1294	6	ENSP00000371067	ENSP00000356694	ENSP00000226730	ENSP00000229135	ENSP00000303231	ENSP00000231228
1295	6	ENSP00000371067	ENSP00000346300	ENSP00000339007	ENSP00000222139	ENSP00000252723	ENSP00000370749
1296	6	ENSP00000371067	ENSP00000346300	ENSP00000341208	ENSP00000222139	ENSP00000252723	ENSP00000293328
1297	6	ENSP00000371067	ENSP00000346300	ENSP00000341208	ENSP00000222139	ENSP00000252723	ENSP00000370749
1298	6	ENSP00000371067	ENSP00000300134	ENSP00000231449	ENSP00000360730	ENSP00000170630	ENSP00000329418
1299	6	ENSP00000371067	ENSP00000357432	ENSP00000339007	ENSP00000222139	ENSP00000252723	ENSP00000370749
1300	6	ENSP00000371067	ENSP00000371425	ENSP00000221270	ENSP00000229135	ENSP00000356713	ENSP00000231228
1301	6	ENSP00000371067	ENSP00000170630	ENSP00000231449	ENSP00000329418	ENSP00000365016	ENSP00000304895
1302	6	ENSP00000371067	ENSP00000351255	ENSP00000229135	ENSP00000303231	ENSP00000231228	ENSP00000226730
1303	6	ENSP00000371067	ENSP00000365016	ENSP00000231449	ENSP00000304895	ENSP00000329418	ENSP00000339007
1304	6	ENSP00000371067	ENSP00000339007	ENSP00000216223	ENSP00000329418	ENSP00000231449	ENSP00000226730
1305	6	ENSP00000371067	ENSP00000339007	ENSP00000222139	ENSP00000252723	ENSP00000370749	ENSP00000326010
1306	6	ENSP00000371067	ENSP00000368495	ENSP00000231449	ENSP00000226730	ENSP00000229135	ENSP00000341208
1307	6	ENSP00000371067	ENSP00000326010	ENSP00000341208	ENSP00000222139	ENSP00000252723	ENSP00000293328
1308	6	ENSP00000371067	ENSP00000326010	ENSP00000341208	ENSP00000222139	ENSP00000252723	ENSP00000370749
1309	6	ENSP00000222390	ENSP00000275493	ENSP00000362659	ENSP00000341189	ENSP00000362369	ENSP00000339007
1310	6	ENSP00000222390	ENSP00000263025	ENSP00000264657	ENSP00000340944	ENSP00000228307	ENSP00000341189
1311	6	ENSP00000222390	ENSP00000263025	ENSP00000339007	ENSP00000340944	ENSP00000228307	ENSP00000341189
1312	6	ENSP00000303939	ENSP00000229135	ENSP00000231449	ENSP00000011653	ENSP00000356066	ENSP00000368632
1313	6	ENSP00000303939	ENSP00000229135	ENSP00000231449	ENSP00000011653	ENSP00000320084	ENSP00000319476
1314	6	ENSP00000303939	ENSP00000229135	ENSP00000231449	ENSP00000360622	ENSP00000359663	ENSP00000226730
1315	6	ENSP00000355325	ENSP00000362337	ENSP00000315309	ENSP00000290541	ENSP00000225426	ENSP00000215071
1316	6	ENSP00000355325	ENSP00000362337	ENSP00000315309	ENSP00000261712	ENSP00000215071	ENSP00000309474
1317	6	ENSP00000355325	ENSP00000362337	ENSP00000344818	ENSP00000290541	ENSP00000225426	ENSP00000215071
1318	6	ENSP00000366755	ENSP00000370723	ENSP00000346979	ENSP00000256172	ENSP00000008527	ENSP00000242728
1319	6	ENSP00000366755	ENSP00000370723	ENSP00000346979	ENSP00000256172	ENSP00000008527	ENSP00000352929
1320	6	ENSP00000221847	ENSP00000229135	ENSP00000264657	ENSP00000354394	ENSP00000177694	ENSP00000263379
1321	6	ENSP00000360340	ENSP00000361107	ENSP00000363708	ENSP00000264568	ENSP00000305769	ENSP00000231589
1322	6	ENSP00000274520	ENSP00000231449	ENSP00000276110	ENSP00000296545	ENSP00000263851	ENSP00000226730
1323	6	ENSP00000222246	ENSP00000294423	ENSP00000226730	ENSP00000276110	ENSP00000300134	ENSP00000365230
1324	6	ENSP00000222246	ENSP00000294423	ENSP00000226730	ENSP00000274335	ENSP00000216223	ENSP00000365230
1325	6	ENSP00000222246	ENSP00000294423	ENSP00000226730	ENSP00000338799	ENSP00000339007	ENSP00000329418
1326	6	ENSP00000222246	ENSP00000294423	ENSP00000222139	ENSP00000326010	ENSP00000341208	ENSP00000293328
1327	6	ENSP00000222246	ENSP00000294423	ENSP00000340944	ENSP00000264657	ENSP00000332816	ENSP00000330341
1328	6	ENSP00000222246	ENSP00000294423	ENSP00000340944	ENSP00000357432	ENSP00000339007	ENSP00000332816
1329	6	ENSP00000222246	ENSP00000294423	ENSP00000170630	ENSP00000231449	ENSP00000243213	ENSP00000300134
1330	6	ENSP00000222246	ENSP00000294423	ENSP00000170630	ENSP00000231449	ENSP00000326010	ENSP00000300134
1331	6	ENSP00000222246	ENSP00000294423	ENSP00000170630	ENSP00000231449	ENSP00000326010	ENSP00000304895
1332	6	ENSP00000222246	ENSP00000294423	ENSP00000170630	ENSP00000357432	ENSP00000276110	ENSP00000304895
1333	6	ENSP00000222246	ENSP00000294423	ENSP00000304895	ENSP00000357432	ENSP00000339007	ENSP00000276110
1334	6	ENSP00000222246	ENSP00000367207	ENSP00000226730	ENSP00000264657	ENSP00000329623	ENSP00000365230
1335	6	ENSP00000222246	ENSP00000343959	ENSP00000340944	ENSP00000357432	ENSP00000274335	ENSP00000328213
1336	6	ENSP00000222246	ENSP00000343959	ENSP00000340944	ENSP00000357432	ENSP00000274335	ENSP00000339007
1337	6	ENSP00000222246	ENSP00000343959	ENSP00000340944	ENSP00000357432	ENSP00000369293	ENSP00000328213
1338	6	ENSP00000222246	ENSP00000328213	ENSP00000216223	ENSP00000226730	ENSP00000274335	ENSP00000357432
1339	6	ENSP00000323890	ENSP00000358997	ENSP00000337853	ENSP00000363089	ENSP00000263341	ENSP00000339151
1340	6	ENSP00000323890	ENSP00000358997	ENSP00000337853	ENSP00000363089	ENSP00000263341	ENSP00000363291
1341	6	ENSP00000323890	ENSP00000358997	ENSP00000337853	ENSP00000363089	ENSP00000359424	ENSP00000339151
1342	6	ENSP00000323890	ENSP00000358997	ENSP00000337853	ENSP00000363089	ENSP00000220751	ENSP00000339151
1343	6	ENSP00000323890	ENSP00000358997	ENSP00000337853	ENSP00000216160	ENSP00000358335	ENSP00000363291
1344	6	ENSP00000323890	ENSP00000358997	ENSP00000337853	ENSP00000296795	ENSP00000359424	ENSP00000339151
1345	6	ENSP00000323890	ENSP00000229135	ENSP00000332049	ENSP00000279061	ENSP00000302523	ENSP00000356066
1346	6	ENSP00000323890	ENSP00000258743	ENSP00000279061	ENSP00000263341	ENSP00000363089	ENSP00000363291
1347	6	ENSP00000323890	ENSP00000279061	ENSP00000337853	ENSP00000263341	ENSP00000363089	ENSP00000363291
1348	6	ENSP00000216407	ENSP00000357876	ENSP00000333811	ENSP00000310129	ENSP00000216455	ENSP00000362337
1349	6	ENSP00000216407	ENSP00000357876	ENSP00000359910	ENSP00000362337	ENSP00000344818	ENSP00000310572
1350	6	ENSP00000328511	ENSP00000228858	ENSP00000314520	ENSP00000262186	ENSP00000316136	ENSP00000337255
1351	6	ENSP00000262995	ENSP00000339007	ENSP00000340944	ENSP00000274335	ENSP00000357432	ENSP00000344798
1352	6	ENSP00000262995	ENSP00000339007	ENSP00000340944	ENSP00000228307	ENSP00000275493	ENSP00000317272
1353	6	ENSP00000262995	ENSP00000339007	ENSP00000340944	ENSP00000299293	ENSP00000357432	ENSP00000344798
1354	6	ENSP00000262995	ENSP00000339007	ENSP00000340944	ENSP00000299293	ENSP00000357432	ENSP00000263879
1355	6	ENSP00000262995	ENSP00000339007	ENSP00000300574	ENSP00000274335	ENSP00000275493	ENSP00000261799
1356	6	ENSP00000262995	ENSP00000339007	ENSP00000300574	ENSP00000274335	ENSP00000275493	ENSP00000263879
1357	6	ENSP00000263464	ENSP00000369773	ENSP00000341268	ENSP00000362994	ENSP00000352685	ENSP00000365435
1358	6	ENSP00000216223	ENSP00000226730	ENSP00000276110	ENSP00000357656	ENSP00000283635	ENSP00000011653
1359	6	ENSP00000216223	ENSP00000226730	ENSP00000274335	ENSP00000364898	ENSP00000357432	ENSP00000357656
1360	6	ENSP00000216223	ENSP00000226730	ENSP00000274335	ENSP00000364898	ENSP00000357432	ENSP00000328213
1361	6	ENSP00000216223	ENSP00000226730	ENSP00000274335	ENSP00000364898	ENSP00000324890	ENSP00000357656
1362	6	ENSP00000216223	ENSP00000226730	ENSP00000274335	ENSP00000364898	ENSP00000324890	ENSP00000328213
1363	6	ENSP00000216223	ENSP00000226730	ENSP00000274335	ENSP00000364898	ENSP00000324890	ENSP00000339007
1364	6	ENSP00000216223	ENSP00000226730	ENSP00000274335	ENSP00000231449	ENSP00000339007	ENSP00000324890
1365	6	ENSP00000216223	ENSP00000226730	ENSP00000362305	ENSP00000296545	ENSP00000283635	ENSP00000324890
1366	6	ENSP00000216223	ENSP00000226730	ENSP00000278385	ENSP00000283635	ENSP00000328213	ENSP00000011653
1367	6	ENSP00000262193	ENSP00000357876	ENSP00000362337	ENSP00000264639	ENSP00000348442	ENSP00000344818
1368	6	ENSP00000259457	ENSP00000362337	ENSP00000357876	ENSP00000290541	ENSP00000315309	ENSP00000295901
1369	6	ENSP00000351314	ENSP00000357876	ENSP00000362337	ENSP00000344818	ENSP00000310572	ENSP00000261303
1370	6	ENSP00000351314	ENSP00000357876	ENSP00000362337	ENSP00000344818	ENSP00000310572	ENSP00000309474
1371	6	ENSP00000298700	ENSP00000351273	ENSP00000356694	ENSP00000360942	ENSP00000301838	ENSP00000286186
1372	6	ENSP00000301019	ENSP00000354945	ENSP00000229854	ENSP00000234296	ENSP00000262105	ENSP00000360532
1373	6	ENSP00000301019	ENSP00000354945	ENSP00000229854	ENSP00000234296	ENSP00000262105	ENSP00000282058
1374	6	ENSP00000301019	ENSP00000354945	ENSP00000360621	ENSP00000234296	ENSP00000262105	ENSP00000360532
1375	6	ENSP00000301019	ENSP00000354945	ENSP00000360621	ENSP00000234296	ENSP00000262105	ENSP00000282058
1376	6	ENSP00000301019	ENSP00000344818	ENSP00000360621	ENSP00000209728	ENSP00000307288	ENSP00000348902
1377	6	ENSP00000301019	ENSP00000344818	ENSP00000360621	ENSP00000209728	ENSP00000307288	ENSP00000266970
1378	6	ENSP00000217026	ENSP00000362768	ENSP00000266970	ENSP00000345571	ENSP00000367207	ENSP00000227507
1379	6	ENSP00000220003	ENSP00000362659	ENSP00000352637	ENSP00000275493	ENSP00000228307	ENSP00000373927
1380	6	ENSP00000220003	ENSP00000362659	ENSP00000360683	ENSP00000275493	ENSP00000264657	ENSP00000265171
1381	6	ENSP00000279804	ENSP00000355370	ENSP00000215781	ENSP00000338799	ENSP00000249075	ENSP00000263409
1382	6	ENSP00000347190	ENSP00000268794	ENSP00000354823	ENSP00000344456	ENSP00000275493	ENSP00000362659
1383	6	ENSP00000296545	ENSP00000226730	ENSP00000229135	ENSP00000356694	ENSP00000324890	ENSP00000283635
1384	6	ENSP00000296545	ENSP00000226730	ENSP00000229135	ENSP00000356694	ENSP00000324890	ENSP00000264832
1385	6	ENSP00000296545	ENSP00000226730	ENSP00000229135	ENSP00000228434	ENSP00000264832	ENSP00000324890
1386	6	ENSP00000296545	ENSP00000226730	ENSP00000229135	ENSP00000228434	ENSP00000264832	ENSP00000231454
1387	6	ENSP00000296545	ENSP00000226730	ENSP00000296871	ENSP00000231449	ENSP00000332049	ENSP00000264246
1388	6	ENSP00000296545	ENSP00000226730	ENSP00000296871	ENSP00000228434	ENSP00000264832	ENSP00000231454
1389	6	ENSP00000296545	ENSP00000369552	ENSP00000264832	ENSP00000229135	ENSP00000231454	ENSP00000228434
1390	6	ENSP00000296545	ENSP00000369552	ENSP00000264832	ENSP00000229135	ENSP00000231454	ENSP00000332049
1391	6	ENSP00000296545	ENSP00000369552	ENSP00000264832	ENSP00000296871	ENSP00000231454	ENSP00000228434
1392	6	ENSP00000296545	ENSP00000369552	ENSP00000264832	ENSP00000296871	ENSP00000231454	ENSP00000332049
1393	6	ENSP00000335083	ENSP00000324804	ENSP00000231504	ENSP00000337448	ENSP00000276440	ENSP00000311344
1394	6	ENSP00000218388	ENSP00000361099	ENSP00000314522	ENSP00000221930	ENSP00000263341	ENSP00000322788
1395	6	ENSP00000218388	ENSP00000361099	ENSP00000314522	ENSP00000221930	ENSP00000263341	ENSP00000219070
1396	6	ENSP00000218388	ENSP00000306245	ENSP00000314522	ENSP00000221930	ENSP00000263341	ENSP00000322788
1397	6	ENSP00000218388	ENSP00000306245	ENSP00000314522	ENSP00000221930	ENSP00000263341	ENSP00000219070
1398	6	ENSP00000306157	ENSP00000276110	ENSP00000226730	ENSP00000357656	ENSP00000283635	ENSP00000011653
1399	6	ENSP00000362994	ENSP00000341268	ENSP00000369773	ENSP00000352685	ENSP00000227758	ENSP00000365435
1400	6	ENSP00000342235	ENSP00000275493	ENSP00000269571	ENSP00000265171	ENSP00000339007	ENSP00000357432
1401	6	ENSP00000342235	ENSP00000275493	ENSP00000269571	ENSP00000265171	ENSP00000339007	ENSP00000362369
1402	6	ENSP00000368686	ENSP00000257904	ENSP00000227507	ENSP00000341551	ENSP00000362768	ENSP00000364519
1403	6	ENSP00000368686	ENSP00000257904	ENSP00000332973	ENSP00000341551	ENSP00000362768	ENSP00000364519
1404	6	ENSP00000368686	ENSP00000266970	ENSP00000227507	ENSP00000341551	ENSP00000362768	ENSP00000364519
1405	6	ENSP00000368686	ENSP00000266970	ENSP00000332973	ENSP00000341551	ENSP00000362768	ENSP00000364519
1406	6	ENSP00000355249	ENSP00000266970	ENSP00000267163	ENSP00000362816	ENSP00000367207	ENSP00000227507
1407	6	ENSP00000355249	ENSP00000266970	ENSP00000267163	ENSP00000362816	ENSP00000367207	ENSP00000261254
1408	6	ENSP00000355249	ENSP00000266970	ENSP00000267163	ENSP00000362816	ENSP00000265734	ENSP00000227507
1409	6	ENSP00000355249	ENSP00000266970	ENSP00000267163	ENSP00000362816	ENSP00000265734	ENSP00000261254
1410	6	ENSP00000355249	ENSP00000266970	ENSP00000267163	ENSP00000364519	ENSP00000227507	ENSP00000265734
1411	6	ENSP00000355249	ENSP00000266970	ENSP00000362768	ENSP00000227507	ENSP00000265734	ENSP00000364519
1412	6	ENSP00000355249	ENSP00000266970	ENSP00000262133	ENSP00000227507	ENSP00000265734	ENSP00000364519
1413	6	ENSP00000355249	ENSP00000257904	ENSP00000367207	ENSP00000227507	ENSP00000267163	ENSP00000362816
1414	6	ENSP00000355249	ENSP00000257904	ENSP00000367207	ENSP00000261254	ENSP00000267163	ENSP00000362816
1415	6	ENSP00000368683	ENSP00000314522	ENSP00000356438	ENSP00000306245	ENSP00000215832	ENSP00000229794
1416	6	ENSP00000368683	ENSP00000314522	ENSP00000356438	ENSP00000306245	ENSP00000215832	ENSP00000265171
1417	6	ENSP00000368683	ENSP00000314522	ENSP00000356438	ENSP00000306245	ENSP00000215832	ENSP00000363291
1418	6	ENSP00000368683	ENSP00000314522	ENSP00000356438	ENSP00000306245	ENSP00000327850	ENSP00000229794
1419	6	ENSP00000368683	ENSP00000314522	ENSP00000221930	ENSP00000263025	ENSP00000363291	ENSP00000306245
1420	6	ENSP00000368683	ENSP00000314522	ENSP00000354222	ENSP00000363291	ENSP00000306245	ENSP00000215832
1421	6	ENSP00000368683	ENSP00000314522	ENSP00000354222	ENSP00000363291	ENSP00000306245	ENSP00000263025
1422	6	ENSP00000368683	ENSP00000314522	ENSP00000354222	ENSP00000363291	ENSP00000361099	ENSP00000263025
1423	6	ENSP00000274335	ENSP00000263967	ENSP00000357432	ENSP00000339007	ENSP00000294423	ENSP00000304895
1424	6	ENSP00000274335	ENSP00000263967	ENSP00000357432	ENSP00000357656	ENSP00000362659	ENSP00000006750
1425	6	ENSP00000274335	ENSP00000263967	ENSP00000357432	ENSP00000328213	ENSP00000270202	ENSP00000265171
1426	6	ENSP00000274335	ENSP00000263967	ENSP00000357432	ENSP00000328213	ENSP00000270202	ENSP00000354222
1427	6	ENSP00000274335	ENSP00000263967	ENSP00000357432	ENSP00000328213	ENSP00000264033	ENSP00000265171
1428	6	ENSP00000274335	ENSP00000263967	ENSP00000357432	ENSP00000361021	ENSP00000341189	ENSP00000261799
1429	6	ENSP00000274335	ENSP00000263967	ENSP00000357432	ENSP00000363291	ENSP00000304895	ENSP00000370731
1430	6	ENSP00000274335	ENSP00000263967	ENSP00000357432	ENSP00000363291	ENSP00000304895	ENSP00000294423
1431	6	ENSP00000274335	ENSP00000263967	ENSP00000357432	ENSP00000354222	ENSP00000275493	ENSP00000270202
1432	6	ENSP00000274335	ENSP00000263967	ENSP00000309428	ENSP00000270202	ENSP00000370731	ENSP00000370163
1433	6	ENSP00000274335	ENSP00000263967	ENSP00000361099	ENSP00000275493	ENSP00000341189	ENSP00000269571
1434	6	ENSP00000274335	ENSP00000263967	ENSP00000361099	ENSP00000275493	ENSP00000341189	ENSP00000354222
1435	6	ENSP00000274335	ENSP00000263967	ENSP00000361099	ENSP00000361021	ENSP00000270202	ENSP00000344456
1436	6	ENSP00000274335	ENSP00000263967	ENSP00000361099	ENSP00000361021	ENSP00000341189	ENSP00000261799
1437	6	ENSP00000274335	ENSP00000263967	ENSP00000361099	ENSP00000363291	ENSP00000344456	ENSP00000354222
1438	6	ENSP00000274335	ENSP00000263967	ENSP00000227507	ENSP00000275493	ENSP00000269571	ENSP00000341189
1439	6	ENSP00000274335	ENSP00000263967	ENSP00000227507	ENSP00000275493	ENSP00000314458	ENSP00000341189
1440	6	ENSP00000274335	ENSP00000263967	ENSP00000227507	ENSP00000302486	ENSP00000215832	ENSP00000373382
1441	6	ENSP00000274335	ENSP00000263967	ENSP00000227507	ENSP00000361021	ENSP00000270202	ENSP00000344456
1442	6	ENSP00000274335	ENSP00000263967	ENSP00000227507	ENSP00000363291	ENSP00000215832	ENSP00000373382
1443	6	ENSP00000274335	ENSP00000263967	ENSP00000227507	ENSP00000363291	ENSP00000215832	ENSP00000354222
1444	6	ENSP00000274335	ENSP00000263967	ENSP00000227507	ENSP00000363291	ENSP00000344456	ENSP00000354222
1445	6	ENSP00000274335	ENSP00000263967	ENSP00000370163	ENSP00000370731	ENSP00000270202	ENSP00000303830
1446	6	ENSP00000274335	ENSP00000263967	ENSP00000365016	ENSP00000304895	ENSP00000370731	ENSP00000363291
1447	6	ENSP00000274335	ENSP00000263967	ENSP00000365016	ENSP00000304895	ENSP00000294423	ENSP00000339007
1448	6	ENSP00000274335	ENSP00000263967	ENSP00000365016	ENSP00000304895	ENSP00000294423	ENSP00000363291
1449	6	ENSP00000274335	ENSP00000263967	ENSP00000162330	ENSP00000362659	ENSP00000339007	ENSP00000264033
1450	6	ENSP00000274335	ENSP00000263967	ENSP00000162330	ENSP00000362659	ENSP00000339007	ENSP00000206249
1451	6	ENSP00000274335	ENSP00000263967	ENSP00000162330	ENSP00000362659	ENSP00000357656	ENSP00000264033
1452	6	ENSP00000274335	ENSP00000263967	ENSP00000314458	ENSP00000275493	ENSP00000362659	ENSP00000341189
1453	6	ENSP00000274335	ENSP00000263967	ENSP00000326010	ENSP00000339007	ENSP00000304895	ENSP00000294423
1454	6	ENSP00000274335	ENSP00000302269	ENSP00000364898	ENSP00000264033	ENSP00000326010	ENSP00000328213
1455	6	ENSP00000274335	ENSP00000302269	ENSP00000364898	ENSP00000264033	ENSP00000326010	ENSP00000339007
1456	6	ENSP00000274335	ENSP00000302269	ENSP00000364898	ENSP00000264033	ENSP00000357656	ENSP00000313419
1457	6	ENSP00000274335	ENSP00000302269	ENSP00000364898	ENSP00000226730	ENSP00000339007	ENSP00000294423
1458	6	ENSP00000274335	ENSP00000302269	ENSP00000364898	ENSP00000294423	ENSP00000339007	ENSP00000326010
1459	6	ENSP00000274335	ENSP00000233668	ENSP00000357432	ENSP00000339007	ENSP00000344798	ENSP00000362659
1460	6	ENSP00000274335	ENSP00000364898	ENSP00000339007	ENSP00000357432	ENSP00000362659	ENSP00000264033
1461	6	ENSP00000274335	ENSP00000364898	ENSP00000339007	ENSP00000357432	ENSP00000362659	ENSP00000343959
1462	6	ENSP00000274335	ENSP00000364898	ENSP00000339007	ENSP00000357432	ENSP00000362659	ENSP00000341189
1463	6	ENSP00000274335	ENSP00000364898	ENSP00000339007	ENSP00000326010	ENSP00000264033	ENSP00000362659
1464	6	ENSP00000274335	ENSP00000364898	ENSP00000357656	ENSP00000357432	ENSP00000362659	ENSP00000264033
1465	6	ENSP00000274335	ENSP00000364898	ENSP00000357656	ENSP00000357432	ENSP00000362659	ENSP00000343959
1466	6	ENSP00000274335	ENSP00000364898	ENSP00000357656	ENSP00000357432	ENSP00000362659	ENSP00000006750
1467	6	ENSP00000274335	ENSP00000346300	ENSP00000339007	ENSP00000300574	ENSP00000162330	ENSP00000264033
1468	6	ENSP00000274335	ENSP00000346300	ENSP00000339007	ENSP00000300574	ENSP00000162330	ENSP00000341189
1469	6	ENSP00000274335	ENSP00000346300	ENSP00000339007	ENSP00000300574	ENSP00000268035	ENSP00000341189
1470	6	ENSP00000274335	ENSP00000346300	ENSP00000339007	ENSP00000340944	ENSP00000268035	ENSP00000341189
1471	6	ENSP00000274335	ENSP00000354587	ENSP00000270202	ENSP00000370731	ENSP00000304895	ENSP00000225577
1472	6	ENSP00000274335	ENSP00000340944	ENSP00000357432	ENSP00000357656	ENSP00000362659	ENSP00000343959
1473	6	ENSP00000274335	ENSP00000340944	ENSP00000357432	ENSP00000328213	ENSP00000270202	ENSP00000343959
1474	6	ENSP00000274335	ENSP00000340944	ENSP00000357432	ENSP00000328213	ENSP00000270202	ENSP00000354222
1475	6	ENSP00000274335	ENSP00000340944	ENSP00000357432	ENSP00000363291	ENSP00000304895	ENSP00000370731
1476	6	ENSP00000274335	ENSP00000340944	ENSP00000357432	ENSP00000363291	ENSP00000304895	ENSP00000294423
1477	6	ENSP00000274335	ENSP00000340944	ENSP00000357432	ENSP00000354222	ENSP00000275493	ENSP00000270202
1478	6	ENSP00000274335	ENSP00000317272	ENSP00000275493	ENSP00000362659	ENSP00000361099	ENSP00000344456
1479	6	ENSP00000274335	ENSP00000289153	ENSP00000270202	ENSP00000370731	ENSP00000309428	ENSP00000370163
1480	6	ENSP00000274335	ENSP00000351486	ENSP00000339007	ENSP00000304895	ENSP00000365016	ENSP00000300574
1481	6	ENSP00000274335	ENSP00000226730	ENSP00000357432	ENSP00000215832	ENSP00000328213	ENSP00000363291
1482	6	ENSP00000274335	ENSP00000300574	ENSP00000339007	ENSP00000264033	ENSP00000362659	ENSP00000162330
1483	6	ENSP00000274335	ENSP00000300574	ENSP00000339007	ENSP00000264033	ENSP00000303830	ENSP00000304895
1484	6	ENSP00000274335	ENSP00000363822	ENSP00000275493	ENSP00000227507	ENSP00000344456	ENSP00000270202
1485	6	ENSP00000274335	ENSP00000363822	ENSP00000275493	ENSP00000227507	ENSP00000344456	ENSP00000268794
1486	6	ENSP00000274335	ENSP00000363822	ENSP00000275493	ENSP00000362659	ENSP00000344456	ENSP00000270202
1487	6	ENSP00000274335	ENSP00000363822	ENSP00000275493	ENSP00000362659	ENSP00000344456	ENSP00000268794
1488	6	ENSP00000274335	ENSP00000367830	ENSP00000370731	ENSP00000270202	ENSP00000303830	ENSP00000357432
1489	6	ENSP00000274335	ENSP00000367830	ENSP00000370731	ENSP00000270202	ENSP00000303830	ENSP00000370163
1490	6	ENSP00000349854	ENSP00000258743	ENSP00000263341	ENSP00000314522	ENSP00000264832	ENSP00000361099
1491	6	ENSP00000349854	ENSP00000258743	ENSP00000263341	ENSP00000225474	ENSP00000231449	ENSP00000229135
1492	6	ENSP00000349854	ENSP00000258743	ENSP00000263341	ENSP00000225474	ENSP00000231449	ENSP00000296871
1493	6	ENSP00000349854	ENSP00000258743	ENSP00000263339	ENSP00000231449	ENSP00000229135	ENSP00000225474
1494	6	ENSP00000349854	ENSP00000258743	ENSP00000263339	ENSP00000231449	ENSP00000296871	ENSP00000225474
1495	6	ENSP00000349854	ENSP00000367207	ENSP00000368495	ENSP00000306245	ENSP00000226730	ENSP00000296871
1496	6	ENSP00000271015	ENSP00000339151	ENSP00000337853	ENSP00000358622	ENSP00000220751	ENSP00000347695
1497	6	ENSP00000271015	ENSP00000339151	ENSP00000263125	ENSP00000358622	ENSP00000347695	ENSP00000359424
1498	6	ENSP00000271015	ENSP00000339151	ENSP00000263125	ENSP00000358622	ENSP00000347695	ENSP00000319279
1499	6	ENSP00000222254	ENSP00000270202	ENSP00000275493	ENSP00000370731	ENSP00000304895	ENSP00000354587
1500	6	ENSP00000222254	ENSP00000270202	ENSP00000275493	ENSP00000370731	ENSP00000269571	ENSP00000263967
1501	6	ENSP00000222254	ENSP00000270202	ENSP00000275493	ENSP00000370731	ENSP00000269571	ENSP00000340944
1502	6	ENSP00000222254	ENSP00000270202	ENSP00000275493	ENSP00000263879	ENSP00000340944	ENSP00000304895
1503	6	ENSP00000222254	ENSP00000270202	ENSP00000275493	ENSP00000354222	ENSP00000364893	ENSP00000263967
1504	6	ENSP00000222254	ENSP00000270202	ENSP00000275493	ENSP00000354222	ENSP00000364893	ENSP00000340944
1505	6	ENSP00000222254	ENSP00000270202	ENSP00000275493	ENSP00000354222	ENSP00000364893	ENSP00000289153
1506	6	ENSP00000222254	ENSP00000270202	ENSP00000365016	ENSP00000370731	ENSP00000304895	ENSP00000354587
1507	6	ENSP00000222254	ENSP00000264033	ENSP00000275493	ENSP00000364893	ENSP00000261799	ENSP00000263967
1508	6	ENSP00000222254	ENSP00000264033	ENSP00000275493	ENSP00000364893	ENSP00000261799	ENSP00000340944
1509	6	ENSP00000222254	ENSP00000264033	ENSP00000275493	ENSP00000263879	ENSP00000340944	ENSP00000304895
1510	6	ENSP00000222256	ENSP00000222812	ENSP00000362399	ENSP00000254976	ENSP00000261205	ENSP00000314214
1511	6	ENSP00000216160	ENSP00000356426	ENSP00000337853	ENSP00000358335	ENSP00000351997	ENSP00000229794
1512	6	ENSP00000216160	ENSP00000356426	ENSP00000337853	ENSP00000319139	ENSP00000351997	ENSP00000229794
1513	6	ENSP00000216160	ENSP00000354927	ENSP00000358622	ENSP00000339151	ENSP00000358335	ENSP00000337853
1514	6	ENSP00000216160	ENSP00000354927	ENSP00000358622	ENSP00000339151	ENSP00000341268	ENSP00000369773
1515	6	ENSP00000216160	ENSP00000264777	ENSP00000337853	ENSP00000358622	ENSP00000339151	ENSP00000311508
1516	6	ENSP00000221270	ENSP00000229135	ENSP00000231228	ENSP00000264818	ENSP00000371425	ENSP00000356713
1517	6	ENSP00000358335	ENSP00000337853	ENSP00000358622	ENSP00000339151	ENSP00000342059	ENSP00000359424
1518	6	ENSP00000360683	ENSP00000362659	ENSP00000275493	ENSP00000339191	ENSP00000270202	ENSP00000304895
1519	6	ENSP00000360683	ENSP00000362659	ENSP00000275493	ENSP00000339191	ENSP00000270202	ENSP00000265171
1520	6	ENSP00000360683	ENSP00000362659	ENSP00000275493	ENSP00000339191	ENSP00000341189	ENSP00000304895
1521	6	ENSP00000360683	ENSP00000362659	ENSP00000275493	ENSP00000264657	ENSP00000265171	ENSP00000270202
1522	6	ENSP00000360683	ENSP00000362659	ENSP00000275493	ENSP00000264657	ENSP00000265171	ENSP00000317272
1523	6	ENSP00000360683	ENSP00000362659	ENSP00000275493	ENSP00000264657	ENSP00000265171	ENSP00000261799
1524	6	ENSP00000360683	ENSP00000362659	ENSP00000275493	ENSP00000264657	ENSP00000341208	ENSP00000261799
1525	6	ENSP00000360683	ENSP00000362659	ENSP00000275493	ENSP00000264657	ENSP00000341189	ENSP00000261799
1526	6	ENSP00000360683	ENSP00000293328	ENSP00000275493	ENSP00000264657	ENSP00000341208	ENSP00000261799
1527	6	ENSP00000262187	ENSP00000354587	ENSP00000307272	ENSP00000219476	ENSP00000341698	ENSP00000270202
1528	6	ENSP00000262187	ENSP00000354587	ENSP00000369757	ENSP00000340691	ENSP00000280892	ENSP00000225577
1529	6	ENSP00000260010	ENSP00000263341	ENSP00000258743	ENSP00000296871	ENSP00000225831	ENSP00000306512
1530	6	ENSP00000357656	ENSP00000362659	ENSP00000357432	ENSP00000264033	ENSP00000340944	ENSP00000332816
1531	6	ENSP00000357656	ENSP00000362659	ENSP00000357432	ENSP00000264033	ENSP00000364898	ENSP00000332816
1532	6	ENSP00000357656	ENSP00000362659	ENSP00000357432	ENSP00000370742	ENSP00000340944	ENSP00000265171
1533	6	ENSP00000357656	ENSP00000362659	ENSP00000354394	ENSP00000340944	ENSP00000265171	ENSP00000261799
1534	6	ENSP00000357656	ENSP00000362659	ENSP00000362369	ENSP00000264033	ENSP00000265171	ENSP00000261799
1535	6	ENSP00000357656	ENSP00000362659	ENSP00000354823	ENSP00000344456	ENSP00000268794	ENSP00000265171
1536	6	ENSP00000357656	ENSP00000302269	ENSP00000364898	ENSP00000362369	ENSP00000309945	ENSP00000011653
1537	6	ENSP00000357656	ENSP00000302269	ENSP00000364898	ENSP00000283635	ENSP00000011653	ENSP00000309945
1538	6	ENSP00000357656	ENSP00000302269	ENSP00000231189	ENSP00000362369	ENSP00000011653	ENSP00000309945
1539	6	ENSP00000357656	ENSP00000302269	ENSP00000231189	ENSP00000362369	ENSP00000011653	ENSP00000356834
1540	6	ENSP00000357656	ENSP00000302269	ENSP00000231189	ENSP00000362369	ENSP00000264033	ENSP00000356834
1541	6	ENSP00000357656	ENSP00000302269	ENSP00000231189	ENSP00000226730	ENSP00000011653	ENSP00000356834
1542	6	ENSP00000357656	ENSP00000302269	ENSP00000264972	ENSP00000362369	ENSP00000309945	ENSP00000011653
1543	6	ENSP00000357656	ENSP00000302269	ENSP00000264972	ENSP00000283635	ENSP00000011653	ENSP00000309945
1544	6	ENSP00000357656	ENSP00000356694	ENSP00000324890	ENSP00000356834	ENSP00000283635	ENSP00000226730
1545	6	ENSP00000357656	ENSP00000011653	ENSP00000324890	ENSP00000356834	ENSP00000231189	ENSP00000362369
1546	6	ENSP00000357656	ENSP00000011653	ENSP00000324890	ENSP00000356834	ENSP00000231189	ENSP00000226730
1547	6	ENSP00000276110	ENSP00000226730	ENSP00000369293	ENSP00000368538	ENSP00000011653	ENSP00000231449
1548	6	ENSP00000276110	ENSP00000226730	ENSP00000300134	ENSP00000229135	ENSP00000231449	ENSP00000011653
1549	6	ENSP00000276110	ENSP00000170630	ENSP00000294423	ENSP00000231449	ENSP00000369293	ENSP00000229135
1550	6	ENSP00000329384	ENSP00000354394	ENSP00000264657	ENSP00000229135	ENSP00000344192	ENSP00000321345
1551	6	ENSP00000329384	ENSP00000354394	ENSP00000264657	ENSP00000229135	ENSP00000344192	ENSP00000356066
1552	6	ENSP00000329384	ENSP00000354394	ENSP00000264657	ENSP00000229135	ENSP00000264818	ENSP00000321345
1553	6	ENSP00000329384	ENSP00000354394	ENSP00000264657	ENSP00000229135	ENSP00000264818	ENSP00000294423
1554	6	ENSP00000329384	ENSP00000354394	ENSP00000264657	ENSP00000229135	ENSP00000294423	ENSP00000356066
1555	6	ENSP00000302269	ENSP00000328213	ENSP00000364898	ENSP00000011653	ENSP00000309945	ENSP00000283635
1556	6	ENSP00000302269	ENSP00000328213	ENSP00000364898	ENSP00000264033	ENSP00000332816	ENSP00000326010
1557	6	ENSP00000302269	ENSP00000328213	ENSP00000231189	ENSP00000226730	ENSP00000011653	ENSP00000356834
1558	6	ENSP00000302269	ENSP00000328213	ENSP00000264972	ENSP00000011653	ENSP00000309945	ENSP00000283635
1559	6	ENSP00000302269	ENSP00000264818	ENSP00000226730	ENSP00000338799	ENSP00000329418	ENSP00000294423
1560	6	ENSP00000302269	ENSP00000338799	ENSP00000329418	ENSP00000339007	ENSP00000226730	ENSP00000294423
1561	6	ENSP00000302269	ENSP00000339007	ENSP00000364898	ENSP00000264033	ENSP00000332816	ENSP00000326010
1562	6	ENSP00000302269	ENSP00000339007	ENSP00000364898	ENSP00000294423	ENSP00000332816	ENSP00000326010
1563	6	ENSP00000347279	ENSP00000323534	ENSP00000316029	ENSP00000341189	ENSP00000364042	ENSP00000354222
1564	6	ENSP00000215071	ENSP00000357876	ENSP00000362337	ENSP00000263639	ENSP00000225426	ENSP00000344818
1565	6	ENSP00000215071	ENSP00000357876	ENSP00000362337	ENSP00000263639	ENSP00000225426	ENSP00000315309
1566	6	ENSP00000215071	ENSP00000357876	ENSP00000362337	ENSP00000290541	ENSP00000315309	ENSP00000295901
1567	6	ENSP00000215071	ENSP00000357876	ENSP00000362337	ENSP00000290541	ENSP00000315309	ENSP00000225426
1568	6	ENSP00000215071	ENSP00000357876	ENSP00000362337	ENSP00000290541	ENSP00000225426	ENSP00000344818
1569	6	ENSP00000215071	ENSP00000357876	ENSP00000362337	ENSP00000261303	ENSP00000295901	ENSP00000315309
1570	6	ENSP00000344823	ENSP00000344456	ENSP00000227507	ENSP00000367207	ENSP00000263253	ENSP00000343807
1571	6	ENSP00000356694	ENSP00000226730	ENSP00000229135	ENSP00000283635	ENSP00000324890	ENSP00000356834
1572	6	ENSP00000356694	ENSP00000349909	ENSP00000360942	ENSP00000351273	ENSP00000360852	ENSP00000301838
1573	6	ENSP00000356694	ENSP00000369552	ENSP00000229135	ENSP00000279061	ENSP00000264832	ENSP00000280357
1574	6	ENSP00000356694	ENSP00000351273	ENSP00000360942	ENSP00000226574	ENSP00000312455	ENSP00000369773
1575	6	ENSP00000368166	ENSP00000261349	ENSP00000287934	ENSP00000344456	ENSP00000372415	ENSP00000355715
1576	6	ENSP00000352514	ENSP00000341551	ENSP00000354621	ENSP00000305769	ENSP00000231589	ENSP00000245451
1577	6	ENSP00000294728	ENSP00000229135	ENSP00000279061	ENSP00000231449	ENSP00000359663	ENSP00000280357
1578	6	ENSP00000294728	ENSP00000229135	ENSP00000279061	ENSP00000231449	ENSP00000359663	ENSP00000356066
1579	6	ENSP00000294728	ENSP00000229135	ENSP00000279061	ENSP00000231449	ENSP00000263341	ENSP00000280357
1580	6	ENSP00000294728	ENSP00000229135	ENSP00000279061	ENSP00000231449	ENSP00000263341	ENSP00000356066
1581	6	ENSP00000229135	ENSP00000231449	ENSP00000226730	ENSP00000356066	ENSP00000303231	ENSP00000359663
1582	6	ENSP00000229135	ENSP00000231449	ENSP00000226730	ENSP00000314522	ENSP00000264832	ENSP00000359663
1583	6	ENSP00000229135	ENSP00000231449	ENSP00000226730	ENSP00000314522	ENSP00000360622	ENSP00000359663
1584	6	ENSP00000229135	ENSP00000231449	ENSP00000226730	ENSP00000314522	ENSP00000360622	ENSP00000306245
1585	6	ENSP00000229135	ENSP00000231449	ENSP00000226730	ENSP00000341208	ENSP00000368495	ENSP00000369293
1586	6	ENSP00000229135	ENSP00000231449	ENSP00000225831	ENSP00000356066	ENSP00000292303	ENSP00000306512
1587	6	ENSP00000229135	ENSP00000231449	ENSP00000279061	ENSP00000356066	ENSP00000300134	ENSP00000011653
1588	6	ENSP00000229135	ENSP00000231449	ENSP00000279061	ENSP00000314522	ENSP00000264832	ENSP00000359663
1589	6	ENSP00000229135	ENSP00000231449	ENSP00000279061	ENSP00000280357	ENSP00000264832	ENSP00000359663
1590	6	ENSP00000229135	ENSP00000231449	ENSP00000356713	ENSP00000356066	ENSP00000170630	ENSP00000231228
1591	6	ENSP00000229135	ENSP00000231449	ENSP00000356713	ENSP00000356066	ENSP00000170630	ENSP00000294423
1592	6	ENSP00000229135	ENSP00000231449	ENSP00000170630	ENSP00000300134	ENSP00000231228	ENSP00000356066
1593	6	ENSP00000229135	ENSP00000231449	ENSP00000368632	ENSP00000356066	ENSP00000354394	ENSP00000177694
1594	6	ENSP00000229135	ENSP00000231449	ENSP00000287497	ENSP00000264832	ENSP00000306512	ENSP00000231454
1595	6	ENSP00000229135	ENSP00000215832	ENSP00000264657	ENSP00000354394	ENSP00000341208	ENSP00000340944
1596	6	ENSP00000229135	ENSP00000215832	ENSP00000264657	ENSP00000354394	ENSP00000341208	ENSP00000226730
1597	6	ENSP00000229135	ENSP00000215832	ENSP00000264657	ENSP00000354394	ENSP00000306245	ENSP00000226730
1598	6	ENSP00000229135	ENSP00000215832	ENSP00000264657	ENSP00000314522	ENSP00000306245	ENSP00000226730
1599	6	ENSP00000229135	ENSP00000215832	ENSP00000360707	ENSP00000314522	ENSP00000306245	ENSP00000311508
1600	6	ENSP00000229135	ENSP00000215832	ENSP00000311508	ENSP00000314522	ENSP00000306245	ENSP00000226730
1601	6	ENSP00000229135	ENSP00000302523	ENSP00000258743	ENSP00000354394	ENSP00000294423	ENSP00000264818
1602	6	ENSP00000229135	ENSP00000302523	ENSP00000258743	ENSP00000354394	ENSP00000294423	ENSP00000306245
1603	6	ENSP00000229135	ENSP00000302523	ENSP00000258743	ENSP00000354394	ENSP00000294423	ENSP00000356066
1604	6	ENSP00000229135	ENSP00000302523	ENSP00000258743	ENSP00000354394	ENSP00000279061	ENSP00000356066
1605	6	ENSP00000229135	ENSP00000369552	ENSP00000354394	ENSP00000264657	ENSP00000294423	ENSP00000348042
1606	6	ENSP00000229135	ENSP00000369552	ENSP00000354394	ENSP00000264657	ENSP00000264832	ENSP00000258743
1607	6	ENSP00000229135	ENSP00000369552	ENSP00000354394	ENSP00000264657	ENSP00000177694	ENSP00000264818
1608	6	ENSP00000229135	ENSP00000369552	ENSP00000354394	ENSP00000279061	ENSP00000258743	ENSP00000264832
1609	6	ENSP00000229135	ENSP00000369552	ENSP00000221930	ENSP00000258743	ENSP00000264832	ENSP00000231454
1610	6	ENSP00000229135	ENSP00000369552	ENSP00000221930	ENSP00000258743	ENSP00000306245	ENSP00000231454
1611	6	ENSP00000229135	ENSP00000369552	ENSP00000280357	ENSP00000264832	ENSP00000258743	ENSP00000279061
1612	6	ENSP00000229135	ENSP00000348042	ENSP00000294423	ENSP00000264657	ENSP00000354394	ENSP00000341208
1613	6	ENSP00000229135	ENSP00000340944	ENSP00000354394	ENSP00000264657	ENSP00000341208	ENSP00000263025
1614	6	ENSP00000229135	ENSP00000338799	ENSP00000264818	ENSP00000226730	ENSP00000294423	ENSP00000351255
1615	6	ENSP00000229135	ENSP00000305651	ENSP00000263341	ENSP00000344192	ENSP00000231228	ENSP00000356066
1616	6	ENSP00000229135	ENSP00000228434	ENSP00000264832	ENSP00000226730	ENSP00000368495	ENSP00000231454
1617	6	ENSP00000229135	ENSP00000351255	ENSP00000226730	ENSP00000264818	ENSP00000303231	ENSP00000231228
1618	6	ENSP00000229135	ENSP00000263379	ENSP00000264657	ENSP00000354394	ENSP00000226730	ENSP00000294423
1619	6	ENSP00000229135	ENSP00000263025	ENSP00000264832	ENSP00000264657	ENSP00000226730	ENSP00000314522
1620	6	ENSP00000229135	ENSP00000263025	ENSP00000264832	ENSP00000264657	ENSP00000226730	ENSP00000354394
1621	6	ENSP00000229135	ENSP00000263025	ENSP00000341208	ENSP00000264657	ENSP00000354394	ENSP00000226730
1622	6	ENSP00000229135	ENSP00000263025	ENSP00000306245	ENSP00000226730	ENSP00000314522	ENSP00000264657
1623	6	ENSP00000229135	ENSP00000263025	ENSP00000306245	ENSP00000226730	ENSP00000354394	ENSP00000264657
1624	6	ENSP00000229135	ENSP00000278385	ENSP00000283635	ENSP00000011653	ENSP00000226730	ENSP00000356066
1625	6	ENSP00000267101	ENSP00000265171	ENSP00000270202	ENSP00000357432	ENSP00000340944	ENSP00000364893
1626	6	ENSP00000267101	ENSP00000265171	ENSP00000270202	ENSP00000357432	ENSP00000200181	ENSP00000339007
1627	6	ENSP00000344192	ENSP00000258743	ENSP00000264657	ENSP00000354394	ENSP00000226730	ENSP00000365369
1628	6	ENSP00000344192	ENSP00000177694	ENSP00000226730	ENSP00000264657	ENSP00000354394	ENSP00000365369
1629	6	ENSP00000218867	ENSP00000374281	ENSP00000326227	ENSP00000338343	ENSP00000295211	ENSP00000312435
1630	6	ENSP00000218867	ENSP00000374281	ENSP00000326227	ENSP00000338343	ENSP00000295211	ENSP00000258104
1631	6	ENSP00000225831	ENSP00000258743	ENSP00000363548	ENSP00000361099	ENSP00000306512	ENSP00000219070
1632	6	ENSP00000225831	ENSP00000258743	ENSP00000264657	ENSP00000264832	ENSP00000356438	ENSP00000356066
1633	6	ENSP00000225831	ENSP00000263025	ENSP00000306512	ENSP00000363548	ENSP00000361099	ENSP00000219070
1634	6	ENSP00000305769	ENSP00000283147	ENSP00000361107	ENSP00000363708	ENSP00000231589	ENSP00000264568
1635	6	ENSP00000370731	ENSP00000270202	ENSP00000263967	ENSP00000304895	ENSP00000344220	ENSP00000225577
1636	6	ENSP00000370731	ENSP00000270202	ENSP00000354587	ENSP00000304895	ENSP00000344220	ENSP00000225577
1637	6	ENSP00000370731	ENSP00000270202	ENSP00000338543	ENSP00000357432	ENSP00000275493	ENSP00000268035
1638	6	ENSP00000370731	ENSP00000263025	ENSP00000304895	ENSP00000340944	ENSP00000357432	ENSP00000363291
1639	6	ENSP00000370731	ENSP00000263025	ENSP00000304895	ENSP00000365016	ENSP00000303830	ENSP00000339007
1640	6	ENSP00000361548	ENSP00000354394	ENSP00000293328	ENSP00000341208	ENSP00000264818	ENSP00000329418
1641	6	ENSP00000262158	ENSP00000341551	ENSP00000332973	ENSP00000262160	ENSP00000221930	ENSP00000257963
1642	6	ENSP00000262158	ENSP00000341551	ENSP00000332973	ENSP00000262160	ENSP00000266646	ENSP00000257963
1643	6	ENSP00000262158	ENSP00000341551	ENSP00000332973	ENSP00000262160	ENSP00000263253	ENSP00000314522
1644	6	ENSP00000366306	ENSP00000339007	ENSP00000275493	ENSP00000264033	ENSP00000265171	ENSP00000369049
1645	6	ENSP00000366306	ENSP00000339007	ENSP00000275493	ENSP00000264033	ENSP00000265171	ENSP00000362659
1646	6	ENSP00000306512	ENSP00000258743	ENSP00000263341	ENSP00000339151	ENSP00000356438	ENSP00000363089
1647	6	ENSP00000306512	ENSP00000258743	ENSP00000263341	ENSP00000339151	ENSP00000356438	ENSP00000226574
1648	6	ENSP00000306512	ENSP00000287497	ENSP00000264832	ENSP00000231449	ENSP00000231454	ENSP00000296871
1649	6	ENSP00000306512	ENSP00000311508	ENSP00000263341	ENSP00000339151	ENSP00000356438	ENSP00000226574
1650	6	ENSP00000265056	ENSP00000354945	ENSP00000209728	ENSP00000348902	ENSP00000264169	ENSP00000355153
1651	6	ENSP00000229854	ENSP00000354945	ENSP00000265465	ENSP00000263201	ENSP00000266970	ENSP00000368358
1652	6	ENSP00000229854	ENSP00000354945	ENSP00000368358	ENSP00000263201	ENSP00000264156	ENSP00000266970
1653	6	ENSP00000229854	ENSP00000274813	ENSP00000209728	ENSP00000265728	ENSP00000307288	ENSP00000264156
1654	6	ENSP00000353344	ENSP00000215832	ENSP00000306245	ENSP00000314522	ENSP00000373382	ENSP00000324578
1655	6	ENSP00000231189	ENSP00000362369	ENSP00000328213	ENSP00000011653	ENSP00000324890	ENSP00000356834
1656	6	ENSP00000231189	ENSP00000226730	ENSP00000328213	ENSP00000011653	ENSP00000324890	ENSP00000356834
1657	6	ENSP00000236996	ENSP00000314522	ENSP00000360707	ENSP00000311508	ENSP00000231509	ENSP00000263253
1658	6	ENSP00000236996	ENSP00000314522	ENSP00000360707	ENSP00000311508	ENSP00000371502	ENSP00000263253
1659	6	ENSP00000236996	ENSP00000314522	ENSP00000360707	ENSP00000311508	ENSP00000263253	ENSP00000356438
1660	6	ENSP00000236996	ENSP00000314522	ENSP00000360707	ENSP00000311508	ENSP00000263253	ENSP00000227507
1661	6	ENSP00000236996	ENSP00000314522	ENSP00000360707	ENSP00000239938	ENSP00000306245	ENSP00000215832
1662	6	ENSP00000236996	ENSP00000314522	ENSP00000360707	ENSP00000239938	ENSP00000306245	ENSP00000263025
1663	6	ENSP00000236996	ENSP00000314522	ENSP00000329623	ENSP00000356438	ENSP00000306245	ENSP00000263025
1664	6	ENSP00000236996	ENSP00000314522	ENSP00000329623	ENSP00000227507	ENSP00000306245	ENSP00000215832
1665	6	ENSP00000236996	ENSP00000314522	ENSP00000329623	ENSP00000227507	ENSP00000306245	ENSP00000263025
1666	6	ENSP00000236996	ENSP00000314522	ENSP00000270202	ENSP00000263253	ENSP00000311508	ENSP00000356438
1667	6	ENSP00000236996	ENSP00000314522	ENSP00000270202	ENSP00000263253	ENSP00000311508	ENSP00000227507
1668	6	ENSP00000236996	ENSP00000354394	ENSP00000329623	ENSP00000306245	ENSP00000215832	ENSP00000229794
1669	6	ENSP00000223095	ENSP00000221930	ENSP00000263341	ENSP00000258743	ENSP00000361099	ENSP00000363291
1670	6	ENSP00000356426	ENSP00000337853	ENSP00000296795	ENSP00000358622	ENSP00000358997	ENSP00000363291
1671	6	ENSP00000340858	ENSP00000283635	ENSP00000226730	ENSP00000338922	ENSP00000356834	ENSP00000369293
1672	6	ENSP00000368571	ENSP00000311508	ENSP00000227507	ENSP00000359424	ENSP00000216797	ENSP00000339151
1673	6	ENSP00000369552	ENSP00000221930	ENSP00000258743	ENSP00000264832	ENSP00000231454	ENSP00000296871
1674	6	ENSP00000369552	ENSP00000221930	ENSP00000258743	ENSP00000306245	ENSP00000231454	ENSP00000296871
1675	6	ENSP00000357876	ENSP00000344818	ENSP00000362337	ENSP00000310572	ENSP00000359910	ENSP00000261303
1676	6	ENSP00000364898	ENSP00000328213	ENSP00000356834	ENSP00000357432	ENSP00000264033	ENSP00000354566
1677	6	ENSP00000364898	ENSP00000313419	ENSP00000352637	ENSP00000085219	ENSP00000221972	ENSP00000006750
1678	6	ENSP00000364898	ENSP00000224337	ENSP00000352637	ENSP00000006750	ENSP00000221972	ENSP00000308176
1679	6	ENSP00000364898	ENSP00000224337	ENSP00000352637	ENSP00000006750	ENSP00000221972	ENSP00000326010
1680	6	ENSP00000364898	ENSP00000224337	ENSP00000352637	ENSP00000006750	ENSP00000357432	ENSP00000362659
1681	6	ENSP00000364898	ENSP00000224337	ENSP00000352637	ENSP00000006750	ENSP00000362659	ENSP00000326010
1682	6	ENSP00000364898	ENSP00000085219	ENSP00000221972	ENSP00000352637	ENSP00000006750	ENSP00000326010
1683	6	ENSP00000364898	ENSP00000339007	ENSP00000357432	ENSP00000362659	ENSP00000332816	ENSP00000264033
1684	6	ENSP00000364898	ENSP00000339007	ENSP00000357432	ENSP00000362659	ENSP00000332816	ENSP00000341189
1685	6	ENSP00000364898	ENSP00000339007	ENSP00000326010	ENSP00000264033	ENSP00000362659	ENSP00000332816
1686	6	ENSP00000364898	ENSP00000352637	ENSP00000362659	ENSP00000357432	ENSP00000332816	ENSP00000264033
1687	6	ENSP00000364898	ENSP00000352637	ENSP00000362659	ENSP00000357432	ENSP00000332816	ENSP00000341189
1688	6	ENSP00000364898	ENSP00000352637	ENSP00000362659	ENSP00000326010	ENSP00000264033	ENSP00000332816
1689	6	ENSP00000364893	ENSP00000275493	ENSP00000263967	ENSP00000357432	ENSP00000270202	ENSP00000225688
1690	6	ENSP00000364893	ENSP00000275493	ENSP00000263967	ENSP00000357432	ENSP00000270202	ENSP00000354222
1691	6	ENSP00000364893	ENSP00000275493	ENSP00000263967	ENSP00000357432	ENSP00000341189	ENSP00000304895
1692	6	ENSP00000364893	ENSP00000275493	ENSP00000263967	ENSP00000357432	ENSP00000341189	ENSP00000261799
1693	6	ENSP00000364893	ENSP00000275493	ENSP00000263967	ENSP00000357432	ENSP00000341189	ENSP00000354222
1694	6	ENSP00000364893	ENSP00000275493	ENSP00000263967	ENSP00000314458	ENSP00000270202	ENSP00000265171
1695	6	ENSP00000364893	ENSP00000275493	ENSP00000263967	ENSP00000326010	ENSP00000264033	ENSP00000304895
1696	6	ENSP00000364893	ENSP00000275493	ENSP00000340944	ENSP00000357432	ENSP00000270202	ENSP00000225688
1697	6	ENSP00000364893	ENSP00000275493	ENSP00000340944	ENSP00000357432	ENSP00000270202	ENSP00000354222
1698	6	ENSP00000364893	ENSP00000275493	ENSP00000340944	ENSP00000357432	ENSP00000341189	ENSP00000304895
1699	6	ENSP00000364893	ENSP00000275493	ENSP00000340944	ENSP00000357432	ENSP00000341189	ENSP00000261799
1700	6	ENSP00000364893	ENSP00000275493	ENSP00000340944	ENSP00000357432	ENSP00000341189	ENSP00000354222
1701	6	ENSP00000364893	ENSP00000275493	ENSP00000340944	ENSP00000228307	ENSP00000341189	ENSP00000304895
1702	6	ENSP00000364893	ENSP00000275493	ENSP00000340944	ENSP00000228307	ENSP00000341189	ENSP00000354222
1703	6	ENSP00000364893	ENSP00000303830	ENSP00000304895	ENSP00000263967	ENSP00000264033	ENSP00000326010
1704	6	ENSP00000264498	ENSP00000361099	ENSP00000221930	ENSP00000263341	ENSP00000258743	ENSP00000322788
1705	6	ENSP00000264498	ENSP00000361099	ENSP00000221930	ENSP00000263341	ENSP00000263025	ENSP00000323534
1706	6	ENSP00000264498	ENSP00000306245	ENSP00000258743	ENSP00000221930	ENSP00000263341	ENSP00000322788
1707	6	ENSP00000332973	ENSP00000341551	ENSP00000262160	ENSP00000367207	ENSP00000329357	ENSP00000215832
1708	6	ENSP00000332973	ENSP00000341551	ENSP00000262160	ENSP00000367207	ENSP00000329357	ENSP00000263253
1709	6	ENSP00000332973	ENSP00000341551	ENSP00000262160	ENSP00000367207	ENSP00000329357	ENSP00000362649
1710	6	ENSP00000332973	ENSP00000341551	ENSP00000262160	ENSP00000367207	ENSP00000221930	ENSP00000363291
1711	6	ENSP00000332973	ENSP00000341551	ENSP00000262160	ENSP00000367207	ENSP00000362768	ENSP00000263253
1712	6	ENSP00000332973	ENSP00000341551	ENSP00000262160	ENSP00000367207	ENSP00000362768	ENSP00000362649
1713	6	ENSP00000332973	ENSP00000341551	ENSP00000262160	ENSP00000367207	ENSP00000371502	ENSP00000263253
1714	6	ENSP00000332973	ENSP00000341551	ENSP00000262160	ENSP00000367207	ENSP00000371502	ENSP00000362649
1715	6	ENSP00000332973	ENSP00000341551	ENSP00000262160	ENSP00000367207	ENSP00000363291	ENSP00000215832
1716	6	ENSP00000332973	ENSP00000341551	ENSP00000262160	ENSP00000314522	ENSP00000215832	ENSP00000329357
1717	6	ENSP00000332973	ENSP00000341551	ENSP00000262160	ENSP00000314522	ENSP00000215832	ENSP00000363291
1718	6	ENSP00000332973	ENSP00000341551	ENSP00000262160	ENSP00000314522	ENSP00000221930	ENSP00000363291
1719	6	ENSP00000332973	ENSP00000341551	ENSP00000262160	ENSP00000314522	ENSP00000371502	ENSP00000263253
1720	6	ENSP00000332973	ENSP00000341551	ENSP00000262160	ENSP00000314522	ENSP00000263253	ENSP00000329357
1721	6	ENSP00000332973	ENSP00000341551	ENSP00000262160	ENSP00000358305	ENSP00000371502	ENSP00000263253
1722	6	ENSP00000332973	ENSP00000341551	ENSP00000257904	ENSP00000367207	ENSP00000362768	ENSP00000362649
1723	6	ENSP00000332973	ENSP00000341551	ENSP00000257904	ENSP00000367207	ENSP00000355153	ENSP00000276925
1724	6	ENSP00000332973	ENSP00000341551	ENSP00000368880	ENSP00000371502	ENSP00000263253	ENSP00000250003
1725	6	ENSP00000332973	ENSP00000341551	ENSP00000368880	ENSP00000371502	ENSP00000263253	ENSP00000360707
1726	6	ENSP00000332973	ENSP00000341551	ENSP00000368880	ENSP00000371502	ENSP00000263253	ENSP00000363822
1727	6	ENSP00000332973	ENSP00000341551	ENSP00000206249	ENSP00000314522	ENSP00000360707	ENSP00000215832
1728	6	ENSP00000332973	ENSP00000341551	ENSP00000250003	ENSP00000314522	ENSP00000371502	ENSP00000263253
1729	6	ENSP00000332973	ENSP00000341551	ENSP00000360707	ENSP00000367207	ENSP00000371502	ENSP00000263253
1730	6	ENSP00000332973	ENSP00000341551	ENSP00000266970	ENSP00000362768	ENSP00000367207	ENSP00000362649
1731	6	ENSP00000332973	ENSP00000341551	ENSP00000363822	ENSP00000314522	ENSP00000329357	ENSP00000215832
1732	6	ENSP00000332973	ENSP00000341551	ENSP00000363822	ENSP00000314522	ENSP00000329357	ENSP00000263253
1733	6	ENSP00000332973	ENSP00000341551	ENSP00000363822	ENSP00000314522	ENSP00000371502	ENSP00000263253
1734	6	ENSP00000332973	ENSP00000341551	ENSP00000363822	ENSP00000358305	ENSP00000371502	ENSP00000263253
1735	6	ENSP00000332973	ENSP00000229794	ENSP00000314522	ENSP00000215832	ENSP00000360707	ENSP00000206249
1736	6	ENSP00000332973	ENSP00000229794	ENSP00000314522	ENSP00000215832	ENSP00000360707	ENSP00000306245
1737	6	ENSP00000332973	ENSP00000306245	ENSP00000314522	ENSP00000363291	ENSP00000263025	ENSP00000221930
1738	6	ENSP00000332973	ENSP00000306245	ENSP00000314522	ENSP00000363291	ENSP00000263025	ENSP00000354222
1739	6	ENSP00000332973	ENSP00000306245	ENSP00000314522	ENSP00000363291	ENSP00000215832	ENSP00000354222
1740	6	ENSP00000332973	ENSP00000306245	ENSP00000367207	ENSP00000363291	ENSP00000221930	ENSP00000263025
1741	6	ENSP00000332973	ENSP00000263025	ENSP00000314522	ENSP00000262160	ENSP00000363291	ENSP00000221930
1742	6	ENSP00000332973	ENSP00000263025	ENSP00000314522	ENSP00000262160	ENSP00000363291	ENSP00000354222
1743	6	ENSP00000332973	ENSP00000263025	ENSP00000367207	ENSP00000262160	ENSP00000221930	ENSP00000363291
1744	6	ENSP00000332973	ENSP00000354222	ENSP00000314522	ENSP00000363291	ENSP00000215832	ENSP00000262160
1745	6	ENSP00000360798	ENSP00000275493	ENSP00000344818	ENSP00000331201	ENSP00000263904	ENSP00000366746
1746	6	ENSP00000341551	ENSP00000262160	ENSP00000314522	ENSP00000363291	ENSP00000221930	ENSP00000219070
1747	6	ENSP00000341551	ENSP00000257904	ENSP00000227507	ENSP00000367207	ENSP00000362768	ENSP00000362649
1748	6	ENSP00000341551	ENSP00000257904	ENSP00000227507	ENSP00000367207	ENSP00000355153	ENSP00000276925
1749	6	ENSP00000341551	ENSP00000368880	ENSP00000371502	ENSP00000263253	ENSP00000344456	ENSP00000250003
1750	6	ENSP00000341551	ENSP00000368880	ENSP00000371502	ENSP00000263253	ENSP00000344456	ENSP00000363822
1751	6	ENSP00000341551	ENSP00000227507	ENSP00000367207	ENSP00000344456	ENSP00000343807	ENSP00000268794
1752	6	ENSP00000341551	ENSP00000227507	ENSP00000367207	ENSP00000344456	ENSP00000343807	ENSP00000263253
1753	6	ENSP00000341551	ENSP00000227507	ENSP00000367207	ENSP00000344456	ENSP00000343807	ENSP00000363291
1754	6	ENSP00000341551	ENSP00000227507	ENSP00000367207	ENSP00000344456	ENSP00000362649	ENSP00000265165
1755	6	ENSP00000341551	ENSP00000227507	ENSP00000367207	ENSP00000344456	ENSP00000265165	ENSP00000268794
1756	6	ENSP00000341551	ENSP00000227507	ENSP00000367207	ENSP00000344456	ENSP00000265165	ENSP00000263253
1757	6	ENSP00000341551	ENSP00000227507	ENSP00000367207	ENSP00000362768	ENSP00000362649	ENSP00000266970
1758	6	ENSP00000341551	ENSP00000227507	ENSP00000314522	ENSP00000215832	ENSP00000206249	ENSP00000360707
1759	6	ENSP00000341551	ENSP00000227507	ENSP00000314522	ENSP00000263253	ENSP00000206249	ENSP00000360707
1760	6	ENSP00000339191	ENSP00000270202	ENSP00000275493	ENSP00000362659	ENSP00000357432	ENSP00000265171
1761	6	ENSP00000339191	ENSP00000341189	ENSP00000275493	ENSP00000357432	ENSP00000304895	ENSP00000362659
1762	6	ENSP00000324124	ENSP00000370625	ENSP00000300651	ENSP00000365275	ENSP00000230354	ENSP00000314949
1763	6	ENSP00000258743	ENSP00000263341	ENSP00000361099	ENSP00000314522	ENSP00000221930	ENSP00000322788
1764	6	ENSP00000258743	ENSP00000263341	ENSP00000322788	ENSP00000314522	ENSP00000221930	ENSP00000306245
1765	6	ENSP00000258743	ENSP00000263341	ENSP00000363291	ENSP00000314522	ENSP00000279061	ENSP00000264832
1766	6	ENSP00000258743	ENSP00000270202	ENSP00000264657	ENSP00000361099	ENSP00000314522	ENSP00000356438
1767	6	ENSP00000258743	ENSP00000270202	ENSP00000219070	ENSP00000361099	ENSP00000314522	ENSP00000356438
1768	6	ENSP00000258743	ENSP00000264657	ENSP00000354394	ENSP00000226730	ENSP00000365369	ENSP00000369293
1769	6	ENSP00000258743	ENSP00000264657	ENSP00000354394	ENSP00000358305	ENSP00000338799	ENSP00000294423
1770	6	ENSP00000258743	ENSP00000264657	ENSP00000314522	ENSP00000264832	ENSP00000226730	ENSP00000363291
1771	6	ENSP00000258743	ENSP00000264657	ENSP00000314522	ENSP00000306245	ENSP00000226730	ENSP00000363291
1772	6	ENSP00000258743	ENSP00000264657	ENSP00000314522	ENSP00000306245	ENSP00000356438	ENSP00000363291
1773	6	ENSP00000258743	ENSP00000264657	ENSP00000363291	ENSP00000226730	ENSP00000306245	ENSP00000294423
1774	6	ENSP00000364094	ENSP00000323534	ENSP00000316029	ENSP00000341189	ENSP00000228307	ENSP00000293379
1775	6	ENSP00000364094	ENSP00000323534	ENSP00000316029	ENSP00000341189	ENSP00000228307	ENSP00000354222
1776	6	ENSP00000364094	ENSP00000323534	ENSP00000316029	ENSP00000341189	ENSP00000373728	ENSP00000362659
1777	6	ENSP00000364094	ENSP00000323534	ENSP00000316029	ENSP00000341189	ENSP00000364042	ENSP00000354222
1778	6	ENSP00000364094	ENSP00000323534	ENSP00000237623	ENSP00000226218	ENSP00000293379	ENSP00000225964
1779	6	ENSP00000364094	ENSP00000323534	ENSP00000007722	ENSP00000228307	ENSP00000162330	ENSP00000341189
1780	6	ENSP00000346300	ENSP00000339007	ENSP00000300574	ENSP00000162330	ENSP00000361423	ENSP00000264033
1781	6	ENSP00000346300	ENSP00000339007	ENSP00000300574	ENSP00000162330	ENSP00000228307	ENSP00000341189
1782	6	ENSP00000361848	ENSP00000314522	ENSP00000221930	ENSP00000263341	ENSP00000306245	ENSP00000263025
1783	6	ENSP00000307272	ENSP00000354587	ENSP00000270202	ENSP00000301724	ENSP00000225577	ENSP00000349959
1784	6	ENSP00000233242	ENSP00000309757	ENSP00000252489	ENSP00000356969	ENSP00000364494	ENSP00000364469
1785	6	ENSP00000233242	ENSP00000309757	ENSP00000252489	ENSP00000356969	ENSP00000364494	ENSP00000252486
1786	6	ENSP00000233242	ENSP00000309757	ENSP00000252489	ENSP00000356969	ENSP00000364494	ENSP00000227666
1787	6	ENSP00000222139	ENSP00000294423	ENSP00000326010	ENSP00000264818	ENSP00000341208	ENSP00000293328
1788	6	ENSP00000264818	ENSP00000294423	ENSP00000330341	ENSP00000230882	ENSP00000341208	ENSP00000293328
1789	6	ENSP00000264818	ENSP00000294423	ENSP00000170630	ENSP00000231449	ENSP00000300134	ENSP00000243213
1790	6	ENSP00000264818	ENSP00000294423	ENSP00000170630	ENSP00000231449	ENSP00000300134	ENSP00000326010
1791	6	ENSP00000264818	ENSP00000294423	ENSP00000329418	ENSP00000230882	ENSP00000341208	ENSP00000293328
1792	6	ENSP00000359424	ENSP00000339151	ENSP00000358622	ENSP00000372198	ENSP00000301838	ENSP00000341268
1793	6	ENSP00000283635	ENSP00000011653	ENSP00000226730	ENSP00000324890	ENSP00000365369	ENSP00000369293
1794	6	ENSP00000337853	ENSP00000358997	ENSP00000339151	ENSP00000216797	ENSP00000311508	ENSP00000367830
1795	6	ENSP00000337853	ENSP00000358997	ENSP00000233946	ENSP00000263341	ENSP00000311508	ENSP00000226574
1796	6	ENSP00000338548	ENSP00000339007	ENSP00000275493	ENSP00000340944	ENSP00000270202	ENSP00000225688
1797	6	ENSP00000350311	ENSP00000270202	ENSP00000309103	ENSP00000329623	ENSP00000311032	ENSP00000365230
1798	6	ENSP00000350311	ENSP00000307786	ENSP00000365230	ENSP00000329623	ENSP00000293288	ENSP00000352999
1799	6	ENSP00000350311	ENSP00000307786	ENSP00000365230	ENSP00000329623	ENSP00000293288	ENSP00000311032
1800	6	ENSP00000350311	ENSP00000307786	ENSP00000365230	ENSP00000329623	ENSP00000353878	ENSP00000352999
1801	6	ENSP00000350311	ENSP00000307786	ENSP00000365230	ENSP00000329623	ENSP00000309103	ENSP00000311032
1802	6	ENSP00000350311	ENSP00000307786	ENSP00000365230	ENSP00000330237	ENSP00000293288	ENSP00000311032
1803	6	ENSP00000358305	ENSP00000264657	ENSP00000354394	ENSP00000341208	ENSP00000338799	ENSP00000294423
1804	6	ENSP00000358305	ENSP00000264657	ENSP00000354394	ENSP00000341208	ENSP00000371502	ENSP00000263253
1805	6	ENSP00000368083	ENSP00000231449	ENSP00000300134	ENSP00000243213	ENSP00000170630	ENSP00000294423
1806	6	ENSP00000368083	ENSP00000231449	ENSP00000300134	ENSP00000360730	ENSP00000170630	ENSP00000294423
1807	6	ENSP00000368083	ENSP00000231449	ENSP00000327850	ENSP00000231454	ENSP00000226730	ENSP00000296871
1808	6	ENSP00000237623	ENSP00000323534	ENSP00000265131	ENSP00000226218	ENSP00000293379	ENSP00000225964
1809	6	ENSP00000264033	ENSP00000339007	ENSP00000362659	ENSP00000275493	ENSP00000300574	ENSP00000332816
1810	6	ENSP00000264033	ENSP00000339007	ENSP00000362659	ENSP00000275493	ENSP00000326010	ENSP00000332816
1811	6	ENSP00000264033	ENSP00000339007	ENSP00000362659	ENSP00000361423	ENSP00000162330	ENSP00000300574
1812	6	ENSP00000264033	ENSP00000339007	ENSP00000362659	ENSP00000162330	ENSP00000300574	ENSP00000332816
1813	6	ENSP00000264033	ENSP00000339007	ENSP00000362659	ENSP00000299293	ENSP00000263879	ENSP00000362369
1814	6	ENSP00000264033	ENSP00000339007	ENSP00000362659	ENSP00000299293	ENSP00000263879	ENSP00000300574
1815	6	ENSP00000264033	ENSP00000354566	ENSP00000328213	ENSP00000264972	ENSP00000356834	ENSP00000357432
1816	6	ENSP00000264033	ENSP00000352637	ENSP00000362659	ENSP00000275493	ENSP00000357432	ENSP00000265171
1817	6	ENSP00000264033	ENSP00000352637	ENSP00000362659	ENSP00000275493	ENSP00000357432	ENSP00000332816
1818	6	ENSP00000264033	ENSP00000352637	ENSP00000362659	ENSP00000275493	ENSP00000362369	ENSP00000265171
1819	6	ENSP00000264033	ENSP00000352637	ENSP00000362659	ENSP00000275493	ENSP00000326010	ENSP00000332816
1820	6	ENSP00000327850	ENSP00000314522	ENSP00000306245	ENSP00000226730	ENSP00000231449	ENSP00000229794
1821	6	ENSP00000327850	ENSP00000314522	ENSP00000306245	ENSP00000226730	ENSP00000263025	ENSP00000296871
[truncated: 8,288 more rows]

## Sheet: T2D-CondensedNetwork-Interactio
Complex Disease Interventions from a Network Model for Type 2 Diabetes
[truncated: 1,120 more rows]

[truncated: 1 more sheets: T2D-CondensedNetwork-Nodes]
