# Supplementary material for: Complex Disease Interventions from a Network Model for Type 2 Diabetes
Source: PLoS One. 2013 Jun 11;8(6):e65854. doi: 10.1371/journal.pone.0065854 (PMC3679160; doi:10.1371/journal.pone.0065854)
Supplement: Table S6 — Pairwise disease associations. (XLSX) [file pone.0065854.s009.xlsx]

## Sheet: Table_S6
Complex Disease Interventions from a Network Model for Type 2 Diabetes
Table S6. Pairwise disease associations
	DiseaseID1	DiseaseID2	DiseaseName1	DiseaseClass1	DiseaseName2	DiseaseClass2	Intersection	Total	DOS	p-value	FDR	1	2	3	4	5	6	7	8	9	10	11	12
1	d2960	d262	Rheumatoid.Arthritis	Musculoskeletal.Diseases	Arthritis	Musculoskeletal.Diseases	12	27	0.8	0	0	STAT6	IL2RB	STAT1	BMP2	SOCS3	IL2RG	F8	IL12A	IL6ST	IL6	IFNG	PTGES
2	d1711	d2364	Insulin.Resistance	Nutritional.and.Metabolic.Diseases	Obesity	Nutritional.and.Metabolic.Diseases	9	23	0.642857	0	0	TGFB1	CNTF	IRS1	PPARGC1A	IRS2	INS	INSR	FOXA2	PTPN1
3	d2209	d1008	Myelitis	Virus.Diseases	Encephalomyelitis	Nervous.System.Diseases	6	13	0.857143	0	0	TGFB1	IL23A	IFNG	IL12B	IL12A	IL2
4	d2212	d63	Myeloid.Leukemia	Neoplasms	Acute.Myeloid.Leukemia	Neoplasms	5	12	0.714286	0	0	RARA	PER1	ORC5L	MCM2	CREBBP
5	d3261	d1081	Systemic.Lupus.Erythematosus	Skin.and.Connective.Tissue.Diseases	Erythema	Skin.and.Connective.Tissue.Diseases	5	11	0.833333	0	0	IL6	PSEN2	PSEN1	TYK2	IFNA1
6	d3313	d3311	Thrombosis	Cardiovascular.Diseases	Thrombophilia	Hemic.and.Lymphatic.Diseases	5	10	1	0	0	F2	TFPI	PROC	THBD	F5
7	d509	d897	Cardiomyopathy	Cardiovascular.Diseases	Dilated.Cardiomyopathy	Cardiovascular.Diseases	5	10	1	0	0	CYP1A1	PSEN1	IL6ST	CDK9	PSEN2
8	d2209	d299	Myelitis	Virus.Diseases	Autoimmune.Encephalomyelitis	Nervous.System.Diseases	4	11	0.571429	0	0	TGFB1	IL2	IL12B	IL12A
9	d1008	d299	Encephalomyelitis	Nervous.System.Diseases	Autoimmune.Encephalomyelitis	Nervous.System.Diseases	4	10	0.666667	0	0	TGFB1	IL2	IL12B	IL12A
10	d1971	d3278	Lymphoma	Neoplasms	T-Cell.Lymphoma	Neoplasms	3	11	0.375	0	0	IL6	TYK2	IL2
11	d2041	d340	Medulloblastoma	Neoplasms	Basal.Cell.Carcinoma	Neoplasms	3	9	0.5	0	0	SMO	SHH	PTCH1
12	d3437	d683	Ulcerative.Colitis	Digestive.System.Diseases	Colitis	Digestive.System.Diseases	3	9	0.5	0	0	SMAD4	IL12B	IL23R
13	d779	d683	Crohn.Disease	Digestive.System.Diseases	Colitis	Digestive.System.Diseases	3	9	0.5	0	0	IL6	IL23R	IL12B
14	d2041	d2334	Medulloblastoma	Neoplasms	Nevus	Neoplasms	3	8	0.6	0	0	SMO	SHH	PTCH1
15	d342	d2041	Basal.Cell.Nevus.Syndrome	Neoplasms	Medulloblastoma	Neoplasms	3	8	0.6	0	0	SMO	SHH	PTCH1
16	d748	d2218	Coronary.Artery.Disease	Cardiovascular.Diseases	Myocardial.Infarction	Cardiovascular.Diseases	3	8	0.6	0	0	APOB	APOA1	F7
17	d1525	d340	Holoprosencephaly	Nervous.System.Diseases	Basal.Cell.Carcinoma	Neoplasms	3	7	0.75	0	0	GLI2	SHH	PTCH1
18	d3147	d2195	Spinal.Muscular.Atrophy	Nervous.System.Diseases	Muscular.Atrophy	Nervous.System.Diseases	3	7	0.75	0	0	TGFB1	CTF1	CNTF
19	d2334	d340	Nevus	Neoplasms	Basal.Cell.Carcinoma	Neoplasms	3	7	0.75	0	0	SMO	SHH	PTCH1
20	d281	d560	Ataxia	Nervous.System.Diseases	Cerebellar.Ataxia	Nervous.System.Diseases	3	7	0.75	0	0	TBP	APOB	PSMC1
21	d342	d340	Basal.Cell.Nevus.Syndrome	Neoplasms	Basal.Cell.Carcinoma	Neoplasms	3	7	0.75	0	0	SMO	SHH	PTCH1
22	d1966	d2061	Lymphocytic.Choriomeningitis	Virus.Diseases	Meningitis	Nervous.System.Diseases	3	6	1	0	0	IFNG	TYK2	PSMB10
23	d342	d2334	Basal.Cell.Nevus.Syndrome	Neoplasms	Nevus	Neoplasms	3	6	1	0	0	SMO	SHH	PTCH1
24	d3542	d3198	Vesicular.Stomatitis	Stomatognathic.Diseases	Stomatitis	Stomatognathic.Diseases	3	6	1	0	0	STAT1	IL12B	IL12A
25	d1600	d13	Hypertriglyceridemia	Nutritional.and.Metabolic.Diseases	Acanthosis.Nigricans	Skin.and.Connective.Tissue.Diseases	2	7	0.4	0	0	INSR	IRS1
26	d1858	d1534	Left.Ventricular.Hypertrophy	Cardiovascular.Diseases	Huntington.Disease	Nervous.System.Diseases	2	7	0.4	0	0	CNTF	AKT1
27	d1534	d2194	Huntington.Disease	Nervous.System.Diseases	Muscle.Weakness	Musculoskeletal.Diseases	2	7	0.4	0	0	TBP	CNTF
28	d1618	d2689	Hypoglycemia	Nutritional.and.Metabolic.Diseases	Polycystic.Ovary.Syndrome	Neoplasms	2	7	0.4	0	0	INSR	INS
29	d2234	d2041	Myosarcoma	Neoplasms	Medulloblastoma	Neoplasms	2	7	0.4	0	0	SMO	PTCH1
30	d2931	d1618	Retinal.Neovascularization	Eye.Diseases	Hypoglycemia	Nutritional.and.Metabolic.Diseases	2	7	0.4	0	0	INSR	IGF1R
31	d1326	d897	Glomerulonephritis	Urogenital.Diseases	Dilated.Cardiomyopathy	Cardiovascular.Diseases	2	7	0.4	0	0	PSEN2	PSEN1
32	d2815	d2814	Psoriatic.Arthritis	Musculoskeletal.Diseases	Psoriasis	Skin.and.Connective.Tissue.Diseases	2	7	0.4	0	0	IL23R	IL12B
33	d1561	d897	Hypergammaglobulinemia	Immune.System.Diseases	Dilated.Cardiomyopathy	Cardiovascular.Diseases	2	7	0.4	0	0	PSEN2	PSEN1
34	d897	d1787	Dilated.Cardiomyopathy	Cardiovascular.Diseases	Keratitis	Eye.Diseases	2	7	0.4	0	0	PSEN2	PSEN1
35	d3525	d3313	Venous.Thrombosis	Cardiovascular.Diseases	Thrombosis	Cardiovascular.Diseases	2	7	0.4	0	0	F2	THBD
36	d897	d3037	Dilated.Cardiomyopathy	Cardiovascular.Diseases	Seborrheic.Keratosis	Skin.and.Connective.Tissue.Diseases	2	7	0.4	0	0	PSEN2	PSEN1
37	d509	d3516	Cardiomyopathy	Cardiovascular.Diseases	Vasculitis	Cardiovascular.Diseases	2	7	0.4	0	0	PSEN2	PSEN1
38	d833	d3261	Dementia	Nervous.System.Diseases	Systemic.Lupus.Erythematosus	Skin.and.Connective.Tissue.Diseases	2	7	0.4	0	0	IL6	PSEN1
39	d3516	d897	Vasculitis	Cardiovascular.Diseases	Dilated.Cardiomyopathy	Cardiovascular.Diseases	2	7	0.4	0	0	PSEN2	PSEN1
40	d2181	d1279	Multiple.Sclerosis	Nervous.System.Diseases	Gastritis	Digestive.System.Diseases	2	6	0.5	0	0	IL12B	IL12A
41	d2195	d164	Muscular.Atrophy	Nervous.System.Diseases	Amyotrophic.Lateral.Sclerosis	Nervous.System.Diseases	2	6	0.5	0	0	CNTF	CTF1
42	d1525	d2334	Holoprosencephaly	Nervous.System.Diseases	Nevus	Neoplasms	2	6	0.5	0	0	SHH	PTCH1
43	d1786	d2195	Keloid	Skin.and.Connective.Tissue.Diseases	Muscular.Atrophy	Nervous.System.Diseases	2	6	0.5	0	0	TGFB1	CREBBP
44	d299	d1279	Autoimmune.Encephalomyelitis	Nervous.System.Diseases	Gastritis	Digestive.System.Diseases	2	6	0.5	0	0	IL12B	IL12A
45	d2181	d2222	Multiple.Sclerosis	Nervous.System.Diseases	Myocarditis	Cardiovascular.Diseases	2	6	0.5	0	0	IL12B	IL12A
46	d3497	d1464	Vaccinia	Virus.Diseases	Hepatitis.C	Virus.Diseases	2	6	0.5	0	0	IFNG	GRB2
47	d3297	d1706	Thalassemia	Hemic.and.Lymphatic.Diseases	Infertility	Urogenital.Diseases	2	6	0.5	0	0	ERCC2	APOB
48	d299	d2222	Autoimmune.Encephalomyelitis	Nervous.System.Diseases	Myocarditis	Cardiovascular.Diseases	2	6	0.5	0	0	IL12B	IL12A
49	d1326	d861	Glomerulonephritis	Urogenital.Diseases	Dermatitis	Skin.and.Connective.Tissue.Diseases	2	6	0.5	0	0	PSEN2	PSEN1
50	d3229	d2181	Sunburn	Skin.and.Connective.Tissue.Diseases	Multiple.Sclerosis	Nervous.System.Diseases	2	6	0.5	0	0	IL12B	IL12A
51	d3497	d1966	Vaccinia	Virus.Diseases	Lymphocytic.Choriomeningitis	Virus.Diseases	2	6	0.5	0	0	IFNG	TYK2
52	d3497	d2061	Vaccinia	Virus.Diseases	Meningitis	Nervous.System.Diseases	2	6	0.5	0	0	IFNG	TYK2
53	d1561	d861	Hypergammaglobulinemia	Immune.System.Diseases	Dermatitis	Skin.and.Connective.Tissue.Diseases	2	6	0.5	0	0	PSEN2	PSEN1
54	d2046	d3606	Melanoma	Neoplasms	Wilms.Tumor	Neoplasms	2	6	0.5	0	0	IGF1R	PPP2R1B
55	d2510	d3147	Paralysis	Nervous.System.Diseases	Spinal.Muscular.Atrophy	Nervous.System.Diseases	2	6	0.5	0	0	CNTF	CTF1
56	d2234	d340	Myosarcoma	Neoplasms	Basal.Cell.Carcinoma	Neoplasms	2	6	0.5	0	0	SMO	PTCH1
57	d861	d1787	Dermatitis	Skin.and.Connective.Tissue.Diseases	Keratitis	Eye.Diseases	2	6	0.5	0	0	PSEN2	PSEN1
58	d3297	d281	Thalassemia	Hemic.and.Lymphatic.Diseases	Ataxia	Nervous.System.Diseases	2	6	0.5	0	0	ERCC2	APOB
59	d3045	d3047	Sepsis	Bacterial.Infections.and.Mycoses	Septic.Shock	Bacterial.Infections.and.Mycoses	2	6	0.5	0	0	IL6	PROC
60	d3229	d299	Sunburn	Skin.and.Connective.Tissue.Diseases	Autoimmune.Encephalomyelitis	Nervous.System.Diseases	2	6	0.5	0	0	IL12B	IL12A
61	d2954	d340	Rhabdomyosarcoma	Neoplasms	Basal.Cell.Carcinoma	Neoplasms	2	6	0.5	0	0	SMO	PTCH1
62	d2181	d931	Multiple.Sclerosis	Nervous.System.Diseases	Duodenal.Disease	Digestive.System.Diseases	2	6	0.5	0	0	IL12B	IL12A
63	d2277	d861	Nephritis	Urogenital.Diseases	Dermatitis	Skin.and.Connective.Tissue.Diseases	2	6	0.5	0	0	PSEN2	PSEN1
64	d3251	d340	Syndactyly	Musculoskeletal.Diseases	Basal.Cell.Carcinoma	Neoplasms	2	6	0.5	0	0	SHH	PTCH1
65	d285	d861	Atopic.Dermatitis	Skin.and.Connective.Tissue.Diseases	Dermatitis	Skin.and.Connective.Tissue.Diseases	2	6	0.5	0	0	IL12RB1	SOCS3
66	d3037	d861	Seborrheic.Keratosis	Skin.and.Connective.Tissue.Diseases	Dermatitis	Skin.and.Connective.Tissue.Diseases	2	6	0.5	0	0	PSEN2	PSEN1
67	d299	d931	Autoimmune.Encephalomyelitis	Nervous.System.Diseases	Duodenal.Disease	Digestive.System.Diseases	2	6	0.5	0	0	IL12B	IL12A
68	d748	d3204	Coronary.Artery.Disease	Cardiovascular.Diseases	Stroke	Cardiovascular.Diseases	2	6	0.5	0	0	APOB	APOA1
69	d3437	d779	Ulcerative.Colitis	Digestive.System.Diseases	Crohn.Disease	Digestive.System.Diseases	2	6	0.5	0	0	IL23R	IL12B
70	d681	d3616	Cockayne.Syndrome	Nervous.System.Diseases	Xeroderma.Pigmentosum	Skin.and.Connective.Tissue.Diseases	2	6	0.5	0	0	ERCC2	ERCC3
71	d3516	d861	Vasculitis	Cardiovascular.Diseases	Dermatitis	Skin.and.Connective.Tissue.Diseases	2	6	0.5	0	0	PSEN2	PSEN1
72	d1792	d1326	Keratosis	Skin.and.Connective.Tissue.Diseases	Glomerulonephritis	Urogenital.Diseases	2	5	0.666667	0	0	PSEN2	PSEN1
73	d1205	d1970	Fibrosarcoma	Neoplasms	Lymphoid.Leukemia	Neoplasms	2	5	0.666667	0	0	PER1	TYK2
74	d1792	d1561	Keratosis	Skin.and.Connective.Tissue.Diseases	Hypergammaglobulinemia	Immune.System.Diseases	2	5	0.666667	0	0	PSEN2	PSEN1
75	d1792	d1787	Keratosis	Skin.and.Connective.Tissue.Diseases	Keratitis	Eye.Diseases	2	5	0.666667	0	0	PSEN2	PSEN1
76	d1914	d1786	Lipodystrophy	Skin.and.Connective.Tissue.Diseases	Keloid	Skin.and.Connective.Tissue.Diseases	2	5	0.666667	0	0	TGFB1	CREBBP
77	d2510	d164	Paralysis	Nervous.System.Diseases	Amyotrophic.Lateral.Sclerosis	Nervous.System.Diseases	2	5	0.666667	0	0	CNTF	CTF1
78	d1792	d2277	Keratosis	Skin.and.Connective.Tissue.Diseases	Nephritis	Urogenital.Diseases	2	5	0.666667	0	0	PSEN2	PSEN1
79	d3198	d1279	Stomatitis	Stomatognathic.Diseases	Gastritis	Digestive.System.Diseases	2	5	0.666667	0	0	IL12B	IL12A
80	d1525	d3251	Holoprosencephaly	Nervous.System.Diseases	Syndactyly	Musculoskeletal.Diseases	2	5	0.666667	0	0	SHH	PTCH1
81	d2234	d2334	Myosarcoma	Neoplasms	Nevus	Neoplasms	2	5	0.666667	0	0	SMO	PTCH1
82	d3542	d1279	Vesicular.Stomatitis	Stomatognathic.Diseases	Gastritis	Digestive.System.Diseases	2	5	0.666667	0	0	IL12B	IL12A
83	d3147	d164	Spinal.Muscular.Atrophy	Nervous.System.Diseases	Amyotrophic.Lateral.Sclerosis	Nervous.System.Diseases	2	5	0.666667	0	0	CNTF	CTF1
84	d1792	d3037	Keratosis	Skin.and.Connective.Tissue.Diseases	Seborrheic.Keratosis	Skin.and.Connective.Tissue.Diseases	2	5	0.666667	0	0	PSEN2	PSEN1
85	d2334	d2954	Nevus	Neoplasms	Rhabdomyosarcoma	Neoplasms	2	5	0.666667	0	0	SMO	PTCH1
86	d1792	d3516	Keratosis	Skin.and.Connective.Tissue.Diseases	Vasculitis	Cardiovascular.Diseases	2	5	0.666667	0	0	PSEN2	PSEN1
87	d3198	d2222	Stomatitis	Stomatognathic.Diseases	Myocarditis	Cardiovascular.Diseases	2	5	0.666667	0	0	IL12B	IL12A
88	d3251	d2334	Syndactyly	Musculoskeletal.Diseases	Nevus	Neoplasms	2	5	0.666667	0	0	SHH	PTCH1
89	d342	d2234	Basal.Cell.Nevus.Syndrome	Neoplasms	Myosarcoma	Neoplasms	2	5	0.666667	0	0	SMO	PTCH1
90	d3542	d2222	Vesicular.Stomatitis	Stomatognathic.Diseases	Myocarditis	Cardiovascular.Diseases	2	5	0.666667	0	0	IL12B	IL12A
91	d2014	d669	Marfan.Syndrome	Congenital.Diseases	Cleft.Palate	Musculoskeletal.Diseases	2	5	0.666667	0	0	TGFB1	TGFBR1
92	d3437	d2815	Ulcerative.Colitis	Digestive.System.Diseases	Psoriatic.Arthritis	Musculoskeletal.Diseases	2	5	0.666667	0	0	IL23R	IL12B
93	d342	d2954	Basal.Cell.Nevus.Syndrome	Neoplasms	Rhabdomyosarcoma	Neoplasms	2	5	0.666667	0	0	SMO	PTCH1
94	d3229	d3198	Sunburn	Skin.and.Connective.Tissue.Diseases	Stomatitis	Stomatognathic.Diseases	2	5	0.666667	0	0	IL12B	IL12A
95	d3307	d3204	Thrombocytopenia	Hemic.and.Lymphatic.Diseases	Stroke	Cardiovascular.Diseases	2	5	0.666667	0	0	PTGS1	APOB
96	d342	d3251	Basal.Cell.Nevus.Syndrome	Neoplasms	Syndactyly	Musculoskeletal.Diseases	2	5	0.666667	0	0	SHH	PTCH1
97	d3229	d3542	Sunburn	Skin.and.Connective.Tissue.Diseases	Vesicular.Stomatitis	Stomatognathic.Diseases	2	5	0.666667	0	0	IL12B	IL12A
98	d779	d2815	Crohn.Disease	Digestive.System.Diseases	Psoriatic.Arthritis	Musculoskeletal.Diseases	2	5	0.666667	0	0	IL23R	IL12B
99	d3198	d931	Stomatitis	Stomatognathic.Diseases	Duodenal.Disease	Digestive.System.Diseases	2	5	0.666667	0	0	IL12B	IL12A
100	d3542	d931	Vesicular.Stomatitis	Stomatognathic.Diseases	Duodenal.Disease	Digestive.System.Diseases	2	5	0.666667	0	0	IL12B	IL12A
101	d1561	d1326	Hypergammaglobulinemia	Immune.System.Diseases	Glomerulonephritis	Urogenital.Diseases	2	4	1	0	0	PSEN2	PSEN1
102	d1326	d1787	Glomerulonephritis	Urogenital.Diseases	Keratitis	Eye.Diseases	2	4	1	0	0	PSEN2	PSEN1
103	d1561	d1787	Hypergammaglobulinemia	Immune.System.Diseases	Keratitis	Eye.Diseases	2	4	1	0	0	PSEN2	PSEN1
104	d1279	d2222	Gastritis	Digestive.System.Diseases	Myocarditis	Cardiovascular.Diseases	2	4	1	0	0	IL12B	IL12A
105	d2277	d1326	Nephritis	Urogenital.Diseases	Glomerulonephritis	Urogenital.Diseases	2	4	1	0	0	PSEN2	PSEN1
106	d2282	d1543	Nephrosis	Urogenital.Diseases	Hydronephrosis	Urogenital.Diseases	2	4	1	0	0	TGFB1	CDC5L
107	d1561	d2277	Hypergammaglobulinemia	Immune.System.Diseases	Nephritis	Urogenital.Diseases	2	4	1	0	0	PSEN2	PSEN1
108	d1327	d2926	Glomerulosclerosis	Urogenital.Diseases	Retinal.Detachment	Eye.Diseases	2	4	1	0	0	TGFB1	SMAD7
109	d2277	d1787	Nephritis	Urogenital.Diseases	Keratitis	Eye.Diseases	2	4	1	0	0	PSEN2	PSEN1
110	d1326	d3037	Glomerulonephritis	Urogenital.Diseases	Seborrheic.Keratosis	Skin.and.Connective.Tissue.Diseases	2	4	1	0	0	PSEN2	PSEN1
111	d3229	d1279	Sunburn	Skin.and.Connective.Tissue.Diseases	Gastritis	Digestive.System.Diseases	2	4	1	0	0	IL12B	IL12A
112	d1561	d3037	Hypergammaglobulinemia	Immune.System.Diseases	Seborrheic.Keratosis	Skin.and.Connective.Tissue.Diseases	2	4	1	0	0	PSEN2	PSEN1
113	d2082	d2648	Mesothelioma	Neoplasms	Placental.Insufficiency	Urogenital.Diseases	2	4	1	0	0	THBD	SOCS3
114	d3516	d1326	Vasculitis	Cardiovascular.Diseases	Glomerulonephritis	Urogenital.Diseases	2	4	1	0	0	PSEN2	PSEN1
115	d3037	d1787	Seborrheic.Keratosis	Skin.and.Connective.Tissue.Diseases	Keratitis	Eye.Diseases	2	4	1	0	0	PSEN2	PSEN1
116	d1561	d3516	Hypergammaglobulinemia	Immune.System.Diseases	Vasculitis	Cardiovascular.Diseases	2	4	1	0	0	PSEN2	PSEN1
117	d2234	d2954	Myosarcoma	Neoplasms	Rhabdomyosarcoma	Neoplasms	2	4	1	0	0	SMO	PTCH1
118	d3516	d1787	Vasculitis	Cardiovascular.Diseases	Keratitis	Eye.Diseases	2	4	1	0	0	PSEN2	PSEN1
119	d1279	d931	Gastritis	Digestive.System.Diseases	Duodenal.Disease	Digestive.System.Diseases	2	4	1	0	0	IL12B	IL12A
120	d2277	d3037	Nephritis	Urogenital.Diseases	Seborrheic.Keratosis	Skin.and.Connective.Tissue.Diseases	2	4	1	0	0	PSEN2	PSEN1
121	d3229	d2222	Sunburn	Skin.and.Connective.Tissue.Diseases	Myocarditis	Cardiovascular.Diseases	2	4	1	0	0	IL12B	IL12A
122	d2277	d3516	Nephritis	Urogenital.Diseases	Vasculitis	Cardiovascular.Diseases	2	4	1	0	0	PSEN2	PSEN1
123	d3309	d2985	Thrombocytosis	Hemic.and.Lymphatic.Diseases	Rubinstein-Taybi.Syndrome	Musculoskeletal.Diseases	2	4	1	0	0	EP300	CREBBP
124	d2222	d931	Myocarditis	Cardiovascular.Diseases	Duodenal.Disease	Digestive.System.Diseases	2	4	1	0	0	IL12B	IL12A
125	d3516	d3037	Vasculitis	Cardiovascular.Diseases	Seborrheic.Keratosis	Skin.and.Connective.Tissue.Diseases	2	4	1	0	0	PSEN2	PSEN1
126	d3229	d931	Sunburn	Skin.and.Connective.Tissue.Diseases	Duodenal.Disease	Digestive.System.Diseases	2	4	1	0	0	IL12B	IL12A
127	d342	d1525	Basal.Cell.Nevus.Syndrome	Neoplasms	Holoprosencephaly	Nervous.System.Diseases	2	6	0.5	1.9984e-15	5.3712e-16	SHH	PTCH1
128	d509	d2277	Cardiomyopathy	Cardiovascular.Diseases	Nephritis	Urogenital.Diseases	2	7	0.4	2.10942e-15	5.62513e-16	PSEN2	PSEN1
129	d3516	d3261	Vasculitis	Cardiovascular.Diseases	Systemic.Lupus.Erythematosus	Skin.and.Connective.Tissue.Diseases	2	7	0.4	2.22045e-15	5.87511e-16	PSEN2	PSEN1
130	d2688	d1797	Polycystic.Kidney.Disease	Urogenital.Diseases	Kidney.Disease	Urogenital.Diseases	2	7	0.4	2.88658e-15	7.57867e-16	STAT6	MCM3
131	d2041	d2954	Medulloblastoma	Neoplasms	Rhabdomyosarcoma	Neoplasms	2	7	0.4	5.66214e-15	1.47519e-15	SMO	PTCH1
132	d3525	d3311	Venous.Thrombosis	Cardiovascular.Diseases	Thrombophilia	Hemic.and.Lymphatic.Diseases	2	7	0.4	5.88418e-15	1.52139e-15	F2	THBD
133	d1174	d926	Fatty.Liver	Digestive.System.Diseases	Duchenne.Muscular.Dystrophy	Congenital.Diseases	2	6	0.5	5.9952e-15	1.53839e-15	TGFB1	PPARGC1A
134	d1327	d1797	Glomerulosclerosis	Urogenital.Diseases	Kidney.Disease	Urogenital.Diseases	2	7	0.4	7.21645e-15	1.8379e-15	TGFB1	SMAD7
135	d1326	d3261	Glomerulonephritis	Urogenital.Diseases	Systemic.Lupus.Erythematosus	Skin.and.Connective.Tissue.Diseases	2	7	0.4	7.88258e-15	1.99262e-15	PSEN2	PSEN1
136	d3542	d299	Vesicular.Stomatitis	Stomatognathic.Diseases	Autoimmune.Encephalomyelitis	Nervous.System.Diseases	2	7	0.4	8.54872e-15	2.14507e-15	IL12B	IL12A
137	d748	d283	Coronary.Artery.Disease	Cardiovascular.Diseases	Atherosclerosis	Cardiovascular.Diseases	3	11	0.375	1.15463e-14	2.87601e-15	APOB	APOA1	F7
138	d2181	d3198	Multiple.Sclerosis	Nervous.System.Diseases	Stomatitis	Stomatognathic.Diseases	2	7	0.4	1.32117e-14	3.26688e-15	IL12B	IL12A
139	d2277	d3261	Nephritis	Urogenital.Diseases	Systemic.Lupus.Erythematosus	Skin.and.Connective.Tissue.Diseases	2	7	0.4	1.80966e-14	4.4425e-15	PSEN2	PSEN1
140	d149	d2833	Alzheimer.Disease	Nervous.System.Diseases	Pulmonary.Fibrosis	Respiratory.Tract.Diseases	2	8	0.333333	2.03171e-14	4.95183e-15	TGFB1	PSEN2
141	d2181	d683	Multiple.Sclerosis	Nervous.System.Diseases	Colitis	Digestive.System.Diseases	3	10	0.428571	2.09832e-14	5.07779e-15	IL12A	IL12B	IL23A
142	d2277	d897	Nephritis	Urogenital.Diseases	Dilated.Cardiomyopathy	Cardiovascular.Diseases	2	7	0.4	3.13083e-14	7.52284e-15	PSEN2	PSEN1
143	d509	d1326	Cardiomyopathy	Cardiovascular.Diseases	Glomerulonephritis	Urogenital.Diseases	2	7	0.4	3.27516e-14	7.81441e-15	PSEN2	PSEN1
144	d285	d277	Atopic.Dermatitis	Skin.and.Connective.Tissue.Diseases	Asthma	Respiratory.Tract.Diseases	2	7	0.4	3.27516e-14	7.81441e-15	IL12RB1	SOCS3
145	d2091	d2046	Microcephaly	Musculoskeletal.Diseases	Melanoma	Neoplasms	2	7	0.4	3.87468e-14	9.11689e-15	SHH	IGF1R
146	d2181	d1008	Multiple.Sclerosis	Nervous.System.Diseases	Encephalomyelitis	Nervous.System.Diseases	3	10	0.428571	4.08562e-14	9.54715e-15	IL12A	IL12B	IL23A
147	d2209	d3422	Myelitis	Virus.Diseases	Tuberculosis	Bacterial.Infections.and.Mycoses	4	14	0.4	1.32894e-13	3.08422e-14	IFNG	IL12B	IL12A	IFNGR1
148	d509	d1787	Cardiomyopathy	Cardiovascular.Diseases	Keratitis	Eye.Diseases	2	7	0.4	1.44884e-13	3.3397e-14	PSEN2	PSEN1
149	d3261	d3037	Systemic.Lupus.Erythematosus	Skin.and.Connective.Tissue.Diseases	Seborrheic.Keratosis	Skin.and.Connective.Tissue.Diseases	2	7	0.4	1.58318e-13	3.62478e-14	PSEN2	PSEN1
150	d1797	d2926	Kidney.Disease	Urogenital.Diseases	Retinal.Detachment	Eye.Diseases	2	7	0.4	1.93179e-13	4.39336e-14	TGFB1	SMAD7
151	d509	d3037	Cardiomyopathy	Cardiovascular.Diseases	Seborrheic.Keratosis	Skin.and.Connective.Tissue.Diseases	2	7	0.4	3.07976e-13	6.95759e-14	PSEN2	PSEN1
152	d683	d2222	Colitis	Digestive.System.Diseases	Myocarditis	Cardiovascular.Diseases	2	8	0.333333	4.61409e-13	1.0355e-13	IL12B	IL12A
153	d683	d931	Colitis	Digestive.System.Diseases	Duodenal.Disease	Digestive.System.Diseases	2	8	0.333333	5.82645e-13	1.29901e-13	IL12B	IL12A
154	d1335	d2689	Glucose.Intolerance	Nutritional.and.Metabolic.Diseases	Polycystic.Ovary.Syndrome	Neoplasms	2	8	0.333333	6.13731e-13	1.3594e-13	INSR	INS
155	d149	d3037	Alzheimer.Disease	Nervous.System.Diseases	Seborrheic.Keratosis	Skin.and.Connective.Tissue.Diseases	2	8	0.333333	9.41913e-13	2.07282e-13	PSEN2	PSEN1
156	d1335	d13	Glucose.Intolerance	Nutritional.and.Metabolic.Diseases	Acanthosis.Nigricans	Skin.and.Connective.Tissue.Diseases	2	8	0.333333	1.14442e-12	2.50226e-13	INSR	IRS1
157	d683	d1279	Colitis	Digestive.System.Diseases	Gastritis	Digestive.System.Diseases	2	8	0.333333	1.38034e-12	2.99882e-13	IL12B	IL12A
158	d1600	d2689	Hypertriglyceridemia	Nutritional.and.Metabolic.Diseases	Polycystic.Ovary.Syndrome	Neoplasms	2	7	0.4	1.39333e-12	3.00782e-13	INSR	INS
159	d2277	d1081	Nephritis	Urogenital.Diseases	Erythema	Skin.and.Connective.Tissue.Diseases	2	8	0.333333	1.42186e-12	3.05005e-13	PSEN2	PSEN1
160	d1561	d3261	Hypergammaglobulinemia	Immune.System.Diseases	Systemic.Lupus.Erythematosus	Skin.and.Connective.Tissue.Diseases	2	7	0.4	1.45772e-12	3.10737e-13	PSEN2	PSEN1
161	d1561	d1081	Hypergammaglobulinemia	Immune.System.Diseases	Erythema	Skin.and.Connective.Tissue.Diseases	2	8	0.333333	2.21434e-12	4.69081e-13	PSEN2	PSEN1
162	d1008	d2222	Encephalomyelitis	Nervous.System.Diseases	Myocarditis	Cardiovascular.Diseases	2	8	0.333333	2.21434e-12	4.69081e-13	IL12B	IL12A
163	d3002	d1782	Sarcoma	Neoplasms	Kaposi.Sarcoma	Neoplasms	3	13	0.3	2.36511e-12	4.94853e-13	IL6	OSM	IL6ST
164	d1914	d2195	Lipodystrophy	Skin.and.Connective.Tissue.Diseases	Muscular.Atrophy	Nervous.System.Diseases	2	7	0.4	2.89979e-12	6.03015e-13	TGFB1	CREBBP
165	d2209	d2181	Myelitis	Virus.Diseases	Multiple.Sclerosis	Nervous.System.Diseases	3	11	0.375	3.16236e-12	6.53618e-13	IL12A	IL12B	IL23A
166	d1081	d2833	Erythema	Skin.and.Connective.Tissue.Diseases	Pulmonary.Fibrosis	Respiratory.Tract.Diseases	2	8	0.333333	3.32201e-12	6.82467e-13	TGFB1	PSEN2
167	d3516	d1081	Vasculitis	Cardiovascular.Diseases	Erythema	Skin.and.Connective.Tissue.Diseases	2	8	0.333333	3.32201e-12	6.82467e-13	PSEN2	PSEN1
168	d2041	d3251	Medulloblastoma	Neoplasms	Syndactyly	Musculoskeletal.Diseases	2	7	0.4	3.69127e-12	7.49273e-13	SHH	PTCH1
169	d779	d3045	Crohn.Disease	Digestive.System.Diseases	Sepsis	Bacterial.Infections.and.Mycoses	2	7	0.4	4.2133e-12	8.50161e-13	IL6	IL12B
170	d1563	d2364	Hyperglycemia	Nutritional.and.Metabolic.Diseases	Obesity	Nutritional.and.Metabolic.Diseases	6	21	0.4	5.6819e-12	1.13973e-12	PPARGC1A	IRS2	IRS1	INSR	FOXA2	INS
171	d3229	d1008	Sunburn	Skin.and.Connective.Tissue.Diseases	Encephalomyelitis	Nervous.System.Diseases	2	8	0.333333	5.75895e-12	1.14841e-12	IL12B	IL12A
172	d1983	d3433	Macular.Edema	Eye.Diseases	Type.2.Diabetes	Nutritional.and.Metabolic.Diseases	2	8	0.333333	5.95268e-12	1.18012e-12	IL6	IRS1
173	d3198	d299	Stomatitis	Stomatognathic.Diseases	Autoimmune.Encephalomyelitis	Nervous.System.Diseases	2	7	0.4	6.86462e-12	1.35303e-12	IL12B	IL12A
174	d149	d1787	Alzheimer.Disease	Nervous.System.Diseases	Keratitis	Eye.Diseases	2	8	0.333333	6.96765e-12	1.36542e-12	PSEN2	PSEN1
175	d3422	d1279	Tuberculosis	Bacterial.Infections.and.Mycoses	Gastritis	Digestive.System.Diseases	2	9	0.285714	7.24831e-12	1.41228e-12	IL12B	IL12A
176	d1464	d1461	Hepatitis.C	Virus.Diseases	Hepatitis	Virus.Diseases	3	12	0.333333	8.79408e-12	1.7037e-12	IFNG	GRB2	PIK3R1
177	d1008	d2814	Encephalomyelitis	Nervous.System.Diseases	Psoriasis	Skin.and.Connective.Tissue.Diseases	3	11	0.375	1.01916e-11	1.96326e-12	TGFB1	IL12B	IL23A
178	d3261	d1787	Systemic.Lupus.Erythematosus	Skin.and.Connective.Tissue.Diseases	Keratitis	Eye.Diseases	2	7	0.4	1.22423e-11	2.34501e-12	PSEN2	PSEN1
179	d3037	d1081	Seborrheic.Keratosis	Skin.and.Connective.Tissue.Diseases	Erythema	Skin.and.Connective.Tissue.Diseases	2	8	0.333333	1.4481e-11	2.75828e-12	PSEN2	PSEN1
180	d1202	d3002	Fibroma	Neoplasms	Sarcoma	Neoplasms	3	13	0.3	1.57989e-11	2.99255e-12	PER1	PTCH1	OSM
181	d509	d1561	Cardiomyopathy	Cardiovascular.Diseases	Hypergammaglobulinemia	Immune.System.Diseases	2	7	0.4	1.58101e-11	2.97809e-12	PSEN2	PSEN1
182	d2815	d683	Psoriatic.Arthritis	Musculoskeletal.Diseases	Colitis	Digestive.System.Diseases	2	8	0.333333	1.69575e-11	3.17662e-12	IL23R	IL12B
183	d1405	d509	Heart.Failure	Cardiovascular.Diseases	Cardiomyopathy	Cardiovascular.Diseases	4	16	0.333333	1.72529e-11	3.21423e-12	CDK9	PSEN1	IL6ST	PSEN2
184	d1792	d861	Keratosis	Skin.and.Connective.Tissue.Diseases	Dermatitis	Skin.and.Connective.Tissue.Diseases	2	7	0.4	1.86293e-11	3.45175e-12	PSEN2	PSEN1
185	d1600	d2364	Hypertriglyceridemia	Nutritional.and.Metabolic.Diseases	Obesity	Nutritional.and.Metabolic.Diseases	4	16	0.333333	1.86972e-11	3.44555e-12	TGFB1	INSR	IRS1	INS
186	d1600	d1335	Hypertriglyceridemia	Nutritional.and.Metabolic.Diseases	Glucose.Intolerance	Nutritional.and.Metabolic.Diseases	3	11	0.375	2.05296e-11	3.76283e-12	INSR	IRS1	INS
187	d3229	d683	Sunburn	Skin.and.Connective.Tissue.Diseases	Colitis	Digestive.System.Diseases	2	8	0.333333	3.42869e-11	6.2507e-12	IL12B	IL12A
188	d3229	d3422	Sunburn	Skin.and.Connective.Tissue.Diseases	Tuberculosis	Bacterial.Infections.and.Mycoses	2	9	0.285714	3.71493e-11	6.7364e-12	IL12B	IL12A
189	d1463	d1461	Hepatitis.B	Virus.Diseases	Hepatitis	Virus.Diseases	3	12	0.333333	3.86229e-11	6.96646e-12	TCF1	PSMA7	PPARGC1A
190	d1279	d73	Gastritis	Digestive.System.Diseases	Adenocarcinoma	Neoplasms	2	9	0.285714	4.68e-11	8.39684e-12	IL12B	IL12A
191	d2212	d648	Myeloid.Leukemia	Neoplasms	Chronic.Myeloid.Leukemia	Neoplasms	2	9	0.285714	5.17689e-11	9.2396e-12	RARA	PPP2R4
192	d833	d1081	Dementia	Nervous.System.Diseases	Erythema	Skin.and.Connective.Tissue.Diseases	2	8	0.333333	6.13422e-11	1.0891e-11	IL6	PSEN1
193	d3516	d149	Vasculitis	Cardiovascular.Diseases	Alzheimer.Disease	Nervous.System.Diseases	2	8	0.333333	6.39853e-11	1.13013e-11	PSEN2	PSEN1
194	d3229	d73	Sunburn	Skin.and.Connective.Tissue.Diseases	Adenocarcinoma	Neoplasms	2	9	0.285714	6.49598e-11	1.14141e-11	IL12B	IL12A
195	d236	d174	Aplastic.Anemia	Hemic.and.Lymphatic.Diseases	Anemia	Hemic.and.Lymphatic.Diseases	3	13	0.3	7.04655e-11	1.23179e-11	IFNG	GSTM1	GSTT1
196	d1008	d931	Encephalomyelitis	Nervous.System.Diseases	Duodenal.Disease	Digestive.System.Diseases	2	8	0.333333	7.2977e-11	1.26916e-11	IL12B	IL12A
197	d1008	d1279	Encephalomyelitis	Nervous.System.Diseases	Gastritis	Digestive.System.Diseases	2	8	0.333333	8.35811e-11	1.44619e-11	IL12B	IL12A
198	d2218	d3204	Myocardial.Infarction	Cardiovascular.Diseases	Stroke	Cardiovascular.Diseases	2	8	0.333333	8.60302e-11	1.48103e-11	APOB	APOA1
199	d3229	d2209	Sunburn	Skin.and.Connective.Tissue.Diseases	Myelitis	Virus.Diseases	2	9	0.285714	8.92613e-11	1.52891e-11	IL12B	IL12A
200	d1563	d1711	Hyperglycemia	Nutritional.and.Metabolic.Diseases	Insulin.Resistance	Nutritional.and.Metabolic.Diseases	6	22	0.375	9.9835e-11	1.70145e-11	PPARGC1A	IRS2	IRS1	INSR	FOXA2	INS
201	d2277	d149	Nephritis	Urogenital.Diseases	Alzheimer.Disease	Nervous.System.Diseases	2	8	0.333333	9.98788e-11	1.6937e-11	PSEN2	PSEN1
202	d1707	d2814	Inflammatory.Bowel.Disease	Digestive.System.Diseases	Psoriasis	Skin.and.Connective.Tissue.Diseases	2	8	0.333333	9.98788e-11	1.6937e-11	IL23R	IL23A
203	d1326	d1081	Glomerulonephritis	Urogenital.Diseases	Erythema	Skin.and.Connective.Tissue.Diseases	2	8	0.333333	1.78167e-10	2.99145e-11	PSEN2	PSEN1
204	d73	d931	Adenocarcinoma	Neoplasms	Duodenal.Disease	Digestive.System.Diseases	2	9	0.285714	1.81344e-10	3.02982e-11	IL12B	IL12A
205	d2510	d2195	Paralysis	Nervous.System.Diseases	Muscular.Atrophy	Nervous.System.Diseases	2	7	0.4	2.16611e-10	3.60136e-11	CNTF	CTF1
206	d683	d2814	Colitis	Digestive.System.Diseases	Psoriasis	Skin.and.Connective.Tissue.Diseases	3	11	0.375	2.26392e-10	3.74565e-11	IL23R	IL23A	IL12B
207	d1326	d149	Glomerulonephritis	Urogenital.Diseases	Alzheimer.Disease	Nervous.System.Diseases	2	8	0.333333	2.6781e-10	4.40946e-11	PSEN2	PSEN1
208	d3451	d1797	Ureteral.Obstruction	Urogenital.Diseases	Kidney.Disease	Urogenital.Diseases	2	8	0.333333	2.6781e-10	4.40946e-11	SMAD7	TCF1
209	d2222	d73	Myocarditis	Cardiovascular.Diseases	Adenocarcinoma	Neoplasms	2	9	0.285714	3.3311e-10	5.43201e-11	IL12B	IL12A
210	d1405	d897	Heart.Failure	Cardiovascular.Diseases	Dilated.Cardiomyopathy	Cardiovascular.Diseases	4	16	0.333333	3.44371e-10	5.58884e-11	PSEN2	PSEN1	IL6ST	CDK9
211	d1561	d149	Hypergammaglobulinemia	Immune.System.Diseases	Alzheimer.Disease	Nervous.System.Diseases	2	8	0.333333	3.44948e-10	5.5716e-11	PSEN2	PSEN1
212	d3002	d1205	Sarcoma	Neoplasms	Fibrosarcoma	Neoplasms	3	13	0.3	3.45289e-10	5.55074e-11	TYK2	PER1	STAT2
213	d3437	d2814	Ulcerative.Colitis	Digestive.System.Diseases	Psoriasis	Skin.and.Connective.Tissue.Diseases	2	8	0.333333	3.47607e-10	5.56172e-11	IL12B	IL23R
214	d683	d258	Colitis	Digestive.System.Diseases	Arteriovenous.Malformation	Cardiovascular.Diseases	2	8	0.333333	3.96464e-10	6.31371e-11	SMAD4	IL6
215	d3422	d2222	Tuberculosis	Bacterial.Infections.and.Mycoses	Myocarditis	Cardiovascular.Diseases	2	9	0.285714	4.61727e-10	7.31875e-11	IL12B	IL12A
216	d1563	d1335	Hyperglycemia	Nutritional.and.Metabolic.Diseases	Glucose.Intolerance	Nutritional.and.Metabolic.Diseases	4	16	0.333333	5.02852e-10	7.93363e-11	INSR	IRS1	IRS2	INS
217	d1081	d1787	Erythema	Skin.and.Connective.Tissue.Diseases	Keratitis	Eye.Diseases	2	8	0.333333	5.64295e-10	8.8619e-11	PSEN2	PSEN1
218	d779	d2814	Crohn.Disease	Digestive.System.Diseases	Psoriasis	Skin.and.Connective.Tissue.Diseases	2	8	0.333333	6.54873e-10	1.02371e-10	IL23R	IL12B
219	d2181	d3542	Multiple.Sclerosis	Nervous.System.Diseases	Vesicular.Stomatitis	Stomatognathic.Diseases	2	7	0.4	6.6414e-10	1.03344e-10	IL12B	IL12A
220	d2209	d2814	Myelitis	Virus.Diseases	Psoriasis	Skin.and.Connective.Tissue.Diseases	3	12	0.333333	7.98787e-10	1.2373e-10	TGFB1	IL12B	IL23A
221	d1600	d1711	Hypertriglyceridemia	Nutritional.and.Metabolic.Diseases	Insulin.Resistance	Nutritional.and.Metabolic.Diseases	4	17	0.307692	9.41461e-10	1.45169e-10	TGFB1	INSR	IRS1	INS
222	d1914	d1600	Lipodystrophy	Skin.and.Connective.Tissue.Diseases	Hypertriglyceridemia	Nutritional.and.Metabolic.Diseases	2	8	0.333333	1.05241e-09	1.61543e-10	TGFB1	INSR
223	d1525	d2041	Holoprosencephaly	Nervous.System.Diseases	Medulloblastoma	Neoplasms	2	8	0.333333	1.17873e-09	1.8012e-10	SHH	PTCH1
224	d1706	d281	Infertility	Urogenital.Diseases	Ataxia	Nervous.System.Diseases	2	8	0.333333	1.32264e-09	2.01207e-10	ERCC2	APOB
225	d1792	d509	Keratosis	Skin.and.Connective.Tissue.Diseases	Cardiomyopathy	Cardiovascular.Diseases	2	8	0.333333	1.65795e-09	2.51093e-10	PSEN2	PSEN1
226	d1792	d149	Keratosis	Skin.and.Connective.Tissue.Diseases	Alzheimer.Disease	Nervous.System.Diseases	2	9	0.285714	1.73099e-09	2.60991e-10	PSEN2	PSEN1
227	d2209	d1279	Myelitis	Virus.Diseases	Gastritis	Digestive.System.Diseases	2	9	0.285714	1.89856e-09	2.84994e-10	IL12B	IL12A
228	d1008	d3542	Encephalomyelitis	Nervous.System.Diseases	Vesicular.Stomatitis	Stomatognathic.Diseases	2	9	0.285714	1.95531e-09	2.92222e-10	IL12B	IL12A
229	d1008	d683	Encephalomyelitis	Nervous.System.Diseases	Colitis	Digestive.System.Diseases	3	12	0.333333	1.9703e-09	2.93174e-10	IL12A	IL12B	IL23A
230	d2209	d931	Myelitis	Virus.Diseases	Duodenal.Disease	Digestive.System.Diseases	2	9	0.285714	2.32033e-09	3.43753e-10	IL12B	IL12A
231	d1914	d1335	Lipodystrophy	Skin.and.Connective.Tissue.Diseases	Glucose.Intolerance	Nutritional.and.Metabolic.Diseases	2	9	0.285714	2.41736e-09	3.56574e-10	INSR	CREBBP
232	d3422	d3198	Tuberculosis	Bacterial.Infections.and.Mycoses	Stomatitis	Stomatognathic.Diseases	2	10	0.25	2.61247e-09	3.83688e-10	IL12B	IL12A
233	d3422	d2707	Tuberculosis	Bacterial.Infections.and.Mycoses	Portal.Hypertension	Digestive.System.Diseases	2	9	0.285714	2.99896e-09	4.38557e-10	AKT1	IFNGR1
234	d1711	d1618	Insulin.Resistance	Nutritional.and.Metabolic.Diseases	Hypoglycemia	Nutritional.and.Metabolic.Diseases	4	17	0.307692	3.13465e-09	4.56437e-10	IGF1R	FOXA2	INSR	INS
235	d1174	d2364	Fatty.Liver	Digestive.System.Diseases	Obesity	Nutritional.and.Metabolic.Diseases	3	14	0.272727	3.26686e-09	4.7366e-10	TGFB1	PPARGC1A	IRS2
236	d3422	d931	Tuberculosis	Bacterial.Infections.and.Mycoses	Duodenal.Disease	Digestive.System.Diseases	2	9	0.285714	3.57542e-09	5.16197e-10	IL12B	IL12A
237	d1356	d149	Gout	Musculoskeletal.Diseases	Alzheimer.Disease	Nervous.System.Diseases	2	9	0.285714	4.10236e-09	5.89768e-10	INS	NCSTN
238	d2209	d2222	Myelitis	Virus.Diseases	Myocarditis	Cardiovascular.Diseases	2	9	0.285714	4.20904e-09	6.02557e-10	IL12B	IL12A
239	d3278	d3261	T-Cell.Lymphoma	Neoplasms	Systemic.Lupus.Erythematosus	Skin.and.Connective.Tissue.Diseases	2	8	0.333333	5.10153e-09	7.27262e-10	IL6	TYK2
240	d1468	d1782	Hepatocellular.Carcinoma	Neoplasms	Kaposi.Sarcoma	Neoplasms	2	8	0.333333	5.71793e-09	8.11731e-10	IL6	IL6ST
241	d77	d73	Adenoma	Neoplasms	Adenocarcinoma	Neoplasms	4	16	0.333333	6.15643e-09	8.70347e-10	SMAD4	AKT1	SHH	SMAD3
242	d2215	d2212	Myeloproliferative.Disorder	Hemic.and.Lymphatic.Diseases	Myeloid.Leukemia	Neoplasms	2	9	0.285714	6.57354e-09	9.25467e-10	LIF	PER1
243	d3198	d262	Stomatitis	Stomatognathic.Diseases	Arthritis	Musculoskeletal.Diseases	3	18	0.2	6.67905e-09	9.36444e-10	STAT1	IL12B	IL12A
244	d1711	d1174	Insulin.Resistance	Nutritional.and.Metabolic.Diseases	Fatty.Liver	Digestive.System.Diseases	3	15	0.25	7.97309e-09	1.11329e-09	TGFB1	PPARGC1A	IRS2
245	d2835	d1594	Pulmonary.Hypertension	Respiratory.Tract.Diseases	Hypertension	Cardiovascular.Diseases	3	15	0.25	9.58093e-09	1.33232e-09	BMPR1A	BMPR2	TCF1
246	d647	d63	Chronic.Myelogenous.Leukemia	Neoplasms	Acute.Myeloid.Leukemia	Neoplasms	2	8	0.333333	1.0024e-08	1.38826e-09	RARA	PER1
247	d2210	d63	Myelodysplastic.Syndrome	Hemic.and.Lymphatic.Diseases	Acute.Myeloid.Leukemia	Neoplasms	2	8	0.333333	1.00674e-08	1.3886e-09	PER1	ORC5L
248	d1008	d3198	Encephalomyelitis	Nervous.System.Diseases	Stomatitis	Stomatognathic.Diseases	2	9	0.285714	1.04391e-08	1.43406e-09	IL12B	IL12A
249	d1792	d897	Keratosis	Skin.and.Connective.Tissue.Diseases	Dilated.Cardiomyopathy	Cardiovascular.Diseases	2	8	0.333333	1.30554e-08	1.78625e-09	PSEN2	PSEN1
250	d683	d3542	Colitis	Digestive.System.Diseases	Vesicular.Stomatitis	Stomatognathic.Diseases	2	9	0.285714	1.68057e-08	2.29016e-09	IL12B	IL12A
251	d3422	d3542	Tuberculosis	Bacterial.Infections.and.Mycoses	Vesicular.Stomatitis	Stomatognathic.Diseases	2	10	0.25	1.88289e-08	2.55561e-09	IL12B	IL12A
252	d1792	d3261	Keratosis	Skin.and.Connective.Tissue.Diseases	Systemic.Lupus.Erythematosus	Skin.and.Connective.Tissue.Diseases	2	8	0.333333	2.00433e-08	2.70964e-09	PSEN2	PSEN1
253	d3542	d262	Vesicular.Stomatitis	Stomatognathic.Diseases	Arthritis	Musculoskeletal.Diseases	3	18	0.2	2.28638e-08	3.07869e-09	IL12A	IL12B	STAT1
254	d1335	d2364	Glucose.Intolerance	Nutritional.and.Metabolic.Diseases	Obesity	Nutritional.and.Metabolic.Diseases	4	17	0.307692	2.3534e-08	3.15644e-09	INSR	IRS1	IRS2	INS
255	d283	d2218	Atherosclerosis	Cardiovascular.Diseases	Myocardial.Infarction	Cardiovascular.Diseases	3	13	0.3	3.25793e-08	4.35244e-09	APOB	APOA1	F7
256	d149	d1081	Alzheimer.Disease	Nervous.System.Diseases	Erythema	Skin.and.Connective.Tissue.Diseases	3	12	0.333333	4.72625e-08	6.28934e-09	TGFB1	PSEN1	PSEN2
257	d2209	d3198	Myelitis	Virus.Diseases	Stomatitis	Stomatognathic.Diseases	2	10	0.25	4.73395e-08	6.27502e-09	IL12B	IL12A
258	d683	d3198	Colitis	Digestive.System.Diseases	Stomatitis	Stomatognathic.Diseases	2	9	0.285714	4.79918e-08	6.33678e-09	IL12B	IL12A
259	d2209	d3542	Myelitis	Virus.Diseases	Vesicular.Stomatitis	Stomatognathic.Diseases	2	10	0.25	5.40917e-08	7.11457e-09	IL12B	IL12A
260	d3542	d73	Vesicular.Stomatitis	Stomatognathic.Diseases	Adenocarcinoma	Neoplasms	2	10	0.25	5.6178e-08	7.3605e-09	IL12B	IL12A
261	d2181	d3432	Multiple.Sclerosis	Nervous.System.Diseases	Type.1.Diabetes	Nutritional.and.Metabolic.Diseases	2	9	0.285714	5.80924e-08	7.58212e-09	IL2RA	IL12B
262	d2181	d299	Multiple.Sclerosis	Nervous.System.Diseases	Autoimmune.Encephalomyelitis	Nervous.System.Diseases	2	8	0.333333	8.38981e-08	1.09084e-08	IL12B	IL12A
263	d1600	d283	Hypertriglyceridemia	Nutritional.and.Metabolic.Diseases	Atherosclerosis	Cardiovascular.Diseases	3	13	0.3	9.0385e-08	1.1707e-08	TGFB1	APOA1	INS
264	d3198	d73	Stomatitis	Stomatognathic.Diseases	Adenocarcinoma	Neoplasms	2	10	0.25	1.00298e-07	1.29417e-08	IL12B	IL12A
265	d2209	d683	Myelitis	Virus.Diseases	Colitis	Digestive.System.Diseases	3	13	0.3	1.05982e-07	1.36235e-08	IL12A	IL12B	IL23A
266	d1563	d2689	Hyperglycemia	Nutritional.and.Metabolic.Diseases	Polycystic.Ovary.Syndrome	Neoplasms	2	12	0.2	1.07891e-07	1.38165e-08	INSR	INS
267	d2181	d2814	Multiple.Sclerosis	Nervous.System.Diseases	Psoriasis	Skin.and.Connective.Tissue.Diseases	2	9	0.285714	1.25851e-07	1.6056e-08	IL12B	IL23A
268	d897	d861	Dilated.Cardiomyopathy	Cardiovascular.Diseases	Dermatitis	Skin.and.Connective.Tissue.Diseases	2	9	0.285714	1.34306e-07	1.70706e-08	PSEN2	PSEN1
269	d1711	d3433	Insulin.Resistance	Nutritional.and.Metabolic.Diseases	Type.2.Diabetes	Nutritional.and.Metabolic.Diseases	4	18	0.285714	1.46049e-07	1.84941e-08	IL6	INS	PPARGC1A	IRS1
270	d1008	d3422	Encephalomyelitis	Nervous.System.Diseases	Tuberculosis	Bacterial.Infections.and.Mycoses	3	13	0.3	1.53495e-07	1.93648e-08	IFNG	IL12B	IL12A
271	d3278	d1081	T-Cell.Lymphoma	Neoplasms	Erythema	Skin.and.Connective.Tissue.Diseases	2	9	0.285714	1.61484e-07	2.02975e-08	IL6	TYK2
272	d1792	d1081	Keratosis	Skin.and.Connective.Tissue.Diseases	Erythema	Skin.and.Connective.Tissue.Diseases	2	9	0.285714	1.62782e-07	2.03852e-08	PSEN2	PSEN1
273	d683	d73	Colitis	Digestive.System.Diseases	Adenocarcinoma	Neoplasms	3	13	0.3	1.76682e-07	2.20448e-08	SMAD4	IL12B	IL12A
274	d3002	d1970	Sarcoma	Neoplasms	Lymphoid.Leukemia	Neoplasms	2	12	0.2	1.81929e-07	2.26164e-08	PER1	TYK2
275	d509	d861	Cardiomyopathy	Cardiovascular.Diseases	Dermatitis	Skin.and.Connective.Tissue.Diseases	2	9	0.285714	1.83451e-07	2.27226e-08	PSEN2	PSEN1
276	d1794	d1563	Ketosis	Nutritional.and.Metabolic.Diseases	Hyperglycemia	Nutritional.and.Metabolic.Diseases	2	12	0.2	1.87211e-07	2.31041e-08	PDX1	IRS2
277	d683	d1707	Colitis	Digestive.System.Diseases	Inflammatory.Bowel.Disease	Digestive.System.Diseases	2	9	0.285714	2.19941e-07	2.70452e-08	IL23R	IL23A
278	d1711	d1335	Insulin.Resistance	Nutritional.and.Metabolic.Diseases	Glucose.Intolerance	Nutritional.and.Metabolic.Diseases	4	18	0.285714	2.22451e-07	2.72553e-08	INSR	IRS1	IRS2	INS
279	d1534	d2195	Huntington.Disease	Nervous.System.Diseases	Muscular.Atrophy	Nervous.System.Diseases	2	9	0.285714	2.34439e-07	2.86209e-08	CNTF	CREBBP
280	d498	d73	Carcinoma	Neoplasms	Adenocarcinoma	Neoplasms	7	37	0.233333	2.49694e-07	3.03743e-08	SMAD4	IL12B	IL12A	SMAD3	AKT1	MCM4	SHH
281	d1463	d3433	Hepatitis.B	Virus.Diseases	Type.2.Diabetes	Nutritional.and.Metabolic.Diseases	2	9	0.285714	2.80177e-07	3.39609e-08	TCF1	PPARGC1A
282	d262	d2814	Arthritis	Musculoskeletal.Diseases	Psoriasis	Skin.and.Connective.Tissue.Diseases	4	20	0.25	4.39109e-07	5.30363e-08	TGFB1	IL23R	SOCS3	IL12B
283	d647	d2212	Chronic.Myelogenous.Leukemia	Neoplasms	Myeloid.Leukemia	Neoplasms	2	10	0.25	4.88806e-07	5.88297e-08	RARA	PER1
284	d3002	d2954	Sarcoma	Neoplasms	Rhabdomyosarcoma	Neoplasms	2	12	0.2	5.02191e-07	6.02275e-08	SMO	PTCH1
285	d277	d861	Asthma	Respiratory.Tract.Diseases	Dermatitis	Skin.and.Connective.Tissue.Diseases	2	9	0.285714	6.40987e-07	7.66031e-08	IL12RB1	SOCS3
286	d1405	d1787	Heart.Failure	Cardiovascular.Diseases	Keratitis	Eye.Diseases	2	13	0.181818	6.44142e-07	7.67104e-08	PSEN2	PSEN1
287	d3437	d73	Ulcerative.Colitis	Digestive.System.Diseases	Adenocarcinoma	Neoplasms	2	10	0.25	6.69729e-07	7.94792e-08	SMAD4	IL12B
288	d779	d262	Crohn.Disease	Digestive.System.Diseases	Arthritis	Musculoskeletal.Diseases	3	18	0.2	7.32755e-07	8.66562e-08	IL6	IL23R	IL12B
289	d1405	d1326	Heart.Failure	Cardiovascular.Diseases	Glomerulonephritis	Urogenital.Diseases	2	13	0.181818	7.65526e-07	9.02179e-08	PSEN2	PSEN1
290	d3002	d2215	Sarcoma	Neoplasms	Myeloproliferative.Disorder	Hemic.and.Lymphatic.Diseases	2	12	0.2	9.5312e-07	1.11938e-07	LIF	PER1
291	d283	d149	Atherosclerosis	Cardiovascular.Diseases	Alzheimer.Disease	Nervous.System.Diseases	3	14	0.272727	9.92306e-07	1.16139e-07	TGFB1	INS	PTGDS
292	d2364	d13	Obesity	Nutritional.and.Metabolic.Diseases	Acanthosis.Nigricans	Skin.and.Connective.Tissue.Diseases	2	13	0.181818	1.04155e-06	1.21485e-07	INSR	IRS1
293	d3432	d299	Type.1.Diabetes	Nutritional.and.Metabolic.Diseases	Autoimmune.Encephalomyelitis	Nervous.System.Diseases	2	9	0.285714	1.0613e-06	1.23365e-07	IL2	IL12B
294	d1322	d1323	Glioblastoma	Neoplasms	Glioma	Neoplasms	2	9	0.285714	1.06396e-06	1.23253e-07	AKT1	PIK3CA
295	d163	d149	Amyloidosis	Nutritional.and.Metabolic.Diseases	Alzheimer.Disease	Nervous.System.Diseases	2	10	0.25	1.06471e-06	1.2292e-07	TGFB1	PSEN1
296	d2364	d2689	Obesity	Nutritional.and.Metabolic.Diseases	Polycystic.Ovary.Syndrome	Neoplasms	2	13	0.181818	1.07389e-06	1.23561e-07	INSR	INS
297	d2210	d2212	Myelodysplastic.Syndrome	Hemic.and.Lymphatic.Diseases	Myeloid.Leukemia	Neoplasms	2	10	0.25	1.08256e-06	1.24139e-07	PER1	ORC5L
298	d1563	d13	Hyperglycemia	Nutritional.and.Metabolic.Diseases	Acanthosis.Nigricans	Skin.and.Connective.Tissue.Diseases	2	12	0.2	1.20313e-06	1.37501e-07	INSR	IRS1
299	d3107	d2302	Sleep.Deprivation	Nervous.System.Diseases	Neuroblastoma	Neoplasms	2	10	0.25	1.25041e-06	1.42425e-07	ARNTL	NPAS2
300	d1405	d3516	Heart.Failure	Cardiovascular.Diseases	Vasculitis	Cardiovascular.Diseases	2	13	0.181818	1.49732e-06	1.6998e-07	PSEN2	PSEN1
301	d1405	d2277	Heart.Failure	Cardiovascular.Diseases	Nephritis	Urogenital.Diseases	2	13	0.181818	1.63612e-06	1.85119e-07	PSEN2	PSEN1
302	d174	d3309	Anemia	Hemic.and.Lymphatic.Diseases	Thrombocytosis	Hemic.and.Lymphatic.Diseases	2	12	0.2	1.77898e-06	2.00615e-07	EP300	CREBBP
303	d3261	d861	Systemic.Lupus.Erythematosus	Skin.and.Connective.Tissue.Diseases	Dermatitis	Skin.and.Connective.Tissue.Diseases	2	9	0.285714	1.9904e-06	2.23714e-07	PSEN2	PSEN1
304	d174	d2985	Anemia	Hemic.and.Lymphatic.Diseases	Rubinstein-Taybi.Syndrome	Musculoskeletal.Diseases	2	12	0.2	2.27783e-06	2.55177e-07	EP300	CREBBP
305	d1880	d2212	Leukemia	Neoplasms	Myeloid.Leukemia	Neoplasms	7	39	0.21875	2.28526e-06	2.55168e-07	RARA	LIF	ORC5L	PPP2R4	PER1	MCM2	CREBBP
306	d3002	d2041	Sarcoma	Neoplasms	Medulloblastoma	Neoplasms	3	15	0.25	2.40022e-06	2.67128e-07	SMO	PIK3CA	PTCH1
307	d1405	d1561	Heart.Failure	Cardiovascular.Diseases	Hypergammaglobulinemia	Immune.System.Diseases	2	13	0.181818	2.41885e-06	2.68323e-07	PSEN2	PSEN1
308	d163	d1600	Amyloidosis	Nutritional.and.Metabolic.Diseases	Hypertriglyceridemia	Nutritional.and.Metabolic.Diseases	2	9	0.285714	2.91951e-06	3.22807e-07	TGFB1	APOA1
309	d1405	d3037	Heart.Failure	Cardiovascular.Diseases	Seborrheic.Keratosis	Skin.and.Connective.Tissue.Diseases	2	13	0.181818	3.13585e-06	3.45605e-07	PSEN2	PSEN1
310	d1468	d77	Hepatocellular.Carcinoma	Neoplasms	Adenoma	Neoplasms	3	14	0.272727	3.1956e-06	3.51051e-07	PIK3CA	TCF1	IL6ST
311	d1563	d1618	Hyperglycemia	Nutritional.and.Metabolic.Diseases	Hypoglycemia	Nutritional.and.Metabolic.Diseases	3	15	0.25	3.25338e-06	3.56248e-07	INSR	FOXA2	INS
312	d299	d2814	Autoimmune.Encephalomyelitis	Nervous.System.Diseases	Psoriasis	Skin.and.Connective.Tissue.Diseases	2	9	0.285714	3.27123e-06	3.57052e-07	TGFB1	IL12B
313	d683	d3045	Colitis	Digestive.System.Diseases	Sepsis	Bacterial.Infections.and.Mycoses	2	10	0.25	3.43832e-06	3.74089e-07	IL6	IL12B
314	d3422	d73	Tuberculosis	Bacterial.Infections.and.Mycoses	Adenocarcinoma	Neoplasms	3	14	0.272727	3.54514e-06	3.84481e-07	AKT1	IL12B	IL12A
315	d897	d3261	Dilated.Cardiomyopathy	Cardiovascular.Diseases	Systemic.Lupus.Erythematosus	Skin.and.Connective.Tissue.Diseases	2	10	0.25	3.63898e-06	3.93403e-07	PSEN2	PSEN1
316	d149	d861	Alzheimer.Disease	Nervous.System.Diseases	Dermatitis	Skin.and.Connective.Tissue.Diseases	2	10	0.25	3.76518e-06	4.05756e-07	PSEN2	PSEN1
317	d2234	d3002	Myosarcoma	Neoplasms	Sarcoma	Neoplasms	2	12	0.2	4.25078e-06	4.5664e-07	SMO	PTCH1
318	d236	d1461	Aplastic.Anemia	Hemic.and.Lymphatic.Diseases	Hepatitis	Virus.Diseases	2	12	0.2	4.27357e-06	4.57642e-07	IFNG	GSTM1
319	d3002	d1468	Sarcoma	Neoplasms	Hepatocellular.Carcinoma	Neoplasms	3	15	0.25	4.79756e-06	5.12142e-07	IL6	PIK3CA	IL6ST
320	d1600	d1618	Hypertriglyceridemia	Nutritional.and.Metabolic.Diseases	Hypoglycemia	Nutritional.and.Metabolic.Diseases	2	10	0.25	5.03557e-06	5.35866e-07	INSR	INS
321	d1594	d2707	Hypertension	Cardiovascular.Diseases	Portal.Hypertension	Digestive.System.Diseases	2	14	0.166667	5.06121e-06	5.36915e-07	AKT1	IFNGR1
322	d861	d1081	Dermatitis	Skin.and.Connective.Tissue.Diseases	Erythema	Skin.and.Connective.Tissue.Diseases	2	10	0.25	5.36135e-06	5.66985e-07	PSEN2	PSEN1
323	d2931	d1711	Retinal.Neovascularization	Eye.Diseases	Insulin.Resistance	Nutritional.and.Metabolic.Diseases	2	14	0.166667	7.59413e-06	8.00622e-07	INSR	IGF1R
324	d1600	d1563	Hypertriglyceridemia	Nutritional.and.Metabolic.Diseases	Hyperglycemia	Nutritional.and.Metabolic.Diseases	3	15	0.25	7.80796e-06	8.2062e-07	INSR	IRS1	INS
325	d1266	d2364	Gallstones	Digestive.System.Diseases	Obesity	Nutritional.and.Metabolic.Diseases	2	13	0.181818	8.61034e-06	9.02161e-07	INSR	APOB
326	d1792	d2302	Keratosis	Skin.and.Connective.Tissue.Diseases	Neuroblastoma	Neoplasms	2	10	0.25	8.87539e-06	9.27076e-07	PSEN1	CRY1
327	d1711	d2689	Insulin.Resistance	Nutritional.and.Metabolic.Diseases	Polycystic.Ovary.Syndrome	Neoplasms	2	14	0.166667	9.11482e-06	9.4917e-07	INSR	INS
328	d66	d283	Acute.Promyelocytic.Leukemia	Neoplasms	Atherosclerosis	Cardiovascular.Diseases	2	11	0.222222	9.3977e-06	9.75639e-07	TGFB1	RXRA
329	d2960	d2440	Rheumatoid.Arthritis	Musculoskeletal.Diseases	Osteoarthritis	Musculoskeletal.Diseases	2	14	0.166667	1.08279e-05	1.12069e-06	IL2RB	IL2RG
330	d283	d3204	Atherosclerosis	Cardiovascular.Diseases	Stroke	Cardiovascular.Diseases	2	11	0.222222	1.12158e-05	1.15732e-06	APOB	APOA1
331	d683	d262	Colitis	Digestive.System.Diseases	Arthritis	Musculoskeletal.Diseases	4	21	0.235294	1.23912e-05	1.27474e-06	IL6	IL12B	IL12A	IL23R
332	d1711	d13	Insulin.Resistance	Nutritional.and.Metabolic.Diseases	Acanthosis.Nigricans	Skin.and.Connective.Tissue.Diseases	2	14	0.166667	1.48898e-05	1.52716e-06	INSR	IRS1
333	d277	d2814	Asthma	Respiratory.Tract.Diseases	Psoriasis	Skin.and.Connective.Tissue.Diseases	2	10	0.25	1.62015e-05	1.65669e-06	IL12B	SOCS3
334	d1983	d1711	Macular.Edema	Eye.Diseases	Insulin.Resistance	Nutritional.and.Metabolic.Diseases	2	14	0.166667	1.67074e-05	1.7033e-06	IL6	IRS1
335	d299	d262	Autoimmune.Encephalomyelitis	Nervous.System.Diseases	Arthritis	Musculoskeletal.Diseases	3	19	0.1875	1.84034e-05	1.8706e-06	TGFB1	IL12B	IL12A
336	d683	d299	Colitis	Digestive.System.Diseases	Autoimmune.Encephalomyelitis	Nervous.System.Diseases	2	10	0.25	1.95858e-05	1.98485e-06	IL12B	IL12A
337	d1468	d498	Hepatocellular.Carcinoma	Neoplasms	Carcinoma	Neoplasms	5	35	0.166667	2.38194e-05	2.40672e-06	IL6	PIK3CA	TCF1	F5	IL6ST
338	d163	d1081	Amyloidosis	Nutritional.and.Metabolic.Diseases	Erythema	Skin.and.Connective.Tissue.Diseases	2	10	0.25	2.46338e-05	2.48162e-06	TGFB1	PSEN1
339	d1008	d262	Encephalomyelitis	Nervous.System.Diseases	Arthritis	Musculoskeletal.Diseases	4	21	0.235294	2.50585e-05	2.51696e-06	IFNG	TGFB1	IL12B	IL12A
340	d1594	d1600	Hypertension	Cardiovascular.Diseases	Hypertriglyceridemia	Nutritional.and.Metabolic.Diseases	3	17	0.214286	2.60384e-05	2.60768e-06	TGFB1	APOA1	IRS1
341	d1563	d3433	Hyperglycemia	Nutritional.and.Metabolic.Diseases	Type.2.Diabetes	Nutritional.and.Metabolic.Diseases	3	16	0.230769	2.73838e-05	2.73436e-06	INS	PPARGC1A	IRS1
342	d3451	d77	Ureteral.Obstruction	Urogenital.Diseases	Adenoma	Neoplasms	2	12	0.2	2.81482e-05	2.80246e-06	SMAD7	SMAD3
343	d3422	d262	Tuberculosis	Bacterial.Infections.and.Mycoses	Arthritis	Musculoskeletal.Diseases	4	22	0.222222	3.87406e-05	3.84579e-06	IFNG	F8	IL12B	IL12A
344	d509	d3261	Cardiomyopathy	Cardiovascular.Diseases	Systemic.Lupus.Erythematosus	Skin.and.Connective.Tissue.Diseases	2	10	0.25	3.95682e-05	3.9165e-06	PSEN2	PSEN1
345	d3422	d299	Tuberculosis	Bacterial.Infections.and.Mycoses	Autoimmune.Encephalomyelitis	Nervous.System.Diseases	2	11	0.222222	3.97878e-05	3.92681e-06	IL12B	IL12A
346	d3002	d2334	Sarcoma	Neoplasms	Nevus	Neoplasms	2	13	0.181818	4.26447e-05	4.19658e-06	SMO	PTCH1
347	d2960	d3198	Rheumatoid.Arthritis	Musculoskeletal.Diseases	Stomatitis	Stomatognathic.Diseases	2	15	0.153846	4.63548e-05	4.54852e-06	STAT1	IL12A
348	d299	d73	Autoimmune.Encephalomyelitis	Nervous.System.Diseases	Adenocarcinoma	Neoplasms	2	11	0.222222	4.69774e-05	4.59635e-06	IL12B	IL12A
349	d2209	d3058	Myelitis	Virus.Diseases	Severe.Combined.Immunodeficiency	Congenital.Diseases	2	11	0.222222	4.79699e-05	4.67999e-06	IL2	IFNGR1
350	d1618	d2364	Hypoglycemia	Nutritional.and.Metabolic.Diseases	Obesity	Nutritional.and.Metabolic.Diseases	3	16	0.230769	4.90335e-05	4.77007e-06	INSR	FOXA2	INS
351	d3432	d3433	Type.1.Diabetes	Nutritional.and.Metabolic.Diseases	Type.2.Diabetes	Nutritional.and.Metabolic.Diseases	2	11	0.222222	4.9126e-05	4.76543e-06	TCF1	INS
352	d681	d1461	Cockayne.Syndrome	Nervous.System.Diseases	Hepatitis	Virus.Diseases	2	12	0.2	5.14495e-05	4.97662e-06	ERCC3	POLR2A
353	d2210	d174	Myelodysplastic.Syndrome	Hemic.and.Lymphatic.Diseases	Anemia	Hemic.and.Lymphatic.Diseases	2	13	0.181818	5.38644e-05	5.19543e-06	PER1	GSTT1
354	d3002	d647	Sarcoma	Neoplasms	Chronic.Myelogenous.Leukemia	Neoplasms	2	13	0.181818	5.48441e-05	5.27497e-06	SMO	PER1
355	d3542	d2960	Vesicular.Stomatitis	Stomatognathic.Diseases	Rheumatoid.Arthritis	Musculoskeletal.Diseases	2	15	0.153846	6.60367e-05	6.33356e-06	IL12A	STAT1
356	d509	d149	Cardiomyopathy	Cardiovascular.Diseases	Alzheimer.Disease	Nervous.System.Diseases	2	11	0.222222	6.69109e-05	6.39935e-06	PSEN2	PSEN1
357	d342	d3002	Basal.Cell.Nevus.Syndrome	Neoplasms	Sarcoma	Neoplasms	2	13	0.181818	6.82409e-05	6.50825e-06	SMO	PTCH1
358	d2181	d73	Multiple.Sclerosis	Nervous.System.Diseases	Adenocarcinoma	Neoplasms	2	11	0.222222	6.83847e-05	6.50372e-06	IL12B	IL12A
359	d1914	d2364	Lipodystrophy	Skin.and.Connective.Tissue.Diseases	Obesity	Nutritional.and.Metabolic.Diseases	2	14	0.166667	7.58901e-05	7.19739e-06	TGFB1	INSR
360	d498	d77	Carcinoma	Neoplasms	Adenoma	Neoplasms	7	39	0.21875	7.65899e-05	7.24355e-06	TCF1	SMAD4	PIK3CA	SMAD3	AKT1	SHH	IL6ST
361	d1563	d1174	Hyperglycemia	Nutritional.and.Metabolic.Diseases	Fatty.Liver	Digestive.System.Diseases	2	13	0.181818	8.17139e-05	7.70672e-06	PPARGC1A	IRS2
362	d3002	d3278	Sarcoma	Neoplasms	T-Cell.Lymphoma	Neoplasms	2	13	0.181818	8.55606e-05	8.0472e-06	IL6	TYK2
363	d2815	d262	Psoriatic.Arthritis	Musculoskeletal.Diseases	Arthritis	Musculoskeletal.Diseases	2	17	0.133333	8.79982e-05	8.25362e-06	IL23R	IL12B
364	d1008	d3432	Encephalomyelitis	Nervous.System.Diseases	Type.1.Diabetes	Nutritional.and.Metabolic.Diseases	2	11	0.222222	8.9291e-05	8.35184e-06	IL2	IL12B
365	d1880	d63	Leukemia	Neoplasms	Acute.Myeloid.Leukemia	Neoplasms	5	37	0.15625	8.96118e-05	8.35885e-06	RARA	PER1	ORC5L	MCM2	CREBBP
366	d2181	d3422	Multiple.Sclerosis	Nervous.System.Diseases	Tuberculosis	Bacterial.Infections.and.Mycoses	2	11	0.222222	9.3049e-05	8.65573e-06	IL12B	IL12A
367	d2209	d262	Myelitis	Virus.Diseases	Arthritis	Musculoskeletal.Diseases	4	22	0.222222	9.7723e-05	9.0657e-06	IFNG	TGFB1	IL12B	IL12A
368	d262	d931	Arthritis	Musculoskeletal.Diseases	Duodenal.Disease	Digestive.System.Diseases	2	17	0.133333	0.000114053	1.05518e-05	IL12B	IL12A
369	d3433	d2364	Type.2.Diabetes	Nutritional.and.Metabolic.Diseases	Obesity	Nutritional.and.Metabolic.Diseases	3	17	0.214286	0.000120634	1.11304e-05	INS	PPARGC1A	IRS1
370	d897	d1081	Dilated.Cardiomyopathy	Cardiovascular.Diseases	Erythema	Skin.and.Connective.Tissue.Diseases	2	11	0.222222	0.000124199	1.14283e-05	PSEN2	PSEN1
371	d1433	d2364	Hemochromatosis	Congenital.Diseases	Obesity	Nutritional.and.Metabolic.Diseases	2	14	0.166667	0.000124841	1.14564e-05	APOB	IRS1
372	d3147	d2364	Spinal.Muscular.Atrophy	Nervous.System.Diseases	Obesity	Nutritional.and.Metabolic.Diseases	2	14	0.166667	0.000136012	1.2448e-05	TGFB1	CNTF
373	d1600	d3433	Hypertriglyceridemia	Nutritional.and.Metabolic.Diseases	Type.2.Diabetes	Nutritional.and.Metabolic.Diseases	2	11	0.222222	0.000136021	1.24154e-05	IRS1	INS
374	d1880	d1494	Leukemia	Neoplasms	Herpes.Simplex	Virus.Diseases	3	35	0.09375	0.000136078	1.23873e-05	TGFB1	STAT1	SMAD3
375	d3229	d262	Sunburn	Skin.and.Connective.Tissue.Diseases	Arthritis	Musculoskeletal.Diseases	2	17	0.133333	0.000146948	1.33411e-05	IL12B	IL12A
376	d1971	d299	Lymphoma	Neoplasms	Autoimmune.Encephalomyelitis	Nervous.System.Diseases	2	12	0.2	0.000152866	1.38414e-05	IL2	IL12A
377	d149	d3261	Alzheimer.Disease	Nervous.System.Diseases	Systemic.Lupus.Erythematosus	Skin.and.Connective.Tissue.Diseases	2	11	0.222222	0.000156796	1.41596e-05	PSEN2	PSEN1
378	d262	d1279	Arthritis	Musculoskeletal.Diseases	Gastritis	Digestive.System.Diseases	2	17	0.133333	0.000160521	1.44576e-05	IL12B	IL12A
379	d2364	d926	Obesity	Nutritional.and.Metabolic.Diseases	Duchenne.Muscular.Dystrophy	Congenital.Diseases	2	14	0.166667	0.000176592	1.5863e-05	TGFB1	PPARGC1A
380	d3497	d1461	Vaccinia	Virus.Diseases	Hepatitis	Virus.Diseases	2	12	0.2	0.000181625	1.62721e-05	IFNG	GRB2
381	d149	d897	Alzheimer.Disease	Nervous.System.Diseases	Dilated.Cardiomyopathy	Cardiovascular.Diseases	2	11	0.222222	0.000181839	1.62485e-05	PSEN2	PSEN1
382	d1600	d149	Hypertriglyceridemia	Nutritional.and.Metabolic.Diseases	Alzheimer.Disease	Nervous.System.Diseases	2	11	0.222222	0.000185281	1.65126e-05	TGFB1	INS
383	d1468	d3433	Hepatocellular.Carcinoma	Neoplasms	Type.2.Diabetes	Nutritional.and.Metabolic.Diseases	2	11	0.222222	0.000194648	1.73021e-05	IL6	TCF1
384	d509	d1081	Cardiomyopathy	Cardiovascular.Diseases	Erythema	Skin.and.Connective.Tissue.Diseases	2	11	0.222222	0.000197557	1.75148e-05	PSEN2	PSEN1
385	d1792	d1405	Keratosis	Skin.and.Connective.Tissue.Diseases	Heart.Failure	Cardiovascular.Diseases	2	14	0.166667	0.000228926	2.02431e-05	PSEN2	PSEN1
386	d262	d2440	Arthritis	Musculoskeletal.Diseases	Osteoarthritis	Musculoskeletal.Diseases	2	17	0.133333	0.000245075	2.16149e-05	IL2RB	IL2RG
387	d498	d340	Carcinoma	Neoplasms	Basal.Cell.Carcinoma	Neoplasms	4	34	0.133333	0.000271944	2.39226e-05	SMO	SHH	PTCH1	GLI2
388	d163	d283	Amyloidosis	Nutritional.and.Metabolic.Diseases	Atherosclerosis	Cardiovascular.Diseases	2	12	0.2	0.000322659	2.83107e-05	TGFB1	APOA1
389	d1335	d1618	Glucose.Intolerance	Nutritional.and.Metabolic.Diseases	Hypoglycemia	Nutritional.and.Metabolic.Diseases	2	11	0.222222	0.000337437	2.95312e-05	INSR	INS
390	d2835	d1405	Pulmonary.Hypertension	Respiratory.Tract.Diseases	Heart.Failure	Cardiovascular.Diseases	2	14	0.166667	0.000397364	3.46865e-05	BMPR2	TCF1
391	d262	d2222	Arthritis	Musculoskeletal.Diseases	Myocarditis	Cardiovascular.Diseases	2	17	0.133333	0.00041051	3.57423e-05	IL12B	IL12A
392	d1494	d262	Herpes.Simplex	Virus.Diseases	Arthritis	Musculoskeletal.Diseases	2	18	0.125	0.000441537	3.83455e-05	TGFB1	STAT1
393	d1914	d1711	Lipodystrophy	Skin.and.Connective.Tissue.Diseases	Insulin.Resistance	Nutritional.and.Metabolic.Diseases	2	15	0.153846	0.000466442	4.04052e-05	TGFB1	INSR
394	d2960	d1782	Rheumatoid.Arthritis	Musculoskeletal.Diseases	Kaposi.Sarcoma	Neoplasms	2	15	0.153846	0.000497598	4.29945e-05	IL6	IL6ST
395	d1594	d1174	Hypertension	Cardiovascular.Diseases	Fatty.Liver	Digestive.System.Diseases	2	15	0.153846	0.000527729	4.54823e-05	TGFB1	IRS2
396	d1594	d1478	Hypertension	Cardiovascular.Diseases	Hereditary.Hemorrhagic.Telangiectasia	Cardiovascular.Diseases	2	15	0.153846	0.00055559	4.77625e-05	TGFB1	BMPR1A
397	d2209	d3432	Myelitis	Virus.Diseases	Type.1.Diabetes	Nutritional.and.Metabolic.Diseases	2	12	0.2	0.000637318	5.46502e-05	IL2	IL12B
398	d3147	d1711	Spinal.Muscular.Atrophy	Nervous.System.Diseases	Insulin.Resistance	Nutritional.and.Metabolic.Diseases	2	15	0.153846	0.000639027	5.46589e-05	TGFB1	CNTF
399	d1711	d926	Insulin.Resistance	Nutritional.and.Metabolic.Diseases	Duchenne.Muscular.Dystrophy	Congenital.Diseases	2	15	0.153846	0.000639663	5.4576e-05	TGFB1	PPARGC1A
400	d1322	d77	Glioblastoma	Neoplasms	Adenoma	Neoplasms	2	13	0.181818	0.000700385	5.96072e-05	AKT1	PIK3CA
401	d2046	d77	Melanoma	Neoplasms	Adenoma	Neoplasms	2	13	0.181818	0.000716109	6.07933e-05	SHH	PPP2R1B
402	d3002	d1880	Sarcoma	Neoplasms	Leukemia	Neoplasms	7	42	0.2	0.000728983	6.17321e-05	LIF	PIK3CA	IL6ST	SMO	PER1	OSM	TYK2
403	d1594	d2364	Hypertension	Cardiovascular.Diseases	Obesity	Nutritional.and.Metabolic.Diseases	4	23	0.210526	0.00087646	7.40363e-05	TGFB1	PTPN1	IRS1	IRS2
404	d262	d277	Arthritis	Musculoskeletal.Diseases	Asthma	Respiratory.Tract.Diseases	3	20	0.176471	0.000891541	7.51236e-05	STAT6	IL12B	SOCS3
405	d3433	d1335	Type.2.Diabetes	Nutritional.and.Metabolic.Diseases	Glucose.Intolerance	Nutritional.and.Metabolic.Diseases	2	12	0.2	0.000943566	7.93109e-05	IRS1	INS
406	d1971	d2937	Lymphoma	Neoplasms	Retinoblastoma	Eye.Diseases	2	13	0.181818	0.00103947	8.7157e-05	IL6	CDC2
407	d1525	d498	Holoprosencephaly	Nervous.System.Diseases	Carcinoma	Neoplasms	3	33	0.1	0.00104083	8.70561e-05	GLI2	SHH	PTCH1
408	d342	d498	Basal.Cell.Nevus.Syndrome	Neoplasms	Carcinoma	Neoplasms	3	33	0.1	0.00120555	0.000100586	SMO	SHH	PTCH1
409	d1706	d174	Infertility	Urogenital.Diseases	Anemia	Hemic.and.Lymphatic.Diseases	2	14	0.166667	0.00123936	0.000103154	APOB	IL23A
410	d1971	d3261	Lymphoma	Neoplasms	Systemic.Lupus.Erythematosus	Skin.and.Connective.Tissue.Diseases	2	13	0.181818	0.00130235	0.000108132	IL6	TYK2
411	d2960	d2459	Rheumatoid.Arthritis	Musculoskeletal.Diseases	Osteoporosis	Musculoskeletal.Diseases	2	15	0.153846	0.00139727	0.00011573	IL6	BMP2
412	d3422	d277	Tuberculosis	Bacterial.Infections.and.Mycoses	Asthma	Respiratory.Tract.Diseases	2	12	0.2	0.0016382	0.000135355	IL12RB1	IL12B
413	d2334	d498	Nevus	Neoplasms	Carcinoma	Neoplasms	3	33	0.1	0.0017061	0.000140624	SMO	SHH	PTCH1
414	d3002	d340	Sarcoma	Neoplasms	Basal.Cell.Carcinoma	Neoplasms	2	14	0.166667	0.00175534	0.000144333	SMO	PTCH1
415	d3422	d683	Tuberculosis	Bacterial.Infections.and.Mycoses	Colitis	Digestive.System.Diseases	2	13	0.181818	0.00186335	0.000152844	IL12B	IL12A
416	d2041	d498	Medulloblastoma	Neoplasms	Carcinoma	Neoplasms	4	35	0.129032	0.00220051	0.000180066	SHH	PIK3CA	PTCH1	SMO
417	d262	d1782	Arthritis	Musculoskeletal.Diseases	Kaposi.Sarcoma	Neoplasms	2	18	0.125	0.00234971	0.000191813	IL6	IL6ST
418	d1323	d77	Glioma	Neoplasms	Adenoma	Neoplasms	2	14	0.166667	0.00238459	0.000194194	PIK3CA	AKT1
419	d1323	d498	Glioma	Neoplasms	Carcinoma	Neoplasms	4	35	0.129032	0.00244091	0.000198306	GLI2	PIK3CA	TCF1	AKT1
420	d262	d926	Arthritis	Musculoskeletal.Diseases	Duchenne.Muscular.Dystrophy	Congenital.Diseases	2	18	0.125	0.00246825	0.000200049	F8	TGFB1
421	d3422	d2960	Tuberculosis	Bacterial.Infections.and.Mycoses	Rheumatoid.Arthritis	Musculoskeletal.Diseases	3	19	0.1875	0.00247432	0.000200064	IFNG	F8	IL12A
422	d1914	d1880	Lipodystrophy	Skin.and.Connective.Tissue.Diseases	Leukemia	Neoplasms	3	35	0.09375	0.00256551	0.000206945	TGFB1	INSR	CREBBP
423	d1405	d861	Heart.Failure	Cardiovascular.Diseases	Dermatitis	Skin.and.Connective.Tissue.Diseases	2	15	0.153846	0.00262225	0.000211021	PSEN2	PSEN1
424	d1711	d283	Insulin.Resistance	Nutritional.and.Metabolic.Diseases	Atherosclerosis	Cardiovascular.Diseases	3	20	0.176471	0.00273055	0.000219217	IL6	TGFB1	INS
425	d1594	d1711	Hypertension	Cardiovascular.Diseases	Insulin.Resistance	Nutritional.and.Metabolic.Diseases	4	24	0.2	0.0027535	0.00022054	TGFB1	PTPN1	IRS1	IRS2
426	d3437	d262	Ulcerative.Colitis	Digestive.System.Diseases	Arthritis	Musculoskeletal.Diseases	2	18	0.125	0.00291854	0.000233208	IL12B	IL23R
427	d647	d1880	Chronic.Myelogenous.Leukemia	Neoplasms	Leukemia	Neoplasms	3	35	0.09375	0.00292562	0.000233226	SMO	RARA	PER1
428	d1008	d73	Encephalomyelitis	Nervous.System.Diseases	Adenocarcinoma	Neoplasms	2	13	0.181818	0.00293507	0.000233433	IL12B	IL12A
429	d498	d897	Carcinoma	Neoplasms	Dilated.Cardiomyopathy	Cardiovascular.Diseases	4	35	0.129032	0.00304065	0.000241265	CYP1A1	PSEN1	IL6ST	PSEN2
430	d283	d2364	Atherosclerosis	Cardiovascular.Diseases	Obesity	Nutritional.and.Metabolic.Diseases	3	19	0.1875	0.00307258	0.000243231	TGFB1	APOB	INS
431	d2209	d73	Myelitis	Virus.Diseases	Adenocarcinoma	Neoplasms	2	14	0.166667	0.00310696	0.000245381	IL12B	IL12A
432	d1594	d3058	Hypertension	Cardiovascular.Diseases	Severe.Combined.Immunodeficiency	Congenital.Diseases	2	16	0.142857	0.0033649	0.000265137	JAK3	IFNGR1
433	d2195	d2364	Muscular.Atrophy	Nervous.System.Diseases	Obesity	Nutritional.and.Metabolic.Diseases	2	15	0.153846	0.00349091	0.00027443	CNTF	TGFB1
434	d1594	d163	Hypertension	Cardiovascular.Diseases	Amyloidosis	Nutritional.and.Metabolic.Diseases	2	16	0.142857	0.00354709	0.000278203	TGFB1	APOA1
435	d509	d498	Cardiomyopathy	Cardiovascular.Diseases	Carcinoma	Neoplasms	4	35	0.129032	0.00371326	0.000290566	CYP1A1	PSEN1	IL6ST	PSEN2
436	d2041	d77	Medulloblastoma	Neoplasms	Adenoma	Neoplasms	2	14	0.166667	0.00408669	0.000319052	SHH	PIK3CA
437	d283	d3433	Atherosclerosis	Cardiovascular.Diseases	Type.2.Diabetes	Nutritional.and.Metabolic.Diseases	2	14	0.166667	0.00436645	0.000340113	IL6	INS
438	d1706	d2364	Infertility	Urogenital.Diseases	Obesity	Nutritional.and.Metabolic.Diseases	2	15	0.153846	0.0048698	0.000378453	APOB	IRS2
439	d1534	d2364	Huntington.Disease	Nervous.System.Diseases	Obesity	Nutritional.and.Metabolic.Diseases	2	16	0.142857	0.00517301	0.0004011	CNTF	PPARGC1A
440	d1880	d66	Leukemia	Neoplasms	Acute.Promyelocytic.Leukemia	Neoplasms	3	35	0.09375	0.00526198	0.00040707	RARA	TGFB1	RXRA
441	d174	d63	Anemia	Hemic.and.Lymphatic.Diseases	Acute.Myeloid.Leukemia	Neoplasms	2	15	0.153846	0.00529962	0.000409051	PER1	CREBBP
442	d262	d2459	Arthritis	Musculoskeletal.Diseases	Osteoporosis	Musculoskeletal.Diseases	2	18	0.125	0.00578518	0.000445518	IL6	BMP2
443	d1711	d2195	Insulin.Resistance	Nutritional.and.Metabolic.Diseases	Muscular.Atrophy	Nervous.System.Diseases	2	16	0.142857	0.00606571	0.000466066	CNTF	TGFB1
444	d1971	d683	Lymphoma	Neoplasms	Colitis	Digestive.System.Diseases	2	14	0.166667	0.00615684	0.000472001	IL6	IL12A
445	d3002	d3261	Sarcoma	Neoplasms	Systemic.Lupus.Erythematosus	Skin.and.Connective.Tissue.Diseases	2	15	0.153846	0.00674087	0.000515612	IL6	TYK2
446	d1971	d1081	Lymphoma	Neoplasms	Erythema	Skin.and.Connective.Tissue.Diseases	2	14	0.166667	0.00732301	0.000558883	IL6	TYK2
447	d498	d2222	Carcinoma	Neoplasms	Myocarditis	Cardiovascular.Diseases	2	32	0.0666667	0.00738463	0.000562323	IL12B	IL12A
448	d2234	d498	Myosarcoma	Neoplasms	Carcinoma	Neoplasms	2	32	0.0666667	0.00782264	0.000594346	SMO	PTCH1
449	d498	d2954	Carcinoma	Neoplasms	Rhabdomyosarcoma	Neoplasms	2	32	0.0666667	0.00820113	0.000621713	SMO	PTCH1
450	d498	d2707	Carcinoma	Neoplasms	Portal.Hypertension	Digestive.System.Diseases	2	32	0.0666667	0.00824983	0.000624013	AKT1	IFNGR1
451	d3516	d498	Vasculitis	Cardiovascular.Diseases	Carcinoma	Neoplasms	2	32	0.0666667	0.0083234	0.000628181	PSEN2	PSEN1
452	d1971	d1008	Lymphoma	Neoplasms	Encephalomyelitis	Nervous.System.Diseases	2	14	0.166667	0.00871744	0.000656463	IL2	IL12A
453	d283	d1081	Atherosclerosis	Cardiovascular.Diseases	Erythema	Skin.and.Connective.Tissue.Diseases	2	14	0.166667	0.00919482	0.000690882	IL6	TGFB1
454	d683	d498	Colitis	Digestive.System.Diseases	Carcinoma	Neoplasms	4	36	0.125	0.00932361	0.000699013	SMAD4	IL6	IL12B	IL12A
455	d498	d1279	Carcinoma	Neoplasms	Gastritis	Digestive.System.Diseases	2	32	0.0666667	0.00956793	0.000715753	IL12B	IL12A
456	d498	d1326	Carcinoma	Neoplasms	Glomerulonephritis	Urogenital.Diseases	2	32	0.0666667	0.00996362	0.000743717	PSEN2	PSEN1
457	d498	d931	Carcinoma	Neoplasms	Duodenal.Disease	Digestive.System.Diseases	2	32	0.0666667	0.00998764	0.000743877	IL12B	IL12A
